# Supplementary material for: Inferring Gene Regulatory Network Architecture Underlying Complex Traits: An Integrative Analysis of Mutant Lifespan and Gene Expression Profiles Identifies Master Regulators and Key Functional Modules for Yeast Aging
Source: Aging Cell. 2026 Apr 25;25(5):e70511. doi: 10.1111/acel.70511 (PMC13109641; doi:10.1111/acel.70511)
Supplement: Supplementary file 3 — Table S2: Top 5, 10, and 20 genes with the largest contributions for each accurately predicted mutant based on the nonlinear model (threshold = 0.3). [file ACEL-25-e70511-s002.xlsx]

## Sheet: nl_30 top20
nl_30	NCS2	PIB1	SGF11	HXK2	IDP2	MRT4	DBP3	MUB1	TGS1	TOR1	PKH1	RFX1	RAS1
TOP1-5	YGR139W	YGR139W	CTS1	CTS1	YGR139W	CTS1	YGR139W	YGR139W	CTS1	YGR139W	SIR2	CTS1	YGR139W
	CTS1	HTA2	YGR139W	TYS1	TYS1	HTA2	CTS1	HTA2	YGR139W	JID1	HTA2	YGR139W	GEX2
	TYS1	JID1	TSA1	ERG25	JID1	TYS1	HTA2	GEX2	TYS1	SIR2	TYS1	IZH1	YNL089C
	GEX2	SSA4	TYS1	HTA2	PHO85	NIT3	DPH5	PRE9	PRE9	GEX2	HXT5	SIR2	IZH1
	SAD1	YNL089C	GEX2	JID1	HTA2	YCL007C	TYS1	PHO85	YMR013W-A	HXT5	IZH1	PTP3	TYS1
TOP6-10	RPL17B	PHO85	SAD1	GEX2	YCL007C	YGR139W	LIP1	AHC2	AHC2	SSA4	YGR139W	HXT5	HTA2
	HTA2	TOP2	SIR2	HXT5	DPH5	JID1	PHO85	TYS1	YNL089C	TOP2	LIP1	RPL17B	HXT5
	LIP1	RPL17B	IZH1	PHO85	YNL089C	YMR013W-A	ERG25	CCS1	LIP1	IZH1	HSP26	JID1	SSA4
	DPH5	TYS1	HXT5	MSB3	CHS3	IZH1	GEX2	CHS3	NIT3	YNL089C	GEX2	GEX2	JID1
	TOP2	HXT5	YHR140W	SAD1	GEX2	LIP1	NIT3	GAL2	CCS1	PHO85	PHO85	SAD1	MSB3
TOP11-20	PGM1	ERG25	HTA2	KNH1	MSB3	PTP3	TOP2	YDL144C	YCL007C	SAD1	CTS1	TOP2	KNH1
	IZH1	AHC2	YCL007C	HSP26	SSA4	PGM1	PGM1	HSP26	JID1	CHS3	DPH5	GAL2	YHR140W
	AHC2	CHS3	PRE9	CHS3	PRE9	GEX2	YMR013W-A	PRE5	HXT5	PRE9	YMR013W-A	KNH1	CHS3
	YMR013W-A	CCS1	CHS3	YGR139W	PGM1	CCS1	JID1	YMR013W-A	PGM1	CCS1	YNL089C	YDL144C	PTP3
	PRE9	HSP26	AHC2	MIG1	CWC23	PHO85	PRE9	LIP1	CHS3	HSP26	KNH1	PRE9	DPH5
	MSB3	RPL34B	RHO5	YCL007C	IZH1	YDR269C	PTP3	NPL4	HSP26	YCL007C	TSA1	MIG1	ZDS2
	AHP1	PGM1	RPS26A	PGM1	AHP1	DPH5	ATM1	HXT5	PRE5	KNH1	AHP1	TYS1	PHO85
	YHR140W	PRE9	CWC23	TOP2	YMR013W-A	TOP2	PRE5	RPL34B	RPL17B	ZDS2	PRE9	YCL007C	PGM1
	PHO85	CWC23	YMR013W-A	PTP3	YHR140W	CWC23	RHO5	JID1	GEX2	RHO5	RPL34B	CHS3	MIG1
	RPL34B	GEX2	SUL1	SSA4	YDR269C	CHS3	CWC23	SSA4	HTA2	YDR034W-B	YDL144C	YGL024W	RPL17B
