# Supplementary material for: Inferring Gene Regulatory Network Architecture Underlying Complex Traits: An Integrative Analysis of Mutant Lifespan and Gene Expression Profiles Identifies Master Regulators and Key Functional Modules for Yeast Aging
Source: Aging Cell. 2026 Apr 25;25(5):e70511. doi: 10.1111/acel.70511 (PMC13109641; doi:10.1111/acel.70511)
Supplement: Supplementary file 5 — Table S4: Top 5, 10, and 20 genes with the largest contributions for each accurately predicted mutant based on the nonlinear model (threshold = 0.7). [file ACEL-25-e70511-s010.xlsx]

## Sheet: nl_70 top20
nl_70	NCS2	PIB1	SGF11	HXK2	IDP2	MRT4	DBP3	MUB1	TGS1	TOR1	PKH1	RFX1	RAS1	PHD1	BRR1	UBP8	SAP185	BMH2	REC8	HRB1	NDT80	RAI1	IRC3	THI2	OCA5	GSY1	YVH1	DLS1	RTS1	SIP3	MSN1	TIF4631	CRN1	UBR2	TOS3	SOK1	MAL13	LOC1	SPT4	VPS24	YGL082W	RGS2	TCB3	GPA2	SWP82	KIN82	SDP1	KAP120	DOT5
TOP1-5	YGR139W	YGR139W	CTS1	CTS1	YGR139W	CTS1	YGR139W	YGR139W	CTS1	YGR139W	SIR2	CTS1	YGR139W	YGR139W	CTS1	CTS1	YGR139W	YGR139W	CTS1	YGR139W	YGR139W	SSA4	CTS1	SIR2	TYS1	SIR2	HTA2	YGR139W	CTS1	YGR139W	YGR139W	SAD1	SIR2	YGR139W	SIR2	SIR2	SIR2	SAD1	HTA2	YGR139W	YGR139W	YGR139W	YGR139W	CTS1	TYS1	HTA2	YGR139W	CTS1	SIR2
	CTS1	HTA2	YGR139W	TYS1	TYS1	HTA2	CTS1	HTA2	YGR139W	JID1	HTA2	YGR139W	GEX2	CTS1	YGR139W	TYS1	YNL089C	SIR2	TYS1	GEX2	ERG25	CTS1	TYS1	GEX2	YGR139W	YGR139W	CTS1	HTA2	YGR139W	SIR2	GEX2	CTS1	YGR139W	GEX2	YGR139W	YGR139W	YGR139W	SIR2	TSA1	JID1	SIR2	GEX2	SUL1	HTA2	GEX2	SIR2	SAD1	HTA2	YGR139W
	TYS1	JID1	TSA1	ERG25	JID1	TYS1	HTA2	GEX2	TYS1	SIR2	TYS1	IZH1	YNL089C	GEX2	YNL089C	HTA2	HTA2	YNL089C	NIT3	SIR2	GEX2	YGR139W	YGR139W	YGR139W	HTA2	GEX2	NIT3	NIT3	GEX2	CTS1	SIR2	SSA4	GEX2	HTA2	GEX2	SSA4	GEX2	YGR139W	DPH5	TYS1	GEX2	SAD1	SAD1	TYS1	HXT5	HXT5	JID1	NIT3	TYS1
	GEX2	SSA4	TYS1	HTA2	PHO85	NIT3	DPH5	PRE9	PRE9	GEX2	HXT5	SIR2	IZH1	SIR2	JID1	SAD1	YCL007C	SSA4	YGR139W	YNL089C	YHR140W	LIP1	DPH5	IZH1	CTS1	JID1	YGR139W	TYS1	TYS1	IZH1	TOP2	YGR139W	SSA4	DPH5	HTA2	JID1	CTS1	HXT5	TYS1	SAD1	YNL089C	TYS1	YNL089C	YGR139W	YGR139W	ERG25	HXT5	LIP1	CTS1
	SAD1	YNL089C	GEX2	JID1	HTA2	YCL007C	TYS1	PHO85	YMR013W-A	HXT5	IZH1	PTP3	TYS1	SSA4	PRE9	YGR139W	JID1	IZH1	JID1	PHO85	HTA2	YMR013W-A	YHR140W	CTS1	DPH5	CTS1	SAD1	DPH5	SAD1	GEX2	SAD1	ERG25	CCS1	SAD1	IZH1	SAD1	TSA1	HTA2	SIR2	GEX2	DPH5	HXT5	GEX2	GEX2	JID1	RPL34B	SSA4	TYS1	GEX2
TOP6-10	RPL17B	PHO85	SAD1	GEX2	YCL007C	YGR139W	LIP1	AHC2	AHC2	SSA4	YGR139W	HXT5	HTA2	YNL089C	YMR013W-A	GEX2	HXT5	PTP3	YCL007C	AHP1	PHO85	NIT3	HTA2	SUL1	YHR140W	YCL007C	SSA4	YNL089C	PGM1	PHO85	PRE9	NIT3	IZH1	TYS1	HXT5	YHR140W	CCS1	NIT3	YMR013W-A	SIR2	AHC2	IZH1	TYS1	DPH5	SAD1	AHP1	GEX2	YGR139W	HXT5
	HTA2	TOP2	SIR2	HXT5	DPH5	JID1	PHO85	TYS1	YNL089C	TOP2	LIP1	RPL17B	HXT5	IZH1	HTA2	YHR140W	AHC2	HSP26	GEX2	TYS1	SSA4	SAD1	PTP3	SAD1	HXT5	IZH1	LIP1	GEX2	IZH1	PGM1	SSA4	PHO85	PHO85	CTS1	TSA1	GEX2	GAL2	YNL089C	IZH1	ERG25	GAL2	SSA4	SSA4	PGM1	SSA4	YGR139W	AHC2	YMR013W-A	SUL1
	LIP1	RPL17B	IZH1	PHO85	YNL089C	YMR013W-A	ERG25	CCS1	LIP1	IZH1	HSP26	JID1	SSA4	YJL156W-A	SAD1	IZH1	SAD1	HXT5	PTP3	HTA2	DPH5	TOP2	GEX2	PGM1	GEX2	HTA2	YMR013W-A	PHO85	YDR269C	HXT5	YNL089C	HSP26	RPL17B	PRE9	AHP1	PTP3	ERG25	SSA4	YGR139W	YMR013W-A	AHP1	YHR140W	GAL2	PHO85	HTA2	RPL17B	CCS1	TOP2	YDR269C
	DPH5	TYS1	HXT5	MSB3	CHS3	IZH1	GEX2	CHS3	NIT3	YNL089C	GEX2	GEX2	JID1	CWC23	TYS1	CHS3	HSP26	PHO85	IZH1	TSA1	PGM1	HTA2	PHO85	YCL007C	MSB3	YMR013W-A	JID1	YHR140W	PRE9	CHS3	GAL2	MIG1	YNL089C	YMR013W-A	YDR269C	HTA2	TOP2	RPL34B	YHR140W	LIP1	CHS3	YNL089C	CCS1	ERG25	PHO85	RPS26A	PRE9	PGM1	YNL089C
	TOP2	HXT5	YHR140W	SAD1	GEX2	LIP1	NIT3	GAL2	CCS1	PHO85	PHO85	SAD1	MSB3	KNH1	LIP1	RPL17B	SSA4	LIP1	SUL1	RPL17B	MSB3	PGM1	PRE9	MSB3	PGM1	HSP26	CCS1	YDL144C	KNH1	CWC23	CHS3	PTP3	NIT3	RPL17B	CCS1	YCL007C	IZH1	HSP26	AHC2	CTS1	TYS1	JID1	TOP2	GAL2	MSB3	GEX2	HSP26	PHO85	IZH1
TOP11-20	PGM1	ERG25	HTA2	KNH1	MSB3	PTP3	TOP2	YDL144C	YCL007C	SAD1	CTS1	TOP2	KNH1	YHR140W	TOP2	AHC2	PRE9	MSB3	TOP2	PRE9	CWC23	PTP3	PGM1	PTP3	LIP1	HXT5	PGM1	MSB3	YCL007C	MSB3	JID1	AHP1	TOP2	AHC2	GAL2	MSB3	PHO85	CHS3	LIP1	AHC2	CWC23	CCS1	RPS26A	JID1	CHS3	TSA1	ERG25	CCS1	YDL144C
	IZH1	AHC2	YCL007C	HSP26	SSA4	PGM1	PGM1	HSP26	JID1	CHS3	DPH5	GAL2	YHR140W	JID1	GAL2	PRE9	GEX2	TOP2	DPH5	CHS3	RPL17B	PRE9	RSC8	KNH1	PRE9	KNH1	HSP26	GAL2	HXT5	HTA2	TSA1	CCS1	SAD1	YCL007C	RPL34B	AHC2	LIP1	GAL2	PRE9	TSA1	PGM1	RPL17B	YDL144C	LIP1	GAL2	PHO85	YNL089C	GEX2	PTP3
	AHC2	CHS3	PRE9	CHS3	PRE9	GEX2	YMR013W-A	PRE5	HXT5	PRE9	YMR013W-A	KNH1	CHS3	PGM1	CHS3	YCL007C	LIP1	ERG25	YHR140W	YMR013W-A	HSP26	TYS1	YCL007C	TSA1	NIT3	TYS1	TOP2	SAD1	DPH5	AHP1	TYS1	HXT5	MSB3	PHO85	PRE9	KNH1	SSA4	JID1	HXT5	KNH1	CCS1	SIR2	HTA2	KNH1	HSP26	IZH1	HTA2	CHS3	YMR013W-A
	YMR013W-A	CCS1	CHS3	YGR139W	PGM1	CCS1	JID1	YMR013W-A	PGM1	CCS1	YNL089C	YDL144C	PTP3	PTP3	AHC2	MSB3	TOP2	ZDS2	PRE9	CTS1	YGL024W	GEX2	RHO5	GAL2	RHO5	PRE9	ERG25	HXT5	YDL144C	YHR140W	YCL007C	RHO5	TSA1	NPL4	RPS26A	IZH1	CWC23	CCS1	CWC23	YCL007C	RPL34B	PTP3	AHP1	YHR140W	YNL089C	HSP26	LIP1	ZDS2	GSH2
	PRE9	HSP26	AHC2	MIG1	CWC23	PHO85	PRE9	LIP1	CHS3	HSP26	KNH1	PRE9	DPH5	RPL34B	GEX2	TSA1	CCS1	CWC23	YDL144C	GAL2	CHS3	CHS3	SAD1	MIG1	JID1	YDL144C	IZH1	CCS1	YGL024W	AHC2	HTA2	RPS26A	KNH1	YDL144C	TOP2	HXT5	AHC2	PGM1	CHS3	PHO85	PHO85	NIT3	LIP1	PRE9	NIT3	YMR013W-A	TSA1	PTP3	GAL2
	MSB3	RPL34B	RHO5	YCL007C	IZH1	YDR269C	PTP3	NPL4	HSP26	YCL007C	TSA1	MIG1	ZDS2	CCS1	CCS1	GAL2	ARF3	RPL34B	HSP26	JID1	CTS1	YCL007C	ATM1	YDR269C	PHO85	RHO5	HXT5	LIP1	ERG25	KNH1	YDL144C	PRE9	HXT5	PRE5	GSH2	SUL1	YDR269C	AHP1	GSH2	AHP1	JID1	RSC8	RPL34B	YCL007C	MMF1	TYS1	AHP1	PRE9	MIG1
	AHP1	PGM1	RPS26A	PGM1	AHP1	DPH5	ATM1	HXT5	PRE5	KNH1	AHP1	TYS1	PHO85	HXT5	YCL007C	YDL144C	ZDS2	AHC2	RSC8	ERG25	ZDS2	RHO5	YMR013W-A	AHC2	GSH2	GAL2	PHO85	AHC2	ZDS2	SSA4	CCS1	GSH2	RPS26A	GAL2	NIT3	AHP1	RPL17B	YMR013W-A	GEX2	DPH5	YCL007C	MIG1	SIR2	RHO5	PRE9	LIP1	TOP2	RHO5	RPL34B
	YHR140W	PRE9	CWC23	TOP2	YMR013W-A	TOP2	PRE5	RPL34B	RPL17B	ZDS2	PRE9	YCL007C	PGM1	YDR269C	YDL144C	HXT5	ERG25	RPL17B	YMR013W-A	AHC2	HXT5	CWC23	CHS3	AHP1	MIG1	CHS3	YGL024W	ZDS2	AHP1	RPL17B	ERG25	YDR269C	ATM1	NIT3	LIP1	PRE9	YHR140W	ERG25	YJL156W-A	PRE9	YDL144C	LIP1	YDR269C	ZDS2	CCS1	KNH1	YHR140W	ERG25	JID1
	PHO85	CWC23	YMR013W-A	PTP3	YHR140W	CWC23	RHO5	JID1	GEX2	RHO5	RPL34B	CHS3	MIG1	TSA1	YHR140W	KNH1	PIR3	NIT3	TFC4	CCS1	YDR269C	ERG25	TOP2	CWC23	YCL007C	MIG1	CWC23	YCL007C	RSC8	PRE9	HSP26	RPL34B	MIG1	PGM1	YDR034W-B	RPL17B	CHS3	PHO85	PHO85	CWC23	HXT5	KNH1	KNH1	CWC23	ERG25	PRE5	PRE5	CWC23	CWC23
	RPL34B	GEX2	SUL1	SSA4	YDR269C	CHS3	CWC23	SSA4	HTA2	YDR034W-B	YDL144C	YGL024W	RPL17B	HTA2	PRE5	PGM1	GSH2	PGM1	YGL024W	YDL144C	YJL156W-A	PRE5	CWC23	PRE9	YDL144C	CCS1	CHS3	YMR013W-A	TFC4	YCL007C	AHC2	YNL089C	YGL024W	LIP1	MMF1	RPL34B	MIG1	GEX2	PIR3	GAL2	PTP3	PIR3	PRE9	ATM1	LIP1	YDR269C	CHS3	YGL024W	RPL17B
[truncated: 34 more columns]
