# Supplementary material for: Inferring Gene Regulatory Network Architecture Underlying Complex Traits: An Integrative Analysis of Mutant Lifespan and Gene Expression Profiles Identifies Master Regulators and Key Functional Modules for Yeast Aging
Source: Aging Cell. 2026 Apr 25;25(5):e70511. doi: 10.1111/acel.70511 (PMC13109641; doi:10.1111/acel.70511)
Supplement: Supplementary file 6 — Table S5: Transcription profiling of MSB3Δ. [file ACEL-25-e70511-s008.xlsx]

## Sheet: Sheet1
Transcription profiling of MSB3Δ
RNA ID	Gene ID	Symbol	MSB3_1 FPKM	MSB3_2 FPKM	MSB3_3 FPKM	WT4741_1 FPKM	WT4741_2 FPKM
NM_001178921.1	856752	CHZ1	886.84	458.46	410.66	490.7	483.23
NM_001182233.1	851058	RPL26A	1764.73	3272.35	3202.04	3356.86	3126.8
NM_001180494.3	851767	SND1	80.96	45.43	60.95	40.51	56.68
NM_001183458.1	854204	CKB2	227.44	188.03	173.05	194.12	197.26
NM_001179499.1	854655	ESL1	20.24	16.88	19.19	15.43	19.93
NM_001178610.3	852566	MIC12	406.52	296.78	256.22	307.15	300.12
NM_001181584.1	853290	SNA3	2504.94	1429.72	1158.23	1267.3	1222.84
NM_001178844.1	856683	BUD16	52.66	43.54	42.22	54.92	52.51
NM_001180634.1	851926	YSP2	14.68	13.38	12.38	12.43	13.6
NM_001180925.1	852820	YBP2	19.69	17.54	15.47	15.5	16.12
NM_001181901.1	850701	PPR1	7.17	6.84	6.42	7.04	6.66
NM_001180105.1	851514	NPC2	300.2	215.1	257.47	178.84	195.86
NM_001178415.1	852359	TIP1	3619.27	1706.4	1873.53	1342.4	1257.1
NM_001182163.1	850982	DBP9	72.56	79.91	75.2	89.92	99.66
NM_001178186.1	851190	CDC24	41.57	31.72	31.85	31.37	33.58
NM_001178750.1	850402	RBK1	163.44	121.34	133.88	108.64	113.12
NM_001180248.1	851339	PPH22	75.77	66.8	78.07	57.65	61.17
NM_001180387.1	851651	PET100	387.87	194.9	131.04	157.49	175.94
NM_001181483.1	853397	MTR4	37.2	47.82	43.75	51.18	53.85
NM_001181032.1	852709	PMR1	31.95	29.45	33.37	29.69	35.67
NM_001184144.1	856160	MSF1	42.68	25.67	25.5	20.33	23
NM_001183527.1	854275	LEU9	63.17	93.53	89.46	100.63	114.93
NM_001183794.1	854556	ALD4	147.02	123.46	105.24	60.93	64.97
NM_001182334.1	851167	YLR446W	19.5	18.4	22.28	16.27	14.34
NM_001180505.1	851778	CBS2	84.14	63.78	48.97	41.47	46.07
NM_001182812.1	855349	ADH2	19.95	22.69	20.98	20.16	22.89
NM_001182025.1	850829	NHA1	27.39	27.63	30.33	29.6	33.48
NM_001179443.1	854713	PRK1	18.48	17	18.22	14.76	17.44
NM_001181392.3	853179	SAY1	39.05	31.41	27.95	28.34	28.35
NM_001183666.1	854421	SRL1	542.02	524.92	550.57	489.12	502.66
NM_001184271.1	856304	YPR174C	101.51	58.59	50.59	57.55	60.91
NM_001181754.1	853559	YJR096W	242.06	170.39	152.86	114.78	103.95
NM_001180840.3	852145	KRE28	57.31	37.73	32.79	42.87	39.37
NM_001182749.1	855283	RPL20A	3282.24	5683.85	5633.83	7418.91	6237.62
NM_001182373.1	854993	TAF11	110.02	68.43	71.09	65.82	74.64
NM_001179031.1	856884	COX15	112.49	77.8	62.37	59.39	67.56
NM_001182175.1	850994	RPS30A	6999.92	7376.91	6116.85	8836.44	6995.52
NM_001183347.1	854060	TRM10	98.61	85.16	98.84	99.55	103.44
NM_001183059.1	855500	POP1	37.45	39.42	41.79	41.69	44.77
NM_001178730.1	850376	CWH43	39.17	31.77	35.27	32.63	31.09
NM_001181148.3	852902	UGA1	129.04	96.19	100.25	75.52	76.72
NM_001183914.1	856004	ATG21	51.01	38.28	32.14	31.42	29.18
NM_001179176.1	856442	INM1	97.81	75.09	91.45	77.99	87.37
NM_001183230.1	855789	NOG2	85.5	97.75	121.72	121.2	147.2
NM_001183969.1	855948	KIP2	12.46	10.38	11.65	10.07	10.39
NM_001180774.1	852077	PKH3	42.74	31	29.77	26.65	34.46
NM_001183139.1	855415	RPL18B	219.66	835.92	657.41	931.07	897.86
NM_001179853.3	853937	LAS1	29.35	29.39	27.57	30.18	31.96
NM_001184419.4	851793	YDR210W-B	15.77	12.98	10.3	13.59	10.84
NM_001180032.3	856821	SBH1	1130.36	830.13	937.27	832.49	782.92
NM_001180399.3	851665	RLI1	56.8	63.67	79.79	70.83	89.05
NM_001184645.1	1466398	YCR024C-B	22.41	17.24	34.56	30.4	27.29
NM_001181740.1	853545	ACF4	84.8	62.04	52.99	49.87	41.99
NM_001184038.2	855877	MMT2	64.17	45.73	41.44	40.86	38.88
NM_001180119.1	851499	TSR1	41.44	50.2	47.34	56.88	55.98
NM_001184132.2	856147	GLN1	2488.33	1657.76	2521.79	1424.36	1748.93
NM_001178687.1	850315	YCL042W	15.74	6.42	7.19	4.67	5.83
NM_001182348.3	851182	YLR460C	16.06	16.18	11.73	17.59	14.54
NM_001183652.1	854408	KIN4	18.17	23.04	22.03	20.84	22.65
NM_001348864.1	855019	YMR007W	7.18	4.14	5.44	3.41	6.83
NM_001181254.1	853026	YGR125W	21.05	16.02	13.3	15.37	16.04
NM_001179651.1	853777	MDH1	369.89	299.93	201.18	187.62	181.96
NM_001183075.1	855484	YTP1	38.84	28.77	26.58	21.77	22.87
NM_001178493.3	852442	ADH5	113.22	84.2	106.55	74.07	71.55
NM_001183243.3	855803	YNR066C	10.77	8.27	6.37	7.09	7.4
NM_001179508.1	854646	POT1	6.98	6.9	6.43	5.03	5.82
NM_001179164.1	856429	PIH1	56.51	40.9	39.75	40.42	39.77
NM_001178932.2	856764	YEN1	20.77	14.79	16.16	13	13.76
NM_001180710.1	852011	DIT2	1.8	1.69	1.8	1.7	1.88
NM_001183446.1	854192	STI1	450.67	342.5	557.17	316.89	562.92
NM_001182559.1	855083	RNA14	86.16	81.3	63.19	72.94	71.82
NM_001182932.1	855630	APP1	71.31	52.45	61.21	43.83	52.12
NM_001178624.3	852579	PPS1	36.78	32.63	35.55	32.08	33.54
NM_001179315.1	856590	SSP1	9.98	5.57	4.85	6.31	4.7
NM_001178289.1	852231	MOH1	38.76	24.14	19.78	19.38	15.65
NM_001180973.3	852770	YGL108C	209.71	108.56	101.4	111.32	106.37
NM_001179984.2	850574	FAB1	18.21	11.75	9.35	10.12	8.93
NM_001183979.1	855938	SET6	51.54	31.08	29.14	24.36	23.83
NM_001178199.2	851243	GPB2	54.41	34.9	31.88	29.03	32.28
NM_001182737.1	855270	RPS10B	7990.19	10449.7	12119.5	14069.2	13626.8
NM_001181914.1	850714	AAT2	501.99	449.89	391.24	399.13	428.29
NM_001179364.3	854801	MNT3	25.3	24.35	24.18	23.8	23.86
NM_001182150.1	850968	RED1	5.16	6.07	7.47	6.79	6.38
NM_001183585.3	854337	SWT1	41.45	35.28	38.13	35.14	35.17
NM_001181312.1	853095	QCR9	404.79	258.32	167.4	155.4	171.47
NM_001179186.2	856453	RSC30	36.45	39.41	31.84	36.97	32.44
NM_001178428.3	852372	SEC18	82.79	66.99	74.89	65.17	74.4
NM_001184159.1	856175	FCY1	1553.19	1186.04	1035.75	1294.56	1287.52
NM_001178958.1	856797	RGI1	441.58	515.56	687.81	282.15	156.98
NM_001180746.3	852048	THI74	16.14	13.96	12.1	11.65	11.22
NM_001179933.1	850511	RIM15	12.87	9.57	10.99	8.51	10.91
NM_001182012.1	850816	YLR125W	15.44	8.89	6.98	13.31	10.44
NM_001182842.3	855729	PET8	145.36	127.58	88.66	93.9	82.66
NM_001182895.3	855668	OCA2	121.9	106.52	94.27	113.19	111.83
NM_001181538.1	853339	SET4	9.54	6.03	10.72	4.46	4.74
NM_001178277.1	852243	APL3	16.46	13.77	17.1	12	14.57
NM_001179455.1	854699	PFK26	25.86	19.32	17.41	13.96	13.45
NM_001179055.1	856912	PAB1	390.17	437.59	442.42	434.76	463.35
NM_001181378.1	853164	MGA1	73.43	62.08	38.41	74.63	61.18
NM_001178239.1	851299	PHO11	22.87	44.64	70.99	48.84	43.25
NM_001183358.1	854047	NDJ1	34.62	19.51	9.54	10.23	11.16
NM_001184681.1	3799970	COX26	81.67	46.45	12.56	10.17	10.2
NM_001178699.1	850303	KAR4	49.16	33.83	36.69	31.87	31.63
NM_001181852.1	850627	YLL032C	16.08	15.48	14.04	14.42	15.89
NM_001180199.1	851416	SCM3	50.61	35.73	29.43	27.83	29.13
NM_001178796.1	850452	YCR090C	368.46	337.48	266.64	397.92	403.1
NM_001181527.1	853351	KHA1	31.37	28.84	20.29	27.43	28.54
NM_001181160.1	852919	IMO32	60.74	57.94	35.21	40.19	37.98
NM_001183573.1	854325	SLP1	19.84	19.95	17.35	20.47	20.4
NM_001183173.1	855381	DDI3	11.99	8.44	5.38	4.86	5.51
NM_001181078.1	852659	SKI8	62.16	55.53	62.6	53.91	55.96
NM_001184195.1	856213	YPR098C	461.66	290.26	196.42	234.48	222.73
NM_001182440.1	854894	TDA9	26.04	25.77	24.33	25.37	26.83
NM_001180550.3	851829	AMD2	31.4	21.14	21.92	20.71	20.53
NM_001181598.1	853274	HAL5	68.93	51.77	36.62	44.92	46.12
NM_001183379.2	853995	TRM13	58.77	54.53	46.08	49.52	49.05
NM_001178371.1	852311	CHS3	15.34	12.54	15.97	11.42	16.88
NM_001181092.1	852626	MTC3	170.24	108.6	115.27	133.09	100.4
NM_001184005.1	855910	YPL191C	21.04	17.1	14.75	13.18	16.23
NM_001183713.1	854469	RRS1	183.08	197.99	195.73	258.26	240.61
NM_001180482.1	851755	RSM24	126.68	107.77	75.74	77	74
NM_001182138.1	850953	SYM1	117.77	86.63	67.92	54.09	55.22
NM_001182706.1	855239	CLN1	52.5	39.33	46.1	32.24	37.84
NM_001179866.3	853951	ECM4	63.45	45.63	55.85	30.48	25.89
NM_001178857.1	856669	GDA1	50.25	63.29	58.8	59.19	58.52
NM_001181708.3	853509	ISY1	68.41	52.84	48.16	44.25	45.33
NM_001183303.1	854108	GSH2	155.36	137.59	134.7	125.17	123.91
NM_001179065.3	856922	TMT1	171.93	80.7	73.93	69.57	61.96
NM_001178506.1	852455	AMN1	201.65	152.92	225.83	132.33	185.97
NM_001180262.1	851325	MRPL11	109.95	92.19	67.57	72.45	70.47
NM_001182966.4	855595	TEP1	8.41	5.58	3.04	4.53	3.49
NM_001179627.1	853804	BLI1	116.6	79.18	67.53	78.26	63.26
NM_001182614.1	855141	YMR114C	73.08	47.82	30.58	31.67	28.27
NM_001183433.1	854179	RTS1	75.13	63.69	66.47	56.16	60.64
NM_001179105.1	856360	SNF6	155.62	116.05	107.22	103.85	95.48
NM_001182918.1	855644	EOS1	66.79	64.43	65.8	65.59	59.79
NM_001179303.1	856577	SPC97	11.78	12.81	8.76	10.1	9.19
NM_001184529.1	1466399	EGO2	42.05	27.41	17.29	25.54	26.25
NM_001178638.1	852593	BSD2	163.24	118.49	100.77	115.81	113.55
NM_001183366.1	854037	MSB4	37.45	28.83	29.22	25.87	31.17
NM_001270742.1	851553	YDL009C	29.63	20.51	14	19.39	18.91
NM_001183847.1	856074	SRL4	2.63	0.81	0.38	1.2	0.83
NM_001183992.1	855925	CBC2	368.36	308.7	233.78	286.81	268.74
NM_001180030.3	850590	RPL2A	1628.76	2856.3	2707.45	3224.46	2996.6
NM_001183700.3	854456	PLP2	190.09	136.01	137.49	147.91	145.95
NM_001180959.1	852786	PAN2	22.03	18.07	19.3	18.19	23.34
NM_001184285.1	856318	MLC2	363.12	213.63	176.74	220.79	205.7
NM_001182280.3	851108	ART10	27.79	22.65	16.78	19.24	16.32
NM_001182386.1	854980	TSA1	3708.5	4544.81	4639.91	4922.66	4332.1
NM_001181863.1	850683	FPS1	65.85	62.52	51.55	49.86	47.86
NM_001182684.1	855216	YMR178W	382.98	267.34	214.25	205.79	187.79
NM_001181693.1	853492	RAD26	20.67	12.35	12.08	10.72	11.67
NM_001184531.3	1466460	LSO2	120.37	84.71	85.22	94.17	88.03
NM_001179377.1	854785	EMC5	731.59	489.59	394.83	613.84	601.09
NM_001181997.1	850800	CCW12	29856.8	42507.4	33019	39468.9	34246.3
NM_001179290.1	856564	TDA11	35.27	19.31	15	14.88	15.16
NM_001182265.1	851091	PSY3	41.31	23.37	19.68	18.64	18.79
NM_001179614.1	853818	ELM1	20.06	12.97	11.09	13.85	12.63
NM_001182627.1	855156	DLT1	39.88	37.54	28.31	30.11	29.52
NM_001180761.1	852064	TSA2	110.82	113.54	215.93	86.28	75.62
NM_001179779.1	853666	YRA2	160.89	135.05	113.95	143.59	125.56
NM_001183492.1	854240	SGO1	15.9	20.39	18.26	20.77	17.7
NM_001178338.1	852179	BNA4	33.43	48.19	30.07	59.25	56.34
NM_001180135.1	851483	RXT3	88.85	76.56	70.82	61.05	61.48
NM_001183046.1	855513	YNL208W	1200.51	822.51	779.17	739.16	746.09
NM_001179043.1	856897	PET122	22.84	20.44	19.63	14.9	17.12
NM_001178220.2	851276	YAR023C	42.62	22.2	14.12	22.2	17.43
NM_001182361.1	855006	GIS4	20.43	21.27	16.92	22.94	19.92
NM_001184338.1	850642	COX19	85.34	79.01	56.17	57.45	42.4
NM_001182693.1	855225	YMR187C	14.88	14.14	14.2	13.46	12.52
NM_001184399.1	853069	YGR161C-C	130.43	100.72	89.76	69.31	53.64
NM_001181104.1	852612	CSE1	46.04	44.45	50.24	43.65	51.93
NM_001179636.1	853793	YKL070W	35.06	22.24	23.9	22.6	22.8
NM_001179549.3	854845	DAL1	14.94	7	7.2	6.71	5.35
NM_001184119.1	856133	SDD4	24.73	17.98	18.37	17.37	18.67
NM_001183779.3	854541	VTS1	23.8	23.5	37.33	30.11	41.51
NM_001180374.1	851638	RTR2	19.46	18.74	17.52	16.95	16.63
NM_001178384.1	852324	CSG2	143.06	122.37	120.82	103.4	104.34
NM_001181471.3	853414	IRC18	2.3	1.31	0.5	1.82	1.01
NM_001181169.3	852931	KSS1	22.65	21.79	21.32	21.32	24.9
NM_001179152.1	856417	YHR022C	24.23	17.05	16.17	11.81	14.89
NM_001183866.4	856055	OAZ1	87.41	55.91	55.31	60.37	64.81
NM_001180012.3	850608	BNA6	296.31	204.02	168.42	179.55	187.88
NM_001180794.3	852097	VPS60	261.52	176.69	165.9	146.88	138.36
NM_001182054.1	850864	RPS31	9601.36	15486.6	14082.1	21830.2	21942.2
NM_001178324.2	852194	CDC27	25.19	18.36	15.33	15.22	13.78
NM_001183632.1	854388	SAS5	66.87	67.75	42.96	69.87	63.86
NM_001184010.1	855905	OXR1	129.86	85.74	73.66	75.29	67.35
NM_001178884.1	856640	HXT13	2.17	2.28	1.32	1.86	1.55
NM_001181721.1	853526	RPA12	278.37	317.05	342.31	487.97	413.46
NM_001182125.1	850939	FAR10	29.73	25.92	24.09	25.78	23.1
NM_001184518.1	2732686	VMA9	797.31	659.44	511.09	569.55	504.86
NM_001178518.1	852468	NPL4	60.4	44.13	44.7	37.13	37.95
NM_001179215.1	856485	IPI1	33.88	41.33	47.84	49.06	51.11
NM_001182951.1	855609	RPC19	320.47	241.86	257.93	334.86	312.82
NM_001182792.1	855329	NGL2	52.24	48.61	41.78	43.33	41.05
NM_001182405.1	854957	GSF2	286.2	187.58	179.83	156.67	170.09
NM_001179751.1	853650	ASH1	113.82	80.87	64.76	58.62	55.37
NM_001179795.1	853874	YKR005C	4.55	2.64	2.8	3.19	2.73
NM_001178771.1	850424	TAH1	328.01	222.02	205.11	290.07	207.49
NM_001179332.1	856608	PPX1	128.28	106.05	100.84	103.57	111.2
NM_001180946.1	852799	YGL081W	8.92	7.67	4.54	5.2	5.72
NM_001183189.1	855746	URK1	38.64	45.96	42.15	49.06	55.33
NM_001183484.1	854231	CYT1	212.13	126.06	83.23	82.76	103
NM_001182587.1	855112	YMR087W	30.86	25.18	24.46	17.48	19.58
NM_001179267.1	856539	ARO9	111.31	104.92	115.47	52.79	107.41
NM_001181551.1	853323	YJL118W	37.58	41.95	44.78	36.76	47.23
NM_001180999.1	852743	PCL10	30.68	29.44	27.33	25.35	25.69
NM_001181287.3	853062	MTR3	93.57	87.72	85.89	95.35	88.24
NM_001184101.1	856112	AIM45	199.26	203.76	204.07	191.89	190.92
NM_001180414.1	851683	ARP10	12.65	8.38	5.18	5.37	5.52
NM_001179525.3	854819	AIM21	56.91	43.69	37.15	33.83	36.85
NM_001180214.1	851401	MSH5	15.01	7.39	4.75	5.97	5.07
NM_001182066.1	850876	YLR179C	468.83	644.89	485.01	550.3	534.12
NM_001183762.1	854520	YOR342C	173.76	135.6	135.57	116.71	144.83
NM_001183159.1	855395	VNX1	22.83	22.5	19.32	18.37	18.45
NM_001181232.1	852995	NOP7	161.1	207.79	222.32	297.21	311.72
NM_001179764.2	853635	PTK1	35.48	28.88	30.08	26.52	26.61
NM_001184670.1	1466520	YPL119C-A	1.37	2.28	0.6	0.65	0.36
NM_001184246.1	856272	NCE102	982.13	605.28	640	507.5	750.71
NM_001180296.1	851362	PHO13	249.06	200.48	206.21	197.88	182.39
NM_001179809.3	853889	IRS4	22.91	18.85	16.05	16.61	14.8
NM_001178593.1	852547	ISW1	31.52	27.37	23.33	25.51	27.39
NM_001183203.1	855760	SEC12	40.66	30.55	33.65	28.6	34.65
NM_001183411.1	854007	ENB1	53.54	88.22	200.59	149.29	115.82
NM_001182719.1	855252	EFR3	17.95	21.65	26.49	22.95	26.96
NM_001183030.2	855529	CHS1	40.2	37.88	36.12	44.01	64.89
NM_001178871.3	856654	HAT2	99.74	86.36	76.54	73.69	67.32
NM_001181825.1	850655	SPO75	6.65	7.5	7.08	5.75	7.07
NM_001180612.3	851898	CPR5	894.95	596.33	466.56	501.78	553.84
NM_001184317.1	855918	RTC6	146.36	150.25	121.21	117.46	111.21
NM_001178170.2	851208	MAK16	145.63	146.94	151.82	189.49	182.5
NM_001183428.1	854173	TIR4	14.18	17.86	29.89	9.03	11.03
NM_001180887.1	852862	STT3	91.87	87.25	100.59	88.71	85.95
NM_001183555.1	854303	IDH2	540.63	548.47	520.87	294.67	306.54
NM_001182609.1	855136	MYO5	46.37	44.1	55.26	39.68	42.85
NM_001179538.1	854833	YIR016W	84.83	54.46	44.77	26.76	25.81
NM_001178397.1	852338	REB1	25.25	28.25	24.09	26.43	24.88
NM_001184560.1	1466409	YLR154C-G	85.24	71.86	55.22	63.15	29.39
NM_001180228.1	851386	SFA1	108.84	87.38	111.54	95.6	103.21
NM_001183774.1	854536	MSC6	57.05	46.55	42.46	38.29	41.94
NM_001183609.3	854362	SPR1	20.6	13.1	9.63	9.42	7.68
NM_001183875.1	856044	ALD6	121.6	148.45	379.59	89.61	228.54
NM_001180730.3	852032	SIP1	20.61	20.61	20.41	17.43	21.19
NM_001180360.3	851623	DBF4	39.74	36.37	39.14	34.78	38.27
NM_001179069.1	856926	DMC1	32.47	21.07	21.82	18.02	14.71
NM_001181012.3	852730	RPL9A	2508.38	5780.41	4154.51	6662.98	6428.91
NM_001181412.3	853200	YGR283C	49.82	37.9	47.94	48.49	49.89
NM_001179118.1	856347	CBP2	30.71	21.48	20.26	18.54	21.11
NM_001183093.1	855466	GIS2	2124.57	1920.71	1599.57	2132.03	1904.81
NM_001180309.1	851564	NTH1	145.81	90.28	126.06	74.21	96.57
NM_001180083.1	851537	DIA3	7.36	4.64	1.98	3.82	2.96
NM_001180401.1	851667	DNF2	14.08	14.83	13.99	15.46	14.45
NM_001184299.1	856332	YPR202W	33.91	27.78	17.23	24.09	19.88
NM_001181936.1	850738	YLR049C	33.84	26.45	18.76	21.12	17.14
NM_001179468.1	854686	QDR1	30.17	22.8	20.12	19.71	19.23
NM_001178532.3	852482	YBR184W	6.83	5.3	2.44	5.48	2.77
NM_001182314.1	851146	TDA5	56.62	50.27	57.1	47.16	44.91
NM_001179048.1	856903	YER158C	100.16	55.96	26.76	42.31	29.55
NM_001182194.1	851015	UBC12	131.18	79.82	51.86	70.33	56.66
NM_001180669.3	851963	BCP1	105.5	147.08	131.35	170.47	170.13
NM_001178670.1	850334	KCC4	11.67	10.82	7.15	8.82	6.66
NM_001179680.1	853746	APN1	97.78	69.96	60.93	69.98	67.77
NM_001180866.1	852883	ERG26	259.57	178.6	243.75	190.92	190.3
NM_001180535.1	851813	SIR4	23.55	17.18	13.85	15.84	15.34
NM_001181513.1	853365	SCP160	68.55	81.35	84.54	85.82	83.14
NM_001179277.1	856551	CRP1	326.05	239.05	204.63	241.12	224.06
NM_001182251.1	851076	STE11	28.02	21.06	18.59	16.91	20.69
NM_001182391.1	854974	SRC1	30.29	24.06	20.38	20.85	18.77
NM_001184266.1	856298	JIP5	77.69	75.65	82.3	91.17	98.46
NM_001179972.1	850558	YFH7	60.19	57.9	47.51	42.33	38.6
NM_001181487.3	853392	TIM54	129.55	99.91	100.85	96.28	103.49
NM_001179320.3	856596	PTH1	39.69	26.87	21.45	21.42	19.11
NM_001183258.1	854158	SIN3	46.72	35.44	33.72	32.53	34.31
NM_001180101.1	851520	SIR2	19.42	22.22	17.56	22.53	18.55
NM_001178839.3	856689	RIP1	126.18	72.85	57.15	53.14	61.15
NM_001179834.3	853918	UIP5	26.38	28.01	38.49	30.63	34.97
NM_001180640.3	851932	IRC3	22.32	17.27	14.42	13.57	14.59
NM_001179913.1	850490	AQY3	28.91	16.13	12.16	11.84	9.03
NM_001181354.3	853140	AMA1	3.07	2.21	0.63	1.54	1.47
NM_001179667.2	853760	HSL1	50.4	32.92	32.81	30.51	28.54
NM_001181672.1	853471	TMA22	673.91	422.97	416.38	433.73	430.98
NM_001181578.1	853296	SFH5	193.58	182.5	207.17	206.87	184.55
NM_001182995.1	855565	IGO1	798.6	480.31	425.09	464.58	417.96
NM_001183398.1	854021	NOP8	41.78	41.72	43.21	49.56	55.35
NM_001270740.1	13393614	MEO1	1582.53	1405.44	945.68	1157.19	938.63
NM_001182665.1	855196	HLJ1	209.62	160.02	144.4	171.37	156.36
NM_001183902.1	856017	YPL088W	42.11	28.14	54.3	25.52	43.52
NM_001184306.2	854806	EST3	169.68	110.08	60.77	84.64	81.4
NM_001181810.3	853617	DAL5	6.27	5.36	6.45	4.07	5.29
NM_001183747.3	854505	SNC2	219.61	162.83	212.77	189.14	175.27
NM_001178967.3	856809	YER076C	35.91	26.44	26.21	20.08	19.01
NM_001182875.3	855692	NCE103	152.62	94.42	86.26	100.74	98.86
NM_001178605.1	852560	POP4	49.16	41.73	45.56	48.08	51.75
NM_001183616.3	854372	MCA1	330.23	271.96	278.6	241.9	245.87
NM_001178309.1	852209	AST1	35.83	33.77	35.76	41.18	37.77
NM_001183065.1	855495	JJJ1	32.31	35.06	27.78	39.08	35.72
NM_001179203.1	856472	OSH3	41.92	39.73	43.02	35.82	43.37
NM_001182418.1	854943	NTE1	8.82	8.36	8.05	5.94	6.2
NM_001178818.1	856715	GIM4	306.15	299.98	191.75	396.88	302.12
NM_001179887.3	853972	PCK1	15.9	11.06	6.65	9.3	6.8
NM_001180874.1	852875	LEU1	116.42	124.97	69.1	113.73	151.6
NM_001182807.1	855344	LIP1	841.58	574.77	417.56	465.72	485.95
NM_001180462.1	851733	CPR1	9799.31	5804.96	6359.33	4803.59	5151.24
NM_001183806.1	854568	PHR1	47.21	29.87	22.04	21.11	17.75
NM_001182031.1	850836	ACF2	26.76	19.66	19.81	16.26	18.42
NM_001181651.1	853237	YJL218W	43.27	39.04	38.69	35.97	34.06
NM_001178409.3	852353	TRM7	104.81	96.28	96.91	92.28	100.79
NM_001180391.3	851656	RRP8	97.95	108.73	87.23	137.53	136.79
NM_001181046.1	852694	GTS1	95.58	83.79	85.04	78.08	69.91
NM_001181798.1	853605	HIR3	8.73	8.19	7.36	8.1	6.79
NM_001178936.3	856769	ACA1	45.03	29.24	36.34	34.31	38.17
NM_001182572.1	855096	SDD2	1097.07	829.53	570.76	870.88	757.25
NM_001181950.1	850752	BMT6	26.78	27.34	20.65	24.6	22.28
NM_001182862.1	855708	FAP1	17.78	19.49	17.14	20.54	19.59
NM_001179590.3	853844	URA6	232.79	174.87	154.54	161.49	167.71
NM_001182782.1	855318	BUL1	28.93	23.8	24.1	22.63	25.2
NM_001183080.1	855479	ATG2	8.49	6.49	5.24	4.98	5.17
NM_001181975.1	850777	GAA1	28.5	26.37	29.9	26.31	25.6
NM_001184570.3	1466424	YLR412C-A	0.56	0	0.49	0	0
NM_001178295.1	852225	YBL055C	74.59	70.64	66.25	78.1	91.04
NM_001181565.1	853309	YJL132W	13.28	10.25	9.82	8.37	7.76
NM_001179481.1	854673	RPL16A	1328.46	2260.62	2550.51	2543.54	2544.38
NM_001179191.1	856458	GIC1	14.05	12.88	19.2	13.55	19.49
NM_001178681.1	850321	GFD2	15	16.76	18.83	17.2	26.58
NM_001184677.1	3799973	YGL194C-A	86	91.91	66.2	84.48	81.49
NM_001184172.1	856191	OPY2	151.84	121.74	95.11	95.52	96.06
NM_001180182.1	851434	SNA4	175.59	128.96	94.99	96.85	112.17
NM_001180654.3	851947	SVF1	93.85	107.29	143.87	141.07	151.56
NM_001183335.1	854073	IRA2	24.09	21.91	25.15	21.51	21.83
NM_001180447.3	851718	MTQ2	131.55	105.92	97.62	108.84	89.52
NM_001182180.1	850999	SEC72	393.68	277.03	293.2	284.78	266.34
NM_001180521.1	851799	UPC2	20.07	22.43	27.31	22.42	18.03
NM_001180780.3	852083	TRS31	113.87	95.52	92.57	87.71	81.57
NM_001178947.1	856783	FCY2	134.41	139.31	235.43	133.61	150.87
NM_001183279.1	854133	LAG2	25.88	18.06	11.98	14.56	14.05
NM_001181501.1	853377	YJL068C	323.47	211.88	146.7	154.51	153.43
NM_001181143.3	852897	MSB2	19.98	9.88	7.89	9.28	7.92
NM_001184396.2	856284	YPR158C-D	201.73	125.78	106.51	93.28	85.7
NM_001181126.1	852631	YGL260W	0	0	0	0	0
NM_001179133.1	856392	TCD1	75.25	72.45	75.4	68.91	71.35
NM_001182486.1	854916	PHO84	265.35	228.85	336.39	220.36	199.1
NM_001181192.3	852955	SPT4	281.9	194.28	230.6	321.35	253.4
NM_001178354.1	852291	UGA2	87.09	60.03	39.77	48.07	44.87
NM_001184232.1	856254	CTF4	19.12	15.23	11.76	12.45	11.2
NM_001182732.1	855265	MRPL44	263.97	208.69	167.77	165.06	162.35
NM_001184025.1	855890	NIP7	290.46	273.9	251.99	336.11	299.67
NM_001182154.1	850972	BOP2	47.1	24.76	12.64	9.34	10.04
NM_001181735.1	853540	MIR1	235.17	202.02	213.41	183.51	203.52
NM_001181340.3	853125	ZPR1	502.91	595.4	435.15	588.46	689.91
NM_001178488.3	852437	IRA1	15.42	10.08	10.32	10.06	9.08
NM_001178738.1	850388	SLM5	28.76	24.01	21.06	16.63	17.64
NM_001179080.3	856940	YRF1-2	3.51	2.78	1.79	2.51	2.59
NM_001179425.1	854735	RPN2	130.99	97.66	119.24	98.05	102.8
NM_001180158.1	851459	BUG1	303.98	172.84	167.8	167.51	154.71
NM_001183680.3	854435	RPN8	531.4	320.92	290.81	323.66	322.23
NM_001178157.1	851221	CYS3	598.84	550.83	669.84	524.9	571.26
NM_001180578.1	851862	CCC2	15.83	13.25	9.5	16.66	18.02
NM_001183541.3	854289	PFY1	4743.48	4034.27	3145.62	3495.94	3644.75
NM_001182936.1	855625	RAS2	276.07	268.93	296.02	221.07	240.69
NM_001183889.1	856030	GCR1	65.18	48.27	74	52.78	52.71
NM_001182597.1	855122	MTG1	55.01	52.17	39.38	49.98	42.15
NM_001183907.1	856012	NOG1	40.64	51.22	78.6	69.57	97.33
NM_001182861.3	855709	RCM1	57.97	62.08	58.81	66.5	74.89
NM_001183741.1	854499	PMT3	17.39	13.76	18.01	13.87	11.23
NM_001180836.3	852141	HLR1	13.04	10.08	22.1	11.79	12.59
NM_001180340.1	851596	PST2	892.86	534.28	381.73	405.89	437.01
NM_001180683.1	851981	BCS1	53.12	43.19	35.16	33.94	37.7
NM_001180432.3	851702	YDR124W	14.09	11.68	11.6	10.35	11.05
NM_001178216.1	851272	ADE1	620.08	1100.95	1143.41	1220.52	1131.75
NM_001178682.1	850320	SRO9	32.05	30.81	26.44	28.75	32.33
NM_001183591.3	854343	YRM1	28.4	21.28	16.63	18.17	17.29
NM_001179439.1	854717	UTP25	30.73	29.57	34.85	37.95	43.04
NM_001179190.1	856457	VMA22	288.98	172.7	178.49	247.75	198
NM_001180183.1	851433	YDL124W	1337.49	902.35	1352.82	657.82	693.42
NM_001183843.1	856078	SUV3	16.6	15.02	14.75	12.99	15.9
NM_001181040.1	852700	SAE2	9.53	6.66	6.54	5.84	6.33
NM_001181884.1	850662	PAU18	15.53	21.9	27.32	15.1	23.4
NM_001179716.1	853707	MCR1	351.87	299.36	377	219.75	241.42
NM_001182100.1	850910	CRR1	11.77	14.3	12.04	17.39	13.74
NM_001181144.1	852898	YGR015C	45.91	38.11	27.29	30.8	27.82
NM_001182823.1	855360	ELP6	136.25	109.45	105.19	125.84	105.28
NM_001184554.1	1466530	YHR175W-A	0	0	0	0	0
NM_001181640.1	853223	LAA1	16.92	14.99	11.89	14.99	13.35
NM_001178355.2	852292	DSF2	29.73	25.85	22.28	21.53	28.33
NM_001184212.1	856231	RGC1	40.71	30.37	25.99	22.25	27.31
NM_001181194.1	852956	VHT1	10.17	8.18	15.28	8.99	10.02
NM_001181961.1	850763	BUD20	312.07	306.66	295.45	257.24	342.61
NM_001181768.1	853574	YMR1	17.88	14.27	14.87	12.1	14.85
NM_001179132.1	856391	LEU5	24.31	21.56	14.16	15.38	15.19
NM_001182273.3	851100	IKI3	29.75	31.56	31.39	32.62	34.33
NM_001181109.1	852608	TAD1	45.4	40.47	27.59	40.1	38.66
NM_001178852.3	856674	RAD23	222.78	151.8	178.25	140.55	163.64
NM_001181703.1	853503	SSC1	694.44	509.11	645.33	442.99	676.7
NM_001178489.2	852438	BMT2	46.02	45.35	35.21	40.52	36.84
NM_001178737.1	850387	YCR023C	64.14	52.62	36.81	43.89	38.6
NM_001179656.1	853772	CUE2	34.77	27.43	23.76	23.19	25.38
NM_001183284.1	854127	GAS5	281.5	165.36	162.62	139.7	169.67
NM_001180159.1	851458	GET3	413.61	352.92	444.52	386.73	389.18
NM_001181339.1	853124	YGR210C	256.43	264.89	224.42	229.36	256.03
NM_001182435.1	854899	WAR1	25.39	18.4	19.97	18.01	20.7
NM_001182165.1	850984	YLR278C	33.27	25.75	27.34	25.29	26.8
NM_001184547.3	1466436	YDR246W-A	2.98	2.83	0.52	1.13	0
NM_001270759.1	855579	YNL143C	1.2	0.82	0.61	0.16	0.36
NM_001178620.3	852575	HSM3	33.66	29.79	27.95	25.35	24.74
NM_001179918.1	850495	SWP82	33.48	30.93	29.17	25.39	26.57
NM_001181532.1	853346	CHS6	21.11	16.21	17.07	16.4	17.58
NM_001179319.1	856595	GPI16	119.02	92.51	94.08	79.45	74.59
NM_001178800.1	850456	CDC50	52.65	51.29	44.75	43.17	42.65
NM_001178367.1	852307	GAL10	16.82	12.92	8.51	10.14	8.98
NM_001183717.1	854473	MUM3	5.72	4.59	3.43	3.69	5.46
NM_001179089.1	856377	YAP3	64.77	42.21	38.68	35.56	34.87
NM_001182285.1	851113	AFG2	22.66	28.56	30.92	29.69	35.26
NM_001180705.1	852006	NCB2	312.82	233.89	216.17	257.8	237.29
NM_001178971.1	856813	AIM9	154.58	98.43	96.94	89.48	94.1
NM_001181905.1	850705	POM34	105.69	72.17	97.43	74.36	88.16
NM_001181122.1	852636	ADH4	75.85	63.54	53.59	55.69	61.58
NM_001184642.1	1466427	YAL063C-A	2.28	0.27	0.5	0.54	0.6
NM_001183829.1	856092	HST2	96.26	99.39	83.59	82.4	70.78
NM_001181688.3	853487	RBH2	20.07	11.82	11.59	9.87	12.23
NM_001182554.1	855078	AAC1	36.49	23.14	10.96	21.18	16.17
NM_001181316.3	853099	HGH1	58.8	70.1	79.73	91.35	92.26
NM_001182994.3	855566	NSG2	147.48	93.8	81.21	71.54	72.64
NM_001180172.1	851445	ATG20	45.66	40.43	28.85	30.95	26.18
NM_001180694.3	851994	MUS81	13.75	13.27	11.82	11.92	11.68
NM_001183235.1	855795	BIO3	6.96	4.42	3.74	4.51	4.49
NM_001182666.1	855197	DNF3	10.35	9.41	9.13	8.55	9.38
NM_001184545.3	1466434	YDR182W-A	4.04	3.29	0.51	2.19	0.62
NM_001178831.1	856699	NPP2	41.47	30.38	26.77	28.84	26.61
NM_001180568.1	851847	SWM1	79.86	61.52	52.88	56.41	45.58
NM_001183966.1	855951	RRD2	54.72	45.04	35.88	34.07	32.48
NM_001179579.1	853856	ARC19	1046.57	701.3	668.14	524.41	552.55
NM_001179028.4	856879	YER138C	684.88	425.44	366.08	441.28	382.49
NM_001178563.3	852516	HPC2	46.22	35.71	34.26	31.04	30.12
NM_001183535.1	854283	RPO31	15.72	14.95	15.46	15.35	15.93
NM_001182230.1	851054	SPO77	14.48	8.65	4.5	9.25	7.21
NM_001178152.1	851226	ERP2	330.58	251.05	244.45	228.38	235.8
NM_001181262.1	853034	PEX4	114.51	80.87	51.91	58.2	52.61
NM_001183511.1	854259	ECM3	42.45	40.04	30.27	33	33.4
NM_001183063.1	855496	CNM67	22.12	19.44	14.3	16.94	15.5
NM_001178745.1	850397	RPS14A	4940.79	7260.01	6048.77	7717.42	6995.62
NM_001183383.1	853991	VPS68	998.93	642.28	595.7	556.29	549.25
NM_001184030.1	855885	YPL216W	14.87	11.71	9.85	10.65	10
NM_001181870.1	850676	COF1	2326.92	1788.98	1470.5	1700.45	1609.03
NM_001180920.3	852825	OLE1	499.58	516.5	643.78	535.44	585.25
NM_001179245.1	856515	DMA1	50.01	50.97	49.02	46.3	45.87
NM_001182086.1	850896	PBA1	88.92	78.02	81.09	66.92	67.96
NM_001180767.1	852070	PFA5	29.97	31.24	30.1	25.84	23.48
NM_001184228.1	856249	NAT3	102.64	88.91	74.23	106.74	97.52
NM_001180980.1	852763	SNF4	110.58	119.98	112.33	127.66	119.83
NM_001180390.1	851655	STN1	23.11	19.25	16.66	20.84	21.18
NM_001182808.2	855345	DYN3	62.7	58.52	50.33	61.44	56.66
NM_001181652.1	853236	HXT9	4.64	2.98	2.19	3.14	3.04
NM_001179784.1	853661	COS9	48.67	38.25	34.19	40.21	39.06
NM_001180253.1	851334	NUS1	41.25	36.24	34.6	30.22	31.11
NM_001181209.3	852971	TWF1	243.4	142.32	144.74	114.43	118.58
NM_001179541.3	854836	FLO11	2.77	2.04	1.73	2	1.51
NM_001183121.1	855438	WSC2	26.5	21.46	27.93	22.13	21.25
NM_001183522.1	854270	OST2	591.67	523.23	410.64	550.08	457.24
NM_001182214.1	851035	RPL38	6094.97	8766.61	6678.02	11019.1	9476.85
NM_001180478.1	851751	HSP42	1256.05	1081.34	728.25	865.47	1057.63
NM_001182904.1	855659	SUN4	87.9	105.51	166.41	125.93	142.05
NM_001183789.3	854551	RPS12	5617.08	8341.16	6250.29	9818.3	9602.85
NM_001178182.1	851194	YAL037W	19.24	16.38	11.57	17.13	15.76
NM_001182526.1	855045	RSF1	46.52	30.72	23.92	25.2	18.92
NM_001178996.1	856842	NUP157	26.32	25.76	22.34	24.55	23.34
NM_001184057.1	855833	SRP68	92.21	94.95	107.22	88.13	101.84
NM_001178502.1	852451	RPB5	267.33	254.69	262.62	295.5	284.08
NM_001184114.1	856128	DSS4	71.24	62.96	49.78	57.21	48.23
NM_001179232.1	856502	KIC1	28.22	21.1	22.73	18.41	20.91
NM_001180621.1	851908	PIB1	70.63	51.08	31.14	35.9	32.86
NM_001178724.1	850369	ADP1	48.36	38.71	38.28	33.7	31.92
NM_001184289.1	856322	AQY1	40.7	13.96	6.57	4.57	5.71
NM_001181327.3	853112	YPP1	42.09	43.67	47.96	44.94	44.5
NM_001181467.1	853419	HCA4	42.42	54.02	48.19	61.66	62.87
NM_001179857.3	853941	GPT2	32.94	23.82	21.11	18.03	19.08
NM_001183298.1	854113	PEX15	33.15	26.88	23.31	21.44	27.85
NM_001179101.1	856365	AIM17	348.77	260.75	265.78	147.67	136.37
NM_001180800.1	852102	IZH1	94.44	69.92	105.99	83.24	94.94
NM_001182969.1	855592	TOM22	863.74	739.08	601.98	652.4	636.62
NM_001346796.1	852320	YBR032W	2.12	0.51	0.7	0	0
NM_001182692.1	855224	HSC82	626.48	541.26	790.03	503.67	756.72
NM_001182913.3	855649	IMP4	87.79	112.67	90.06	117.55	115.01
NM_001182846.1	855725	SIS1	1083.77	964.29	1063.06	873.63	1073.19
NM_001182006.1	850810	SRN2	110.86	73.81	54.11	70.12	50.93
NM_001184437.3	856624	YHR214C-C	11.84	13.4	13.16	9.08	6.27
NM_001181918.1	850718	YLR031W	16.83	11.37	11.12	9.47	12.25
NM_001180824.3	852128	EMI2	218.25	203.05	245.87	163.12	153.64
NM_001182315.3	851147	MAG2	43.25	33.15	38.01	32.32	35.29
NM_001179999.1	850594	PHO4	61.06	58.72	63.47	52.29	49.99
NM_001179384.3	854777	CAP2	603.31	424.4	413.95	332.06	343.05
NM_001180195.1	851420	RDI1	255.44	191.9	205.75	184.9	196.65
NM_001183661.3	854416	SSP2	5.22	3.19	3.05	4.09	3.39
NM_001180597.1	851884	RTT103	59.24	37.67	33.83	34.66	33.76
NM_001181386.3	853173	MTM1	101.77	89.77	75.39	78.73	81.49
NM_001178441.3	852390	PHO5	88.19	184.58	98.68	154.04	183.94
NM_001179703.1	853721	CMC1	289.36	187.49	135.76	200.43	179.22
NM_001182754.1	855288	FAA4	210.14	201.23	283.48	228.68	242.72
NM_001179567.3	853869	MET14	129.9	104.91	71.53	127.89	95.29
NM_001178577.3	852530	ROT2	27.64	24.29	23.32	19.48	18.6
NM_001179057.3	856914	BCK2	36.16	27.32	33.49	28.54	31.77
NM_001182390.1	854976	RAD52	77.9	55.68	57.81	51.49	48.19
NM_001184200.1	856218	PRE2	607.8	348.26	361.63	291.06	279.02
NM_001179513.1	854641	YIL165C	45.84	28.91	28.06	26.51	25.6
NM_001180865.3	850580	LSB3	184.46	133.5	188.73	142.45	140.63
NM_001181250.3	853019	MEP1	61.44	44.94	33.68	36.3	28.97
NM_001179870.3	853955	MTD1	81.2	228.44	476.33	313.65	291.74
NM_001179159.1	856424	YHI9	143.85	107.21	106.48	112.61	110.01
NM_001181758.3	853563	AIM25	80.71	59.6	54.41	56.42	50.11
NM_001182329.1	851162	RPS1A	3357.99	4773.33	4796.85	5837.43	5775.02
NM_001182702.1	855235	ICY1	1062.99	508.56	267.47	238.02	239.72
NM_001179218.1	856488	RPF1	173.03	147.56	115.9	173.71	165.27
NM_001183496.1	854244	RTS2	22.54	16.11	12.87	11.9	14.58
NM_001184127.1	856142	CSR2	41.3	21.07	6.13	8.35	6.9
NM_001180125.1	851493	IDP1	163.91	123.57	131.37	121.06	132.24
NM_001180057.1	852379	RPL19A	2862.8	4077.72	3968.25	4134.27	3718.31
NM_001184043.1	855872	YPL229W	131.01	68.69	48.37	54.81	49.91
NM_001178328.2	852190	TEL1	8.22	7.12	6.99	6.61	5.69
NM_001182072.1	850882	RPL37A	2368.39	4373.87	4644.06	6284.33	4588.17
NM_001180905.1	852842	HEM2	107.07	93.18	96.76	78.93	84.27
NM_001183647.3	854403	MCP1	44.48	34.33	18.61	18.29	17.44
NM_001178917.3	856748	CHO1	233.59	188.05	203.64	204.04	184.39
NM_001182450.1	854883	RPM2	25.91	19.74	20.84	14.33	15.26
NM_001179930.1	850507	RPO41	19.18	14.88	12.34	12.79	13.57
NM_001179553.3	854849	DAL7	22.87	15.04	18.16	15.1	16
NM_001183727.1	854484	SLY41	61.7	37.12	43.52	35.28	45.88
NM_001183920.1	855998	SSE1	568.26	479.6	636.48	491.65	658.87
NM_001181518.1	853359	EXO70	20.89	20.83	21.38	21.04	21.6
NM_001180326.1	851581	YDR018C	16.14	11.32	6.23	6.68	5.91
NM_001181222.3	852985	DRN1	29.82	35.15	34.14	35.73	34.99
NM_001179623.1	853808	NUP120	27.96	28.02	30.45	30.21	33.34
NM_001183133.1	855421	MRX6	35.42	28.8	18.53	25.5	20.93
NM_001182539.1	855059	ARG80	74.2	60.61	63.19	58.94	56.44
NM_001179687.1	853738	DGR2	24.16	15.54	15	12.16	12.26
NM_001178983.3	856827	IES5	339.05	220.62	172.53	206.99	190.68
NM_001183111.1	855448	TOF1	5.8	5.6	4.46	5.07	4.25
NM_001178456.2	852405	AIM3	43.31	25.53	29.44	22.04	26.44
NM_001180673.1	851969	ESF1	130.29	116.27	97.15	115.14	121.4
NM_001178194.1	851248	AIM2	229.37	145.61	111.42	119.11	125.34
NM_001179452.3	854702	SHQ1	11.19	17.41	23.95	20.63	25.77
NM_001183248.1	855808	YNR071C	10.53	7.78	4.59	7.49	6.6
NM_001181026.3	852715	YIP5	180.92	147.8	161.78	127.34	119.28
NM_001178651.1	850354	RER1	361.67	350.11	429.55	445.03	455.58
NM_001182134.1	850949	IRC20	19.97	16.47	15.21	15.68	17.32
NM_001181931.1	850733	PDC1	4002.79	6429.64	8284.88	6813.41	6990.7
NM_001182681.1	855213	SIP18	25.13	16.88	5.8	5.46	4.81
NM_001181781.1	853587	RPS5	5350.36	8599.4	8625.1	7738.92	7617.4
NM_001183313.2	854096	ARG1	160.1	156.95	213.24	174.39	162.23
NM_001181164.1	852923	YGR035C	38.78	45.5	38.19	38.34	48.62
NM_001183431.1	854177	YOR012W	40.93	32.59	23.79	27.08	22.15
NM_001181993.1	850796	MDN1	20.83	24.2	17.21	29.25	23.12
NM_001183168.1	855386	RPD3	113.98	83.9	70.88	73.53	68.3
NM_001180726.3	852026	RPL12B	3473.14	5337.53	4854.85	6572.96	5913.4
NM_001182260.1	851086	ROM2	17	11.96	13.03	11.54	12.51
NM_001181668.3	853466	MET3	27.43	22.15	19.84	18.78	18.74
NM_001182481.1	854921	NGL3	37.24	16.24	6.63	11.05	9.2
NM_001178702.1	850299	FYV5	47.27	38.1	65.34	60.72	60.1
NM_001183699.1	854454	FSH3	154.21	94.7	77.58	85.72	84.06
NM_001183414.1	854003	PAU20	0.58	0	0.34	0.18	0.62
NM_001184062.1	855828	GAL4	18.39	14.2	10.73	11.58	9.4
NM_001181373.3	853159	LSC2	321.81	210.48	145.03	152.78	165.83
NM_001179273.1	856547	RPC10	1997.48	1388.78	1202.61	1418.14	1459.47
NM_001183884.1	856035	MUK1	44.43	37.88	50.24	36.28	39.94
NM_001181237.1	853002	CLB1	34.14	35.73	36.84	30.91	39.34
NM_001179948.1	850527	LPD1	293.86	241.58	198.85	199.38	225.34
NM_001179148.1	856411	ARG4	324.27	160.87	140.28	151.24	169.42
NM_001178589.1	852543	YBR241C	57.07	34.6	29.74	20.09	19.31
NM_001182646.1	855175	FDO1	21.24	22.57	19.47	17.26	15.67
NM_001182198.1	851019	CDC25	36.44	22.99	21.5	20.09	23.51
NM_001180584.1	851869	PMP3	346.91	251.12	324.22	206.46	261.59
NM_001182470.1	854863	YML108W	27.45	30.49	29.12	39.83	44.47
NM_001178894.1	856720	PMI40	319.05	257.9	155.92	211.24	238.52
NM_001184526.1	1466483	YOR072W-B	0	0	0	0	0
NM_001182892.3	855674	MSG5	15.22	18.09	24.69	17.65	22.49
NM_001180467.1	851738	SSY1	19.62	12.99	14.01	11.68	13.33
NM_001180267.1	851320	GLE1	65.07	57.64	49.4	55.03	54.5
NM_001181725.1	853530	YAE1	75.03	55.01	48.81	67.46	84.82
NM_001178272.1	852248	HEK2	80.1	135.63	119.12	120.78	117.79
NM_001179883.1	853968	PTR2	56.14	42.62	32.07	20.75	19.73
NM_001182521.1	855040	CSI1	40.04	24.28	18.58	21.35	19.19
NM_001183862.1	856059	CAM1	741.78	560.51	426.67	461.81	474.16
NM_001179002.3	856848	LSM4	282.67	211.59	202.51	229.87	208.74
NM_001179421.3	854739	PCI8	28.63	20.08	19.94	15.71	14.39
NM_001180892.1	852857	CWH41	28.59	28.37	27.07	30.03	27.51
NM_001182310.1	851141	DCK1	13.59	12.12	9.16	9.51	10.12
NM_001178875.1	856649	PRB1	315.12	176.59	144.89	119.32	126.51
NM_001181007.1	852735	GPI10	29.78	21.34	25.04	20.67	22.2
NM_001181063.1	852676	YIP4	355.55	279.67	259.48	213.69	199.61
NM_001270755.1	853822	MMO1	2.39	3.43	2.55	3.4	2.28
NM_001184084.1	855858	MDL2	37.24	29.52	32.11	26.2	28.31
NM_001180312.1	851567	RAD57	53.41	43.16	37.67	41.81	38.13
NM_001180452.1	851723	TAF12	125.96	100.89	100.26	95.72	95.99
NM_001181604.2	853268	TOH1	84	87.72	46.32	85.95	63.69
NM_001178260.1	852261	RFT1	18.05	19.31	19.24	21.81	21.47
NM_001180280.1	851306	CDC13	11.88	9.79	10.72	9.59	9.11
NM_001181360.1	853146	PHB2	441.21	259.84	233.33	209.53	211.76
NM_001181294.1	853075	MRPS35	120.3	85.21	58.47	68.47	84.32
NM_001184441.1	856534	IGO2	274.84	237.34	177.88	263.45	213.84
NM_001179056.3	856913	DNF1	19.59	16.4	15.86	15.32	16.2
NM_001180810.3	852113	SAM2	102.27	108.78	217.09	111.11	98.45
NM_001180054.1	852159	YBL113C	34.25	19.95	17.63	16.63	14.7
NM_001178470.1	852419	MRPL36	353.54	270.21	180.1	187.06	183.92
NM_001182766.1	855301	TRM732	14.85	17.86	17.55	17.94	18.76
NM_001183097.1	855462	ATX1	845.6	1210.89	1024.74	1356.86	1067.81
NM_001182879.3	855688	YNL040W	83.13	41.33	49.39	40.06	42.46
NM_001179406.1	854755	VHR1	76.91	52.52	55.26	50.58	63.71
NM_001180954.1	852791	MF(ALPHA)2	9.51	8.39	5.71	4.97	7.6
NM_001183318.1	854091	CRT10	22.08	17.13	16.79	15.68	16.93
NM_001183614.3	854370	SLK19	42.3	29.13	20.6	31.22	29.77
NM_001181944.1	850746	MNL2	15.06	13.5	18.69	14.27	16.59
NM_001182120.1	850934	EST1	15.78	13.11	9.7	11.67	10.89
NM_001179595.1	853839	MAE1	211.44	341.68	356.91	402.33	403.37
NM_001178781.1	850434	IMG2	237.62	186.75	145.1	154.74	135.29
NM_001184382.1	853600	TIM8	606.65	438.72	527.16	538.19	533.58
NM_001184194.2	856212	YPR097W	21.75	20.33	19.45	20.02	20.44
NM_001181077.1	852660	VAM7	30.39	18.54	20.28	17.04	19.73
NM_001181980.1	850782	NYV1	382.61	247.88	219.42	212.85	223.68
NM_001182602.1	855128	YMR102C	36.75	40.97	26.46	42.45	43.65
NM_001184006.1	855909	PRM3	6.26	5.55	7.07	5.32	5.4
NM_001180369.3	851633	YDR061W	61.48	43.39	39.66	38.52	38.8
NM_001178524.3	852474	ECM31	28.05	28.98	29.04	28.93	30.24
NM_001348841.1	852936	YGR045C	6.02	1.68	1.56	2.95	0.82
NM_001179737.1	853683	NNK1	24.19	15.29	11.79	10.99	11.74
NM_001180742.3	852044	GPI17	44.41	35.79	38.51	36.22	35.48
NM_001179760.1	853640	MST1	26.34	21.66	20.69	16.26	19.67
NM_001181090.1	852647	VRG4	116.69	122.95	123.57	131.44	137.03
NM_001181547.2	853329	YJL114W	2.02	1.87	1.2	1.72	0.9
NM_001182534.1	855053	MSN2	26.31	23.58	26.17	22.52	23.67
NM_001181448.1	853438	CCT3	162.56	157.33	178.99	178.29	192.81
NM_001179285.1	856559	RTT107	36.29	29.63	17.72	28.56	23.83
NM_001180608.3	851894	PRO1	89.27	87.11	83	84.8	88.05
NM_001184589.1	1466537	YER175W-A	0	0.88	0	0	0
NM_001181821.1	850686	DNM1	30.4	30.02	28.03	22.87	24.09
NM_001180140.1	851478	RPP1A	5573.47	7556.61	6554.76	7924.09	8069.19
NM_001183039.1	855520	PSY2	27.83	27.6	21.65	23.55	25.49
NM_001179935.1	850513	HAC1	520.12	713.8	427.24	608.89	550.28
NM_001182632.1	855161	RRB1	197.05	249.95	281.92	291.27	319.95
NM_001182456.1	854877	YML096W	32.08	35.3	31.24	35.17	35.88
NM_001183560.1	854309	ARP8	39.83	35.94	27.9	30.28	29.37
NM_001179336.1	856612	SCH9	51.89	34.92	45.16	34.55	42.82
NM_001184436.2	851794	YDR210C-D	35.5	26.77	35.55	25.12	22.8
NM_001183479.1	854226	SLD7	75.53	53.89	38.89	45.09	41.19
NM_001182945.3	855616	YAF9	112.37	77.63	65.1	74.6	79.67
NM_001179722.1	853700	RPS27A	1324.11	1997.2	1779.03	2207.76	1901.43
NM_001181739.3	853544	EAF6	161.19	78.15	74.2	88.42	84.34
NM_001183010.4	855549	APC1	6.67	4.61	4.1	4.22	3.81
NM_001179895.3	853980	VBA5	12.72	9.59	8.08	8.05	7.9
NM_001181634.1	853229	ECM25	26.2	27.09	32.3	24.85	30.97
NM_001180152.1	851464	PMT5	13.72	12.49	14.62	12.4	13.31
NM_001183810.1	854572	FEX1	19.85	17.61	14.22	16.32	15.78
NM_001184653.1	1466493	YIL002W-A	556.26	395.25	352.16	403.18	339.32
NM_001183216.1	855775	ZRG17	30.84	30.3	30.34	28.25	31.81
NM_001183627.3	854383	PTP2	31.34	23.87	30.43	23.52	34.45
NM_001181423.1	853210	PAU12	2.72	5.96	6.73	4.8	4.52
NM_001182422.1	854939	RPS1B	3068.91	5805.31	5408.73	6405.08	5950.1
NM_001180993.1	852749	CWC23	87.09	54.9	40.71	47.43	40.22
NM_001178546.1	852497	TAF5	57.66	51.48	53.5	45.7	48.31
NM_001179902.1	850479	YFL065C	0.31	1.48	0.92	1.02	0.75
NM_001178933.1	856765	MXR1	92.89	93.5	114.53	101.23	100.95
NM_001184326.1	851602	YDR034C-A	0.79	0	0	0	0
NM_001183153.1	855401	ATP11	259.73	208.27	131.78	144.68	157.21
NM_001182248.1	851073	ADE13	363.67	725.72	834.56	881.68	870.51
NM_001180711.1	852012	DIT1	10.59	6.55	3.13	8.81	6.55
NM_001179839.3	853923	FMP46	840.2	463.41	410.77	311.35	294.46
NM_001184163.1	856179	UBA3	38.68	33.34	22.6	28.08	22.37
NM_001183757.3	854515	TEA1	28.11	23.19	21	19.8	24.56
NM_001181282.2	853057	YGR153W	47.79	24.1	14.46	22.98	25.43
NM_001179485.1	854669	TMA108	50.98	37.69	39.83	35.16	38.58
NM_001183816.1	856105	SNF8	78.36	63.36	58.49	58.07	53.11
NM_001182568.1	855092	MOT3	53.22	50.26	48.39	48.71	55.73
NM_001184471.3	851986	SDH6	311.03	148.75	150.91	103.38	94.94
NM_001183685.3	854440	PNT1	37.89	25.97	19.75	22.93	22.66
NM_001182106.1	850916	MSC3	56.65	39.53	45.15	30.5	39.24
NM_001180941.1	852804	RPL7A	3079.65	4751.05	4455.47	4818.68	4716.56
NM_001183331.2	854078	BRX1	239.04	383.93	367.31	477.35	455.71
NM_001183194.3	855751	TIM23	399.99	322.16	307.17	261.61	290.26
NM_001178403.1	852344	PRP6	26.16	23.53	20.5	22.26	20.94
NM_001178766.1	850419	RSC6	110.77	89.64	91.11	73.62	86.31
NM_001179959.1	850541	BLM10	23.9	18.12	18.4	18.12	16.31
NM_001179136.1	856397	STP2	85.12	57.56	65.89	43.37	62.51
NM_001181188.3	852950	SPR3	3.96	2.66	1.17	2.45	2.07
NM_001178350.1	852287	RER2	94.72	115.02	119.21	107.64	119.5
NM_001182661.1	855190	MRPS8	309.75	233.81	205.11	244.09	221.78
NM_001183952.1	855965	SPP1	38.66	37.52	32.33	34.45	32.48
NM_001180496.3	851768	CCT6	176.47	168.69	194.65	156.7	169.76
NM_001180354.3	851616	BAP3	105.53	112.39	66.13	91.71	76.14
NM_001182234.1	851059	YLR345W	107.81	84.8	70.29	54.9	49.64
NM_001181967.1	850769	EMP46	31.27	14.91	15.17	12.24	13.53
NM_001178303.1	852216	KIP1	9.55	9.5	9.6	10.05	8.6
NM_001179473.1	854681	KGD1	63.16	46.49	44.18	34.83	42.82
NM_001180234.1	851380	DLD1	154.89	88.74	53.74	58.95	62.59
NM_001179748.1	853653	FAS1	95.3	88.49	102.91	110.17	92.11
NM_001178537.3	852487	RPS9B	2365.53	5230.37	4979.76	5607.06	4958.97
NM_001179015.3	856862	RSP5	39.86	26.67	26.94	27.21	26.2
NM_001183874.1	856045	MFM1	25.77	20.78	16.94	17.12	16.92
NM_001182508.1	855025	CLU1	75.79	86.21	85.55	81.9	94.54
NM_001178165.2	851213	ATS1	46.96	49.93	38.05	39.49	35.13
NM_001183025.1	855534	SWT21	30.76	20.47	15.55	17.46	16.34
NM_001182724.1	855257	GUA1	307.12	455.45	532.79	518.58	536.02
NM_001178888.1	856636	YEL073C	27.51	19.38	21.52	17.61	15.18
NM_001181900.1	850700	GAT3	0	0	0.4	0.43	0.16
NM_001183208.1	855765	SSK2	15.6	13.73	9.79	11.92	11.54
NM_001183272.1	854142	TLG2	54.62	42.61	41.09	45.42	39.84
NM_001179199.1	856466	RRP4	73.55	74.5	66.38	73.5	75.28
NM_001181658.1	853457	AVT1	45.56	47.29	47.41	41.49	42.54
NM_001183938.1	855979	SPC29	26.08	24.1	24.46	24.35	22.48
NM_001181619.2	853253	MNN5	48.26	38.35	48.68	39.02	45.89
NM_001182026.1	850830	SLS1	24.82	18.56	16.59	15.29	18.88
NM_001181134.3	852888	TFG2	114.56	89.61	93.39	97.42	86.69
NM_001179250.1	856520	MSH1	8.95	8.11	8.47	8.9	8.95
NM_001180017.1	850613	RPN12	292.65	249.55	305.37	234.31	225.35
NM_001184410.1	851127	YLR410W-A	29.96	45.9	31.05	44.32	24.06
NM_001178247.1	852276	SLA1	51.03	48.07	60.96	44.55	53.26
NM_001184074.1	855867	CUB1	117.17	80.06	69.85	65.08	69.1
NM_001182779.1	855315	SCS7	350.08	202.73	164.76	143.42	186.81
NM_001183463.1	854209	IRC23	136.22	77.38	71.81	74.49	86.81
NM_001184420.1	851853	YDR261C-C	3.19	3.19	0.86	5.7	2.55
NM_001183604.1	854357	GSP2	381.92	235.65	178.36	134.77	152.6
NM_001180089.1	851531	PRP9	25.42	25.63	21.29	28.46	24.6
NM_001181269.3	853041	CBF2	16.9	18.25	11.24	18.3	17.28
NM_001184477.3	853383	COA3	858.49	650.27	415.13	442.47	405.31
NM_001181407.3	853195	CWC22	20.42	15.34	19.23	14.57	16.57
NM_001178558.1	852511	ERV15	197.65	156.41	169.59	185.64	177.63
NM_001178944.3	856779	PIC2	188.02	175.37	191.94	102.51	98.74
NM_001184178.1	856196	GRS2	37.73	26	26	21.91	20.88
NM_001182410.1	854953	SUR7	113.17	87.21	141.25	75.48	99.31
NM_001182999.3	855561	CBK1	36.03	35.23	34.65	30.39	35.52
NM_001179584.3	853851	SWD2	61.62	56.14	61.25	56.87	56.5
NM_001180773.1	852076	RMT2	112.03	120.4	127.01	149.24	143.51
NM_001270747.1	852901	YGR018C	3.41	0.9	3.86	3.84	2.25
NM_001179852.1	853936	TFA2	128.37	89.61	78.04	71.95	80.5
NM_001180398.1	851664	YDR090C	33.64	27.85	31.9	26.5	28.55
NM_001180235.1	851379	AIR2	41.3	37.88	31.31	30.27	28.02
NM_001181406.3	853194	CAB4	98.01	81.24	92.66	73.82	77.75
NM_001183991.1	855926	CUP9	180.22	157.23	203.66	113.12	112.58
NM_001183653.3	854409	RPL33B	3128.95	6431.8	6224.2	7956.11	6368.83
NM_001183846.1	856075	SVL3	60.53	62.84	66.07	71.88	75.96
NM_001179996.2	850589	SMC2	16.87	15.9	13.56	16.54	16.67
NM_001180912.1	852835	ALG13	98.94	60.63	56.97	50.51	46.88
NM_001182092.1	850902	HMX1	17.11	14.75	17.81	22.19	12.06
NM_001182385.1	854981	YOX1	25.93	16.88	42.52	16.32	23.64
NM_001181776.3	853582	ILM1	229.88	181.49	175.35	199.72	203.98
NM_001179652.1	853776	SRX1	24.8	16.7	27.68	19.85	14.62
NM_001183209.3	855766	PPG1	54.22	47.27	32.75	41.18	34.89
NM_001182281.1	851109	ATP10	15.46	13.36	11.19	9.36	11.86
NM_001183074.1	855485	SIN4	29.19	27.71	31.65	25.97	30.16
NM_001179509.1	854645	YIL161W	96.19	67.02	46.14	65.16	60.54
NM_001179198.1	856465	DYS1	250.42	267.57	280.47	308.53	296.01
NM_001182931.3	855631	YPT53	40.21	23.84	7.1	11.02	10.34
NM_001178931.3	856763	GLN3	28.55	23.14	22.36	20.41	23.31
NM_001182219.1	851041	CHS5	154.1	135.92	129.9	125.31	126.13
NM_001178219.1	851275	PAU7	0	1.69	0	0	0
NM_001180708.3	852009	URH1	71.66	47.86	32.65	40.74	40.52
NM_001178290.1	852230	SEC17	318.72	221.39	204.27	222.9	212.71
NM_001183447.1	854193	CIN5	28.01	15.9	30.06	12.16	17.51
NM_001178623.4	852578	RIF1	15.83	12.63	9.62	11.93	9.46
NM_001179780.1	853665	OXP1	12.64	12.28	12.94	10.77	11.82
NM_001178674.1	850328	BIK1	63.75	57.42	47.83	52.02	50.87
NM_001178749.1	850401	RRP43	87.55	89.44	83.41	89.23	91.71
NM_001179314.3	856589	GND1	417.44	511.87	558.98	548.97	567.22
NM_001181570.1	853304	GLG2	21.62	19.25	15.42	14.2	15.43
NM_001179249.1	856519	SET1	17.29	17.58	16.93	16.89	17.64
NM_001179707.1	853716	SDH3	619.01	350.44	215.41	216.78	247.66
NM_001179042.3	856896	YER152C	135.21	125.67	112.75	109.47	113.38
NM_001184573.1	1466504	YMR230W-A	0.68	1.94	0	0	0
NM_001182360.1	855008	TRM12	26.07	28.04	24.44	29	31.75
NM_001181913.1	850713	SED5	100.02	82.45	66.76	69.73	61.87
NM_001181267.1	853039	TPO2	98.85	128.49	98.75	163.22	112.22
NM_001180090.2	851530	DBP10	44.61	49.74	47.16	56.14	57.96
NM_001183586.1	854338	RPS28A	3011.71	3286.61	3232.74	3442.26	3026.57
NM_001184120.1	856134	EAF3	173.48	132.36	106.56	100.05	106.12
NM_001182151.1	850969	RPS28B	293.9	627.8	632.97	762.33	794.58
NM_001181106.1	852611	DOC1	16.72	13.13	11.6	9.71	7.7
NM_001181472.1	853413	LOH1	22.14	10.92	6.26	12.25	10.14
NM_001183780.1	854542	PDE2	123.1	78.86	54.83	74.99	73.83
NM_001178427.1	852371	RPG1	143.13	153.87	155.98	161.56	156.84
NM_001181433.3	854799	YIL014C-A	66.94	30.05	14.91	27.62	26.92
NM_001183138.1	855416	TOS6	133.92	70.23	78.68	67.08	50.84
NM_001182013.1	850817	YLR126C	118.55	116.09	124.38	132.16	97.95
NM_001182944.1	855618	INP52	10.53	10.58	10.81	8.62	8.53
NM_001178450.1	852398	EXO84	30.77	25.17	22.35	23.32	22.42
NM_001178278.1	852242	MRPL16	157.57	105.33	91.12	75.65	80.78
NM_001184259.1	856291	ORC4	30.66	29.96	26.81	28.93	29.45
NM_001183392.2	853982	RTC1	13.13	11.19	12.43	10.15	11.19
NM_001180493.1	851766	UPS3	28.09	34.49	24.49	34.83	36.79
NM_001181636.1	853227	PRP21	45.64	41.49	42.1	43.21	36.2
NM_001178187.1	851256	ERV46	244.97	223.78	264.6	211.69	206.07
NM_001178891.1	856633	YEL076C	7.97	3.44	4.28	4.29	2.4
NM_001180975.1	852768	CUE3	42.24	27.87	27.06	27.76	27.29
NM_001181325.1	853110	FYV8	29.71	21.79	18.49	19.78	19.84
NM_001184383.1	854048	YOL103W-A	14.1	9.71	5.39	6.73	5.02
NM_001181853.1	850626	IRC19	22.33	20.97	17.65	22.22	22.31
NM_001181484.1	853396	IRC8	15.23	13.92	12.59	11.98	10.06
NM_001180249.1	851338	RBS1	73.46	74.74	75.45	72.32	70.8
NM_001183574.3	854326	ISN1	84.13	65.26	61.48	46.37	50.86
NM_001183795.3	854557	GDH1	505.04	427.37	279.56	518.02	509.93
NM_001179353.1	854814	CFD1	72.71	60.79	53.51	58.68	57.25
NM_001184378.1	851600	YDR034C-C	4.97	8.5	0.02	3.91	0.03
NM_001184145.1	856161	TAH18	18.16	22.57	27.61	25.09	25.59
NM_001181033.1	852708	HUR1	40.21	30.61	35.99	34.66	35.12
NM_001179865.1	853950	YKR075C	35.11	54.05	58.7	36.7	29.11
NM_001183152.1	855402	DAL82	61.09	46.82	37.68	41.46	36.36
NM_001179486.3	854668	TPM2	797.65	398.54	358.14	493.62	427.48
NM_001181159.1	852918	POP6	97.03	79.51	70.82	89.21	81.17
NM_001183714.3	854470	UAF30	48.81	36.92	30.93	34.85	35.81
NM_001180106.1	851513	SIT4	166.45	127.21	106.56	112.64	101.59
NM_001181753.1	853558	SFC1	2.24	1.33	0.92	1.8	0.81
NM_001181391.1	853178	BUD32	127.05	118.02	95.78	112.11	122.42
NM_001182335.3	851168	VMA6	580.46	578.35	461.62	555.11	614.5
NM_001182372.1	854994	TRM9	105.15	102.21	99.57	102.86	103.18
NM_001183007.1	855552	PSD1	44.7	40.78	49.69	40.06	39.27
NM_001179030.3	856883	EMP65	24.06	22.61	18.38	20.38	21.04
NM_001178505.3	852454	ICS2	516.87	243.59	77.24	126.64	126.47
NM_001180647.1	851939	FCF1	485.86	306.56	247.4	327.29	266.97
NM_001178808.1	850465	YCR101C	19.21	9.29	5.82	9.56	8.96
NM_001183913.1	856005	INA17	136.78	83.18	63.56	74.67	73.8
NM_001183231.1	855790	ESF2	87.57	92.66	80.12	104.66	95.88
NM_001183968.1	855949	PEP4	512.01	353.18	412.5	306.49	302.6
NM_001179175.1	856441	YHR045W	39.27	29.21	28.64	28.3	31.08
NM_001179628.1	853803	MSN4	82.92	47.3	40.34	35.3	39.04
NM_001178942.1	856777	JHD1	32.24	28.83	24.47	25.36	27.44
NM_001180562.3	851841	CHL4	20.49	23.19	20.34	21.66	18.49
NM_001348876.1	854180	YOR015W	37.18	33.45	42.43	31.17	37.88
NM_001182454.1	854878	RAD10	55.3	33.5	19.35	27.1	24.7
NM_001179766.1	853634	MNN4	16.63	15.76	10.49	11.61	9.83
NM_001178637.4	852592	SNF5	28.85	20.08	19.42	18.31	18.2
NM_001179302.1	856576	ATG7	14.35	12.82	11.04	10.99	11.27
NM_001180120.1	851498	RPS29B	595.74	961.86	809.9	834	548.57
NM_001180188.1	851428	YDL129W	33.58	34.26	19.66	28.57	24.99
NM_001180960.3	852785	VPS45	77.45	57.26	50.03	55.77	54.56
NM_001178688.1	850314	PDI1	688.58	575.67	739.48	492.73	502.59
NM_001183702.1	854457	YOR283W	152.48	114.52	96.27	125.03	130.84
NM_001184286.1	856319	SKI3	17.1	14.58	14.36	14.06	14.84
NM_001181865.1	850682	RPL8B	3155.22	5229.96	5298.57	5653.36	5854.85
NM_001179000.1	856846	KAP123	49.03	65.87	58.83	73.4	69.39
NM_001182140.1	850955	MCP2	38.83	32.5	28.37	28.04	26.59
NM_001181091.1	852625	OST5	149.53	110.34	98.98	99.91	102.22
NM_001184060.1	855830	RBD2	246.52	220.77	247.08	188.5	198.2
NM_001182685.1	855217	SPT21	14.52	12.54	12.71	11.27	11.01
NM_001183882.1	856037	YPL068C	34.39	37.08	38.33	36.13	44.01
NM_001179379.3	854783	YIL029C	44.12	40.79	25.89	31.32	30.45
NM_001182855.1	855716	PUB1	299.76	263.52	250.84	260.55	274.6
NM_001179946.1	850524	PAU5	26.64	26.14	17.86	10.04	13.39
NM_001348854.1	850801	YLR111W	1.12	1.51	1	1.49	0.95
NM_001179163.1	856428	YHR033W	14.04	8.27	6.53	5.88	6.79
NM_001181458.3	853429	APS3	193.95	121.4	106.2	88.83	95.85
NM_001179615.1	853817	CSE4	100.01	64.31	51.77	67.84	63.45
NM_001178438.4	852387	YBR090C	38.01	39.03	42.29	36.43	24.61
NM_001181334.3	853119	TDA10	64.91	67.58	47.3	51.08	42.85
NM_001180760.3	852063	PPN1	70.66	48.82	49.44	51.23	48.92
NM_001348866.1	855129	YMR103C	30.66	32.81	30.97	20.44	25.46
NM_001182628.1	855157	SAS2	36.58	33.15	25.83	35.27	28.5
NM_001178795.1	850451	FIG2	7.84	5.12	5.07	5.1	4.22
NM_001184519.1	1466511	YSF3	40.73	29.31	28.37	30.78	22.73
NM_001183860.1	856061	ELC1	97.01	61.36	42.51	44.93	40.21
NM_001183045.1	855514	RIO2	64.33	69.44	65.62	74.49	75.29
NM_001181839.1	850641	KNS1	31.85	20.8	11.93	16.92	15.06
NM_001180624.3	851911	OMS1	41.65	33.11	30.22	29.9	38.25
NM_001182535.1	855054	CCS1	628.35	468.64	592.16	527.45	465.06
NM_001182694.1	855226	MRPS17	264.29	175.1	135.3	159.31	158.21
NM_001179637.1	853792	YKL071W	28.99	19.2	22.96	17.97	19.37
NM_001180439.1	851709	YDR131C	31.76	21.57	21.37	19.82	19.9
NM_001181310.3	853093	TIM13	362.23	281.38	281.31	273.53	268.35
NM_001179184.1	856451	YHR054C	58.96	18.86	15.58	44.98	40.84
NM_001178383.1	852323	PDX3	640.18	395.58	318.59	336.83	399.86
NM_001179548.3	854844	YVH1	63.73	104.65	102.77	129.55	113.78
NM_001180373.3	851637	RRG1	20.66	20.55	17.11	17.73	16.63
NM_001348840.1	852930	YGR039W	20.85	11.31	6.02	14.05	13.03
NM_001181514.1	853364	ARP4	138.85	94.47	86.81	94.06	92.79
NM_001182829.1	855364	DIA1	413.89	368.39	110.43	305.37	222.04
NM_001181066.1	852673	MCM6	13.8	12.96	14.8	11.99	13.24
NM_001178920.3	856751	SMB1	145.78	117.57	92.19	102.14	93.85
NM_001184082.1	855860	PLC1	36.99	28.76	20.96	21.59	22.64
NM_001179932.2	850510	MIL1	19.79	16.4	15	14.4	14.86
NM_001182841.3	855730	RLP7	292	328.97	275.78	399.75	384.04
NM_001182055.1	850865	UPS2	54.26	56.81	55.64	41.36	41.85
NM_001178325.1	852193	BOI1	32.79	26.69	25.04	26.27	28.39
NM_001179500.1	854654	YIL152W	109.18	60.58	67.16	54.88	45.72
NM_001182126.1	850940	LIP2	76.73	57.6	47.96	50.59	48.61
NM_001181766.1	853572	ABM1	5.41	3.58	3.49	2.65	1.78
NM_001178236.1	851296	YAR068W	9.91	10.77	9.9	10.03	7.48
NM_001179054.1	856911	CHD1	16.45	20.78	19.25	20.28	21.07
NM_001181586.1	853288	INO1	4.39	3.71	3.77	3.69	4
NM_001180633.1	851925	YCG1	11.4	10.36	10.46	10.94	9.61
NM_001178845.1	856682	ECM10	11.54	8.73	7.75	6.3	6.63
NM_001180200.1	851415	RPO21	46.35	30.49	41	32.16	34.16
NM_001178517.1	852467	SSE2	150.29	105.81	91.81	87.59	106.73
NM_001178700.1	850302	PEX34	136.9	79.48	81.81	91.04	69.67
NM_001180427.1	851697	VBA4	27.37	32.97	36.35	32.82	38.25
NM_001183316.1	854093	PRS5	116.78	111.9	120.24	119.48	138.32
NM_001180386.1	851650	SHU2	31.77	35.96	27.63	29.13	29.72
NM_001181080.1	852657	CLG1	112.43	83.17	78.23	83	85.2
NM_001184197.1	856214	MRPL51	611.76	363.39	305.28	345.84	367.62
NM_001179794.3	853873	ECM9	33.08	27.04	21.39	27.19	23.54
NM_001182439.1	854895	DUS1	12.33	14.27	16.75	15.63	19.9
NM_001182266.3	851092	FBP1	12.41	11.1	6.6	7.52	6.52
NM_001179094.1	856372	YLF2	28.1	24.85	25.41	25.1	24.84
NM_001182814.1	855350	UBP15	14.47	11.6	13.35	10.41	12.99
NM_001180504.3	851777	CAB5	173.49	142.58	96.08	111.55	105.1
NM_001178266.1	852255	LSM2	310.57	260.29	238.71	337.32	293.16
NM_001183378.1	853996	TRM11	33.72	76.06	65.34	92.78	86.79
NM_001179444.1	854711	BMT5	66.75	63.33	44.53	78.16	68.7
NM_001184004.1	855911	NAB3	78.15	62.9	59.39	58.55	55.35
NM_001184272.1	856305	DPB2	28.83	25.97	31.04	26.42	38.38
NM_001180839.3	852144	CAB1	162.53	145.9	152.02	141.85	134.85
NM_001183422.1	854164	YSP3	30.54	21.99	16.37	17.45	13.19
NM_001180947.3	852798	YGL082W	168.77	101.34	93.06	88.1	86.22
NM_001183058.1	855501	ADE12	245.61	256.87	350.95	309.7	304.53
NM_001181707.1	853508	UTR1	88.57	82.06	71.92	66.11	68.79
NM_001179064.3	856921	GRX4	93.67	57.46	73.02	53.52	61.99
NM_001182917.1	855645	TPM1	3165.33	1657.11	1563.85	1586.04	1677.14
NM_001182067.1	850877	SAM1	221.21	443.86	530.58	517.08	505.04
NM_001184385.3	854312	YOR142W-A	2.94	3.12	4.8	4.9	2.61
NM_001182615.1	855142	MGR3	48.29	37.44	35.49	29.13	28.82
NM_001181797.3	853604	HOM6	354.59	318.21	283.82	313.2	315.64
NM_001179808.1	853888	YKR018C	96.84	75.24	79.21	62.38	69.56
NM_001180818.1	852122	SMT3	3345.33	2194.32	1972.29	1722.04	1686.1
NM_001178784.1	850438	ERS1	57.61	49.49	37.21	32.55	32.64
NM_001179106.1	856359	YHL026C	24.81	20.89	22.19	22.25	19.19
NM_001178592.3	852546	GPX2	233.89	414.04	559.44	676.12	425.16
NM_001179344.1	856620	YHR213W	1.49	1.71	1.17	1.07	1.19
NM_001180069.1	851551	GRX6	121.58	105.24	69.45	92.47	80.33
NM_001182574.1	855097	RCO1	33.85	28.71	25.92	27.47	25.72
NM_001182301.1	851131	INA1	118.34	91.39	182.84	97.78	160.97
NM_001182720.1	855253	CEF1	23.84	21.44	23.59	21.19	19.66
NM_001181060.3	852680	GCN1	29.5	25.34	24.66	29.66	24.5
NM_001181826.1	850654	MMM1	51.74	28.09	23.8	20.56	19.55
NM_001183823.1	856098	RQC2	70.26	55.13	48.72	52.92	57.34
NM_001183429.1	854174	TIR2	12.79	11.27	12.54	10.26	8.39
NM_001181298.3	853079	PUS6	34.95	33.71	31.61	28.47	29.7
NM_001180888.3	852861	PIB2	56.41	44.75	48.12	42.64	41.86
NM_001178396.1	852337	RPS11B	5435.72	7191.63	6423.11	6468.91	5967.27
NM_001183610.1	854363	ULS1	27.2	21.06	16.42	17.99	18.02
NM_001179289.1	856563	KEL1	26.5	20.66	20.13	18.9	20.27
NM_001181502.1	853376	UTP18	35.41	46.52	52.73	48.78	55.22
NM_001179537.1	854832	RPR2	29.92	20.54	20.39	15.68	18.54
NM_001178946.3	856782	HIS1	557.87	643.24	740.76	755.86	783.84
NM_001184234.1	856255	RRP9	35.67	39.58	45.92	45.46	54.44
NM_001181127.1	852630	PAU11	0.19	0.78	0.53	1.3	0.82
NM_001348863.1	854917	YML122C	9.33	7.76	5.44	5.79	4.18
NM_001180807.3	852110	LCD1	26.66	19.17	15.8	17.73	16.11
NM_001180060.3	851563	RMD1	28.3	25.49	25.3	25.06	25.5
NM_001183092.1	855467	RTC4	18.59	17.88	16.4	18.38	17.99
NM_001178531.1	852481	YPC1	68.79	47.39	44.55	37.76	40.78
NM_001178872.1	856653	SDD1	18.42	12.07	11.78	6.64	5.85
NM_001179469.1	854685	QDR2	101.41	85.25	82.46	74.16	91.27
NM_001181935.1	850737	RPS0B	2766.28	4419.02	4325.53	4546.23	3906.27
NM_001181734.1	853539	CDC11	141.6	136.13	125.6	127.28	130.03
NM_001184024.1	855891	SRP72	114.43	107.23	114.6	110.64	112.86
NM_001179079.3	856939	YER189W	6.15	4.61	2.41	2	3.67
NM_001182195.1	851016	CDA1	2.65	1.44	0.45	1.69	1.7
NM_001178711.1	850289	GEX1	0	0.14	0.02	0	0.03
NM_001183633.3	854389	SPR2	0.22	0.22	0.27	0.07	0.32
NM_001179227.1	856497	YHR097C	183.03	138.02	87.29	77.47	71.62
NM_001180667.3	851962	EAF1	15.56	16.86	19.35	15.63	19.5
NM_001179682.1	853744	PRR1	28.92	23.46	22.02	22.42	24.66
NM_001183365.1	854038	MDY2	608.06	417.36	327.14	352.89	337.19
NM_001178158.2	851220	DEP1	99.76	80.27	61.48	67.48	63.58
NM_001183267.1	854149	HRD1	53.45	40.85	40.97	38.98	34.61
NM_001180867.1	852882	ERP6	154.36	122.12	105.54	97.7	98.89
NM_001182598.1	855123	ATP25	38.97	26.61	22.8	22.9	25.96
NM_001180534.1	851812	ADK1	1236.75	1127.26	1075.32	1224.16	1182.94
NM_001182252.3	851077	NMD4	47.91	39.25	31.7	37.13	43.24
NM_001183888.1	856031	YTA6	29.59	24.56	21.46	21.11	23.84
NM_001179129.1	856336	YHL049C	8.06	9.8	5.34	5.81	6.23
NM_001179833.1	853917	SHB17	420.81	440.49	455.22	481.03	469.07
NM_001180745.3	852047	GPI19	17.67	20.69	11.99	15.92	13.38
NM_001183257.1	854159	PFA4	53.21	39.07	40.06	37.67	39.67
NM_001181539.1	853338	IME2	4.24	4.67	7.53	5.15	11.73
NM_001180321.3	851576	PSF1	61.32	58.53	42.49	47.45	45.02
NM_001183681.1	854436	GPN2	45.41	40.4	35.93	45.55	45.91
NM_001179456.1	854698	YIL108W	49.46	27.47	31.52	23.39	26.63
NM_001184009.1	855906	APL5	54.77	47.04	44.89	42.84	46.49
NM_001180011.1	850607	CNN1	57.53	37.51	27.68	31.57	24.65
NM_001181720.3	853525	NTA1	74.44	49.04	42.35	43.52	42.24
NM_001348849.1	853759	YKL102C	0.26	1.24	0	0.99	0
NM_001178474.1	852423	TPS1	397.22	316.56	423.89	195.51	213.91
NM_001178657.1	850349	STP22	96.84	71.89	69.92	58.05	58.83
NM_001180678.3	851976	DXO1	37.86	35.54	33.88	32.71	37.05
NM_001179214.1	856484	STE12	43.6	36.05	28.38	32.31	32.49
NM_001182404.1	854959	PRM6	0.28	0.18	0.08	0.13	0.15
NM_001183172.1	855382	SNO2	56.37	30.89	11.81	22.1	20.21
NM_001179752.1	853649	MTR2	297.49	193.27	187.43	187.26	176.18
NM_001178770.1	850423	YIH1	204.98	147.1	128.11	152.99	144.41
NM_001183945.1	855972	RPL5	3017.64	4771.69	4446.48	4758.98	4877.83
NM_001179009.1	856855	AVT6	54.5	46.46	45.55	31.45	34.38
NM_001183556.3	854305	SIA1	22.7	19.3	15.99	19.1	16.74
NM_001180548.1	851827	SNU56	20.14	22.48	20.32	22.83	23.07
NM_001178604.1	852559	RIB5	643.59	505.57	355.04	526.49	537.72
NM_001181599.1	853273	QCR8	798.38	347.9	177.03	204.03	233.42
NM_001346794.1	852208	YBL071C	48.3	56.52	38.09	59.33	46.51
NM_001183190.3	855747	PHO91	47.86	40.16	49.95	40.7	46.62
NM_001182707.1	855240	ROT1	289.7	179.16	208.03	155.17	175.51
NM_001182588.1	855113	VBA1	34.18	26.2	29.69	28.11	26.64
NM_001183617.1	854373	BFR1	352.41	259.07	261.71	275.1	290.86
NM_001178858.3	856668	YEL043W	37.49	27.34	30.56	25.91	26.88
NM_001181000.3	852742	RPL1B	1966.17	3666.08	3742.03	4369.46	4348.73
NM_001181286.1	853061	CHO2	38.01	38.52	36.88	35.68	26.73
NM_001179886.1	853971	ESL2	22.88	16.8	16.2	14.64	15.6
NM_001184102.1	856113	HAL1	21.38	21.24	21.98	16.39	15.72
NM_001183106.1	855453	LYP1	69.9	66.72	73.29	61.87	62.68
NM_001180413.3	851682	TMS1	43.26	38.91	40.58	30.45	35.01
NM_001182032.1	850837	RMP1	97.86	68.36	63.35	66.8	59.58
NM_001180875.1	852874	MPO1	90.64	56.79	56	37.05	33.54
NM_001182965.3	855596	FAR11	21.4	18.46	18.11	17.06	16.88
NM_001180215.1	851400	CLB3	32.86	28.91	29.89	28.19	32.23
NM_001348881.1	854521	YOR343C	3.24	4.21	2.88	1.1	1.47
NM_001178408.1	852352	ORC2	28.55	33.96	29.13	34.81	31.31
NM_001181231.3	852994	GTF1	152.03	125.16	99.53	87.55	93.47
NM_001178978.1	856820	AIM10	21.94	18.29	16.49	14.52	16.01
NM_001179591.1	853843	PAN3	69.37	52.28	53.47	51.44	44.52
NM_001181948.1	850750	RPL22A	3994.72	8849.6	7104.99	8425.22	8268.87
NM_001183807.3	854569	YOR387C	4.42	3.77	5.58	3.38	5.63
NM_001180297.2	851361	AIM6	129.61	97.25	89.44	81.99	80.66
NM_001181625.1	853247	SOP4	598.11	484.78	456.31	465.97	508.36
NM_001181976.1	850778	ALT1	157.86	123.78	145.91	82.3	85.96
NM_001182783.1	855319	DSK2	770.79	463.51	543.54	390.8	401.95
NM_001183079.1	855480	ZWF1	151.93	139.3	194.31	110.11	118.66
NM_001184037.1	855878	GRE1	37.22	19.05	7.44	10.45	8.16
NM_001183204.1	855761	BUD17	86.21	78.42	67.87	68.44	72.68
NM_001184133.1	856148	VMA13	552	442.65	413.16	398.03	457.35
NM_001181566.1	853308	MRS3	68	66.27	72.47	69.26	66.98
NM_001178296.2	852224	PTC3	196.61	137.28	128.91	122.32	129.12
NM_001182349.1	851183	PAU4	1.22	1.05	0.7	1.29	1.44
NM_001182504.1	855020	PLB1	103.55	77.83	72.31	58.17	61.7
NM_001182181.1	851000	GSP1	2375.85	2553.6	2494.23	2314.47	2308.32
NM_001180520.1	851798	TCP1	104.87	97.42	110.55	108.1	122.71
NM_001181142.1	852896	SNU71	41.05	29.77	27.47	26.92	27.64
NM_001180229.1	851385	UGX2	71.13	32.71	21.16	15.48	14.23
NM_001183278.1	854134	YOL024W	0.56	1.31	0.71	1.94	1.2
NM_001180779.1	852082	RPL27B	1956.14	3298.73	3265.47	4398.32	3880.12
NM_001179963.1	850545	MSH4	6.82	5.13	2.84	4.96	4.87
NM_001184395.1	856285	YPR158C-C	46.85	36.3	24.15	37.91	19.39
NM_001179119.1	856346	EFM1	49.41	47.04	45.55	52.53	58.24
NM_001179821.3	853902	SPO14	16.48	12.17	10.01	11.27	11.04
NM_001178353.1	852290	RCR1	427.01	327	121.26	264.54	153.69
NM_001182560.1	855084	ARG7	127.92	95.19	86.42	95.86	101.56
NM_001182155.1	850973	SEC22	347.32	276.36	303.49	264.96	261.78
NM_001183334.1	854075	REX4	30.91	54.15	59.68	78.33	73.82
NM_001181191.1	852953	COX18	64.05	48.55	40.55	32.58	34.04
NM_001180400.3	851666	UBC13	422.94	322.93	269.98	253.66	224.59
NM_001180084.1	851536	RTK1	71.33	54.71	63.59	44.34	49.04
NM_001183978.1	855939	MLH3	21.93	20.11	16.3	15.04	14.91
NM_001181411.1	853199	BGL2	1069.94	740.5	870.83	687.74	842.32
NM_001179983.1	850573	YFR018C	79.07	69.6	67.5	61.46	61.49
NM_001181687.2	853486	YJR029W	296.54	178.01	117.54	160.45	149.05
NM_001179426.1	854734	SEC28	652.26	433.85	387.02	437.43	447.41
NM_001178200.1	851241	CNE1	45.37	32.31	35.6	28.45	31.37
NM_001178487.3	852436	YBR139W	62.94	45.99	58.51	29.61	33.31
NM_001183410.1	854008	IMA2	16.28	12.29	11.64	14.03	11.27
NM_001178671.1	850333	AGP1	119.97	71.62	60.15	65.78	43.85
NM_001182651.1	855180	SWP1	333.11	273.96	279	263.62	279.64
NM_001183542.1	854290	LEO1	148.92	115.42	104.06	120.51	109.86
NM_001180576.1	851861	MSW1	54.14	39.07	37.23	37.92	35.56
NM_001184160.1	856176	YPR063C	877.96	557.93	519.39	518.1	519.76
NM_001178957.1	856796	RRT13	26.96	17.87	16.9	12.37	9.96
NM_001179971.1	850556	YFR006W	143.35	97.21	83.23	52.46	60.76
NM_001178618.2	852573	BIT2	17	14.66	14.91	11.58	14.3
NM_001178365.1	852305	KAP104	59.89	51.3	53.8	48.92	52.99
NM_001180793.3	852096	VPS72	44.91	31.96	26.79	29.88	27.52
NM_001183459.1	854205	GLO4	69.22	53.81	39.2	43.37	40.63
NM_001184218.2	856239	THI22	13.66	7.29	10.93	8.64	9.97
NM_001180102.1	851518	PRP11	54.03	30.06	35.2	50.76	46.96
NM_001181353.3	853139	AZR1	22	15.63	14.41	10.97	11.84
NM_001181671.1	853470	GPI14	39.76	36.97	43.03	38.82	36.66
NM_001179912.1	850489	AGP3	8.14	6.08	4.23	4.95	4.3
NM_001178900.1	856727	NTF2	2335.22	2169.37	1683.17	2030.73	2034.61
NM_001183397.1	854022	RIB4	3334.9	2016.61	1530.84	1803.87	1954.86
NM_001181886.1	850660	YLL066C	27.04	15.65	14.26	0.95	2.01
NM_001179413.1	854747	YRB2	127.73	81.39	81.3	95.71	94.38
NM_001179717.1	853706	NNR2	278.87	186.48	164.8	102.93	118.94
NM_001182101.1	850911	FRE1	15.23	71.22	103.4	140.71	104.51
NM_001182793.1	855330	MRPL33	456.97	350.02	267.65	335.11	291.47
NM_001183528.3	854276	INP53	23.35	25.73	32.23	23.65	24.91
NM_001182950.3	855611	DBP2	164.34	228.23	225.61	309.45	318.65
NM_001183901.1	856018	YDC1	168.01	106.16	103.82	75.04	84.24
NM_001183748.1	854506	PDR10	6.5	4.59	3.47	4.47	4.68
NM_001178561.1	852514	MET8	34.33	21.8	22.03	20.2	19.34
NM_001178814.1	850471	AAD3	20.9	18.04	11.91	13.23	13.46
NM_001178966.2	856807	PTP3	10.28	9.18	12.61	9.55	12.95
NM_001179331.3	856607	RPN10	497.17	354	388.43	314.3	291.44
NM_001182771.1	855306	CUE1	371.39	301.62	282.56	278.32	286.23
NM_001182874.1	855695	YNL035C	54.68	57.7	50.86	59.21	56.62
NM_001180653.1	851946	HXT3	179.51	243.17	342.48	258.62	274.86
NM_001181962.1	850764	RPL10	4199.36	6949.89	5888.15	8008.52	7853.03
NM_001183668.3	854423	APC5	28.95	20.46	17.68	21.2	17.96
NM_001181554.1	853322	RPE1	612.87	466.61	405.36	422.24	439.77
NM_001184438.1	856471	NOP10	594.69	777.24	566.18	1067.49	779.06
NM_001181048.1	852692	MND1	2.04	3.01	1.55	1.87	1.21
NM_001184439.1	854944	HUG1	17.91	9.04	13.76	10.08	14.34
NM_001179657.1	853771	YKL091C	95.22	103.05	113.32	68.23	66.59
NM_001183346.1	854061	YPQ1	156.52	144.3	166.46	161.49	192.15
NM_001182168.1	850987	YLR281C	40.58	37.64	18.32	23.55	21.9
NM_001180460.3	851731	ENT5	98.03	88.79	89.21	72.17	81.45
NM_001180922.1	852823	GEP7	19.44	16.03	16.14	16.48	15.62
NM_001179524.1	854818	MPH1	22.79	19.51	19.45	21.4	21.5
NM_001181488.1	853391	YJL055W	555.27	352.96	379.04	318.91	336.8
NM_001184201.1	856219	FHL1	15.67	17.03	16.14	14.83	16.42
NM_001181757.1	853562	YUH1	120.56	86.11	71.16	96.97	89.62
NM_001178619.3	852574	EFM2	29.59	41.69	35.19	43.7	42.3
NM_001178366.1	852306	GAL7	19.42	12.99	6.54	10.96	7.82
NM_001179318.3	856594	IKI1	59.84	64.38	58.59	58.11	54.31
NM_001183147.1	855407	STB1	39.7	26.8	31.03	21.29	24.72
NM_001180703.3	852004	SXM1	50.96	44.97	49.45	47.57	55.46
NM_001182330.3	851163	SIR3	11.89	10.96	12.46	10.1	13.45
NM_001184128.1	856143	NTO1	16.38	15.54	12.12	15.09	16.26
NM_001184624.1	1466481	YOR032W-A	0.6	0	0.52	2.83	0.64
NM_001184346.3	854474	MBF1	1758.31	1481.78	1411.45	1505.57	1681.58
NM_001184042.1	855873	CET1	50.36	38.5	37.78	34.04	33.33
NM_001183396.2	854023	RRP40	141.23	165.74	163.11	213.62	198.72
NM_001182993.1	855567	CUZ1	153.43	120.04	149.9	112.58	111.3
NM_001181352.1	853138	HSV2	65.5	45.74	46.37	44.5	41.12
NM_001179257.1	856528	YHR127W	94.8	72.05	63.18	64.68	63.14
NM_001180567.3	851846	YAP6	16.14	13.14	9.11	15.58	13.57
NM_001182447.1	854886	UFO1	21.78	24.95	29.62	28.07	30.2
NM_001182667.1	855198	INP2	7.54	6.74	6.07	5.9	5.16
NM_001178832.3	856698	GTT3	77.52	120.32	91.5	98.4	84.55
NM_001179929.1	850506	TUB2	375.46	356.98	330.91	312.57	344.09
NM_001178562.1	852515	SDS24	247	137.21	165.84	93.32	92.68
NM_001181520.1	853358	TRL1	9.15	9.77	11.07	10.41	12.67
NM_001183512.1	854260	CMR2	12.52	9.55	8.51	9.17	8.66
NM_001183728.3	854485	SNU66	25.26	19.33	15.99	20.24	21.48
NM_001178813.1	850470	RDS1	8.02	7.97	4.32	5.37	5.74
NM_001182873.1	855697	YNL034W	1.29	1.46	0.81	1.18	0.92
NM_001179580.3	853855	URB1	18.73	16.82	16.45	20.82	17.48
NM_001179502.3	854652	IMP2'	297.51	159.09	167.24	138.63	130.4
NM_001180446.3	851717	RUB1	578.74	386.02	314.36	373.61	362.58
NM_001182231.1	851055	FKS1	90.3	70.34	94.74	76.6	80.96
NM_001182540.1	855060	MCM1	283.06	195.4	156.39	191.21	156.47
NM_001178982.3	856825	MET6	18.25	27.04	123.15	37.14	35.08
NM_001178501.3	852450	RIB7	56.35	44.47	39.14	28.33	35.98
NM_001179202.2	856470	ERG7	56.5	47.13	46.19	44.74	49.97
NM_001181027.1	852714	SUT1	39.51	27.51	25.56	26.17	27.74
NM_001180921.2	852824	SDS23	66.16	52.31	60.86	40.76	55.04
NM_001182087.1	850897	YKE2	379.12	245.65	258.32	312.08	298.04
NM_001181871.1	850675	FRE6	41.81	37.97	56.71	48.3	53.59
NM_001180766.1	852069	HEH2	38.99	31.43	28.2	26.5	27.68
NM_001182809.1	855346	ADE4	82.89	170.95	291.68	224.29	216.86
NM_001181655.1	853233	VTH2	7.26	4.68	4.55	7.19	5.42
NM_001181533.1	853345	LSB6	45.15	36.11	28.02	28.24	25.82
NM_001179785.1	853660	FRE2	9.55	21.52	24.43	13.74	9.76
NM_001183906.1	856013	SSU1	33.73	42.28	70.59	39.48	47.12
NM_001184525.1	5848745	YPR170W-B	1083.2	1156.72	1092.84	1343.66	1293.59
NM_001182860.1	855710	HDA1	31.13	24.44	22.85	23.24	25.15
NM_001179568.1	853868	DID4	261.03	167.2	135.54	158.92	149.88
NM_001181208.1	852970	YGR079W	72.28	65.65	54.95	50.34	52.2
NM_001182215.1	851036	YLR326W	50.11	43.78	31.63	34.34	38.66
NM_001181626.1	853246	YJL193W	30.31	23.91	31.68	22.56	30.66
NM_001183742.3	854500	LDB19	31.68	27.68	29.38	27.3	28.47
NM_001183523.1	854271	PIN2	47.9	37.04	45.49	39.26	41.46
NM_001180639.1	851931	GPI8	40.72	27.57	32.21	27.66	27.65
NM_001182784.1	855320	FCP1	42.07	50.11	53.61	44.95	50.09
NM_001178840.1	856688	YEL025C	18.79	17.06	17.08	14.19	17.51
NM_001178215.2	851271	BUD14	39.03	38.78	43.03	36.55	36.97
NM_001180431.1	851701	INO2	44.95	46.38	20.39	59.09	34.14
NM_001183078.1	855481	NAR1	42.44	43.02	30.48	32.41	35.82
NM_001178341.1	852173	ECM21	14.33	10.29	18.1	9.6	11.39
NM_001180184.1	851432	HNT1	704.91	674.07	494.28	616.13	587.87
NM_001183842.1	856079	ERG10	252.92	312.26	337.59	318.76	302.86
NM_001178683.1	850319	ATG22	23.18	16.14	25.61	15.55	16.93
NM_001183297.1	854114	NTG2	45.84	34.1	28.42	28.56	25.15
NM_001184213.1	856232	RRG8	22.79	27.61	10.02	24.72	11.64
NM_001183965.1	855952	PRP46	46.21	43.99	35.88	41.22	36.7
NM_001181845.1	850635	PAU17	20.61	22.11	15.77	14.85	13.43
NM_001180348.1	851610	ENA1	28.38	24.61	21.78	23.08	29.59
NM_001181767.3	853573	CPA2	45.49	41.09	38.92	42.2	44.08
NM_001181426.1	856390	QCR10	815.87	381.07	217.84	220.47	250.17
NM_001181855.1	850624	GRC3	17.26	18.9	21.2	19.67	22.1
NM_001180693.1	851993	EFT2	518.88	810.15	787.62	887.15	912.83
NM_001181917.1	850717	YLR030W	13.31	10.01	13.42	8.82	8.68
NM_001181702.3	853502	VPS55	274.13	212.58	239.05	190.07	209.51
NM_001181110.1	852607	RTF1	102.62	75.01	74.29	72.93	71.14
NM_001182274.1	851101	SWC7	13.5	8.98	7.3	10.14	8.82
NM_001178440.1	852389	PHO3	180.99	179.05	109.52	125.89	131.19
NM_001184636.1	1466465	YJL133C-A	614.84	292.82	239.95	153.94	152.94
NM_001179427.3	854733	YIL077C	93.97	80.15	45.7	48.4	44.59
NM_001183019.2	855540	PBR1	70.32	49.08	42.48	48.91	51.51
NM_001179704.1	853720	MRPL31	207.69	142.37	129.19	123.71	130.84
NM_001181338.3	853123	TRX2	3825.17	3111.31	3595.7	3510.95	2686.55
NM_001180160.1	851457	DUN1	32.04	18.85	21.49	16.95	18.56
NM_001348895.1	850386	YCR022C	3.38	4.46	2.07	3.41	2.9
NM_001182652.1	855182	IMP1	271.55	186.27	151.28	186.31	192.31
NM_001179917.1	850494	ALR2	7.47	4.45	5.89	4.49	5.77
NM_001178819.1	856714	YEA4	36.51	29.2	26.72	28.16	28.86
NM_001182434.1	854900	HMG1	17.22	17.47	22.27	18.28	16.84
NM_001183578.3	854330	SME1	188.2	130.67	133.29	141.25	152.27
NM_001184248.1	856274	SUE1	26.01	11.99	2.39	6.93	5.44
NM_001178799.1	850455	CDC39	30.15	24.97	25.59	24.92	25.18
NM_001183933.1	855984	DBP1	10.01	6.76	5.26	4.44	4.73
NM_001179514.1	854640	YIL166C	22.01	12.72	11.24	11.57	10.49
NM_001179090.1	856376	ETP1	20.87	12.13	14.36	11.27	12.54
NM_001178576.3	852529	SLX1	38.08	27.98	25.8	28.47	23.72
NM_001178205.1	851236	FLO9	8.05	7.38	5.32	5.77	4.87
NM_001183497.1	854245	BUD21	161.54	137.77	159.52	164.72	179.73
NM_001184647.4	5814844	YGL041W-A	275.94	169.19	126.56	164.5	153.35
NM_001178432.1	852378	MIS1	49.6	60.13	56.49	70.13	72.57
NM_001178329.1	852189	AVT5	30.84	27.62	23.55	21.57	21.65
NM_001180173.1	851444	YDL114W	0.38	0.52	0.44	0.51	0.4
NM_001183236.3	855796	MNT4	39.93	33.23	23.46	28.77	26.1
NM_001181013.1	852729	ARO2	536.45	514.15	552.3	564.23	558.4
NM_001178171.2	851207	DRS2	16.13	13.79	13.97	14.39	14.75
NM_001182073.1	850883	EMG1	116.94	183.07	185.29	193.67	183.24
NM_001183648.1	854404	WTM2	26.92	19.65	21.98	18.07	21.69
NM_001179369.1	854793	FAF1	58.33	70.75	63.6	94.31	87.81
NM_001179803.3	853882	PRY2	641.6	280.16	242.71	188.91	203.12
NM_001182621.1	855149	ADE17	254.36	683.25	1066.26	879.92	838.55
NM_001178916.1	856746	GCD11	157.18	176.79	210.21	206.29	220.38
NM_001181793.1	853599	MCM22	54.39	46.13	31.99	43.11	37.47
NM_001179068.3	856925	PDA1	761.41	685.28	693.12	571.37	551.04
NM_001181315.1	853098	TFG1	106.63	86.65	82.85	84.11	83.42
NM_001182403.1	854960	PRP39	24.96	22.43	21.4	22.92	23.72
NM_001178379.1	852319	RPL4A	2476.24	3774.1	3465.01	3884.91	3997.98
NM_001181221.3	852984	DBF2	17.91	14.14	17.7	12.59	12.97
NM_001183775.3	854537	GDS1	37.6	60.47	78.91	64.97	71.49
NM_001183706.1	854461	RRP36	45.44	40.4	37.22	48	50.78
NM_001180490.1	851763	CDC1	65.17	49.01	51.67	43.2	44.31
NM_001183132.1	855422	RIM21	54.72	45.16	55.47	43.4	45.02
NM_001180325.3	851580	KCS1	38.19	32.48	29.8	27.6	29.18
NM_001181326.1	853111	SNG1	23.94	23.83	16.31	22.16	13.47
NM_001179688.1	853737	SRP21	961.59	645.47	527.32	864.43	660.64
NM_001178455.3	852404	IML3	41.96	36.14	33.32	34.35	30.16
NM_001181261.3	853033	PHB1	367.2	214.97	216.6	207.5	223.8
NM_001184069.1	855820	BBP1	23.94	18.81	21.86	17.83	18.81
NM_001180672.3	851968	CDC40	39.94	35.74	39.03	32.16	41.03
NM_001183110.1	855449	SEC2	39.42	30.66	30.36	29.8	29.6
NM_001182589.1	855114	YTA12	56.5	39.49	37.19	33.71	35.68
NM_001183382.1	853992	YGK3	11.51	11.76	7.21	12.74	9.69
NM_001178744.1	850396	SYP1	59.33	37.97	38.88	32.08	31.65
NM_001181450.1	853436	TPH3	58.65	41.09	60.84	40.54	47.24
NM_001179244.1	856514	BZZ1	62.7	48.7	47.62	43.42	42.28
NM_001179869.1	853954	TRZ1	12.13	12.24	18.39	13.48	16.17
NM_001179942.1	850520	EPL1	35.99	33.56	28.25	28.54	28.92
NM_001183312.1	854097	YOL057W	78.34	61.67	57.77	55.95	61.9
NM_001180254.1	851333	SNF3	17.26	12.2	7.34	7.96	7.75
NM_001184320.1	851750	YDR170W-A	34.03	31.61	38.77	26.14	23.17
NM_001181163.1	852922	RPL26B	5943.53	7143.65	7738.73	10179.8	9965.92
NM_001181780.1	853586	IBA57	39.11	33.88	26.67	24.98	23.67
NM_001179492.3	854662	NDC80	39.26	28.72	27.68	25.18	28.82
NM_001178995.3	856841	RTT105	34.42	22.67	14.48	22.43	15.84
NM_001182903.3	855660	AQR1	35.5	42.58	32.35	48.14	55.22
NM_001180339.3	851595	MIX14	238.19	144.78	55.66	108.66	116.06
NM_001181994.1	850797	REX3	109.27	62.5	48.44	62.27	67.88
NM_001180835.4	852139	RBA50	112.26	111.92	94.77	109.15	109.92
NM_001179611.1	853821	PRI2	77.48	51.08	30.52	46.24	38.36
NM_001181930.1	850732	TRX1	7222.4	5939.51	4207.91	5528.35	5126.74
NM_001182527.1	855047	EIS1	61.47	44.97	50.47	31.67	40.9
NM_001181096.1	852621	YGL230C	18.54	11.73	7.35	13.73	12.43
NM_001184680.1	3799971	WIP1	450.56	162.57	95.76	159.37	144.32
NM_001184056.1	855834	IQG1	15.98	11.94	11.22	11.48	9
NM_001184115.1	856129	RLF2	38.24	25.42	21.67	24.7	23.26
NM_001179440.3	854716	YIL092W	13.25	12.53	13.33	12.12	13.61
NM_001181468.3	853418	KAR2	162.69	152.41	191.54	164.56	219.1
NM_001178723.1	850368	ADY2	7.48	7.14	4.4	5.34	3.97
NM_001182742.1	855275	RNA1	225.91	241.32	222.46	251.41	265.48
NM_001179102.1	856364	SPO11	6.13	5.34	2.92	4.08	2.45
NM_001182200.1	851021	ATG39	11.9	9.09	4.47	4.12	4.44
NM_001178588.3	852542	THI2	23.91	13.81	2.6	5.75	4.9
NM_001178273.1	852247	RIB1	100.16	65.47	58.3	53.27	47.67
NM_001183919.1	855999	SYH1	82.65	69.9	71.91	67.87	71.69
NM_001179552.1	854848	DCG1	14.46	14.23	9.32	14.91	13.15
NM_001181641.1	853222	NUC1	64.8	66.5	72.42	72.98	73.94
NM_001178853.1	856673	UTR4	189.08	139.65	122.43	116.09	118.3
NM_001178227.1	851286	SWH1	46.56	28.75	33.6	24.58	30.49
NM_001179882.3	853967	SRP40	182.06	213.32	203.42	235.47	253.82
NM_001179231.1	856501	BIG1	35.56	27.65	27.99	24.38	23.99
NM_001182317.1	851148	CRN1	188.28	141.13	140.81	124.17	138.14
NM_001179998.3	850593	QCR6	562.42	338.79	229.86	226.41	235.49
NM_001183485.1	854232	MSA1	44.39	20.87	13.34	15.03	13.22
NM_001182845.3	855726	LST8	324.88	372.04	165.12	404.7	297.74
NM_001180251.2	851419	RPL35B	1973.41	2831.04	2626.86	3486.65	3176.08
NM_001180893.3	852856	SCW11	74.86	63.15	110.95	55.8	92.68
NM_001182059.1	850869	DPH5	335.08	344.12	357.93	338.2	324.74
NM_001181385.3	853172	GND2	38.77	17.72	7.62	6.56	5.87
NM_001182389.1	854977	NDC1	38.8	35.82	44.48	36.7	39.48
NM_001180554.3	851833	TRS23	274.44	176.72	140.22	142.03	121.16
NM_001182980.1	855580	MEP2	14.48	9.01	15.14	7.14	8.67
NM_001183096.1	855463	DSL1	32.98	27.21	24.46	28.44	26.5
NM_001181605.1	853267	CPS1	65.42	60.65	52.35	49.48	44.01
NM_001179158.1	856423	DAP2	56.29	47.24	44.6	40.99	41.04
NM_001178261.1	852260	HAP3	146.39	90.59	104.95	100.06	91.45
NM_001181249.1	853017	COG2	67.37	55.67	41.1	51.09	43.82
NM_001179014.3	856861	DSE1	189.97	183.32	214.29	145.82	159.7
NM_001179749.1	853652	LOT5	99.73	81.97	62.94	75.19	76.98
NM_001305015.2	856047	YPL060C-A	4.11	2.12	1.76	2	2.23
NM_001182509.1	855026	SEC59	12.65	13.55	16.05	14.86	13.07
NM_001178469.2	852418	GRS1	218.31	276.05	279.72	320.71	327.32
NM_001180809.1	852112	PLM2	13.1	9.39	14.59	8.3	10.73
NM_001182767.1	855302	TIF11	2313.49	2129.47	1844.07	2850.36	2744.14
NM_001178166.1	851212	CCR4	27.35	22.89	25.94	21.37	23.37
NM_001179407.3	854753	RGI2	1.69	1.05	0.76	1.15	0.89
NM_001179217.1	856487	RTC3	654.7	491.7	466.61	245.46	254.69
NM_001183317.1	854092	APM4	72.99	67.05	70.41	62.67	64.46
NM_001180955.1	852790	LIF1	37.57	25.56	19.75	23.49	21.32
NM_001183615.1	854371	LIP5	91.36	64.42	47.39	60.56	65.33
NM_001181943.1	850745	ERG3	235.75	343.63	803.66	450.57	378.8
NM_001180126.1	851492	COX9	336.44	210.9	154.77	175.45	148.31
NM_001182121.1	850935	TOP3	8.93	5.64	4.9	5.01	4.21
NM_001179598.3	853836	IXR1	115.85	86.73	68.21	83.1	65.27
NM_001181435.1	853456	PRE3	874.44	514.73	541.08	432.7	424.13
NM_001183937.1	855980	RNY1	66.84	36.56	32.42	27.16	26.47
NM_001181173.1	852935	RME1	256.09	170.8	112.51	118.4	118.08
NM_001178523.1	852472	SWD3	33.79	35.3	39.43	37.85	35.67
NM_001180740.3	852042	NPL3	537.6	402.41	433.8	375.54	375.65
NM_001180368.3	851632	MAK21	66.12	82.17	80.17	90.7	96.5
NM_001181981.1	850783	GIS3	56.22	49.67	41.16	37.8	32.9
NM_001181682.3	853481	MDE1	247.47	190.19	140.64	214.91	200.48
NM_001181372.1	853158	MPC3	99.37	40.93	24.72	12.37	21.34
NM_001179738.1	853682	EBP2	266.56	224.99	199.12	290.72	278.53
NM_001182493.1	854909	ERO1	121.52	138.53	117.92	127.77	147.71
NM_001180016.3	850612	RET2	179.29	169.15	183.75	158.12	169.16
NM_001184073.1	855869	APM1	86.89	78.03	60.67	65.12	59.6
NM_001183249.1	855809	HXT17	6.81	5.36	3.57	3.68	3.3
NM_001178652.2	850353	YCL002C	63.1	67.81	67.87	75.12	74.01
NM_001180607.3	851893	BFR2	81.62	81.75	79.66	96.48	109.16
NM_001183038.1	855521	NNR1	349.45	220.26	201.71	120.33	131.03
NM_001184179.1	856197	DIB1	345.42	230.39	169.42	186.09	172.49
NM_001179335.3	856611	MNL1	21.45	22.97	23.11	21.57	20.95
NM_001183561.3	854310	LSC1	152.82	174.15	154.05	128.86	138.3
NM_001182633.1	855162	JLP2	43.76	33.15	23.37	38.2	31.4
NM_001182187.1	851006	ECM38	32.36	22.56	29.06	20.08	18.74
NM_001178905.1	856733	HEM14	81.47	48.47	53.43	36.34	41.51
NM_001183480.1	854227	CKA2	174.81	148.86	158.04	140.35	144.28
NM_001183120.1	855439	POP3	46.9	56.61	45.12	53.91	54.96
NM_001179723.2	853699	APE2	95.01	60.88	60.25	47.67	50.34
NM_001181822.1	850658	RTT109	20.57	21.99	16.52	20.58	18.28
NM_001179894.1	853979	YKR104W	3.68	2.78	6.25	2.9	2.41
NM_001182479.1	854922	NAB6	63.63	47.08	44.34	35.65	47.45
NM_001178703.1	850298	KRR1	307.67	261.25	264.39	398.68	372.7
NM_001181666.1	853465	TDH2	4884.6	6118.66	7143.68	7018.13	6448.07
NM_001180409.1	851678	ARX1	66.51	87.37	95.04	109.86	115.62
NM_001182968.3	855593	CPT1	98.39	88.48	104.46	93.9	99.91
NM_001348873.1	854004	YOL160W	1.5	2.06	0.95	2.44	3.63
NM_001184061.1	855829	YPL247C	97.73	72.86	73.51	48.02	47.74
NM_001183883.1	856036	BTS1	64.51	44.63	46.97	45.54	50.31
NM_001183628.1	854384	NPT1	308.2	254.06	230.53	235.43	260.05
NM_001184290.1	856323	HPA2	4.8	2.25	2.56	2.22	1.65
NM_001181235.1	852998	VOA1	504.4	453.34	519.23	503.36	596.27
NM_001348831.1	850525	YFL019C	5.87	3.69	1.62	2.3	1.5
NM_001180620.3	851907	SSF2	48.11	50.03	43.58	54.5	55.82
NM_001179147.1	856410	YSC83	114.21	84.63	79.12	70.49	65.91
NM_001182469.1	854864	PML39	34.51	31.67	29.67	34.31	30.91
NM_001181431.2	856623	YHR214C-B	216.18	182.82	173.74	143.94	129.43
NM_001180798.3	852101	PKH1	23.24	18.55	21.93	15.46	16.18
NM_001181591.1	853282	CIS3	2066.87	2124.93	1979.08	1784.53	1766.45
NM_001180466.3	851737	SAC3	21.44	17.85	20.4	18.05	20.77
NM_001182891.1	855675	COX5A	575.04	385.61	245.1	318.79	324.88
NM_001178545.1	852496	YBR197C	97.06	73.59	64.3	54.64	60.25
NM_001179838.1	853922	NAP1	517.18	349.59	364.06	332.32	369.87
NM_001182249.3	851074	VPS38	43.29	34.08	30.36	28.14	27.15
NM_001182912.3	855650	MLF3	216.55	117.37	104.96	100.35	106.2
NM_001180268.1	851319	NHP2	1209.71	1249.42	967.63	1325.59	1333.07
NM_001180823.3	852127	SLF1	23.36	18.36	24.79	23.39	25.57
NM_001179274.1	856546	DSE2	206.53	173.04	281.03	176.7	197.98
NM_001180293.1	851365	MFG1	61.05	51.04	26.4	33.06	29.68
NM_001179001.1	856847	SWI4	14.26	12.25	10.79	11.34	9.2
NM_001182522.1	855041	PEX12	42.4	34.88	26.77	34.24	29.36
NM_001183686.1	854441	HRK1	72.02	58.88	52.88	56.68	50.81
NM_001183861.1	856060	SGF11	85.15	65.49	74.04	57.69	60.74
NM_001180942.1	852803	HNM1	25.63	30.38	47.52	36.88	39
NM_001182107.1	850917	CCC1	72.16	51.1	72.57	38.69	41.84
NM_001180596.1	851882	NSE3	118.41	102.95	79.1	90.36	93.52
NM_001183330.1	854079	MDM20	22.36	21.57	21.77	23.41	26.61
NM_001182755.1	855289	RKR1	15.33	12.46	12.48	12.38	13.14
NM_001178402.1	852343	YRO2	133.7	113.96	183.53	128.33	127.53
NM_001179385.1	854776	CKA1	192.75	143.65	128.77	151.62	148.08
NM_001181008.3	852734	MRF1	38.36	33.36	27.79	30.4	30.91
NM_001181065.3	852675	EMP24	1024.24	730.95	738.75	713.31	732.83
NM_001184083.1	855859	KAR9	34.33	23.07	17.05	18.13	17.58
NM_001181805.1	853612	HMS2	71.4	90.07	112.04	82.09	77.29
NM_001178349.1	852286	NTH2	40.15	30.43	25.42	21.29	20.48
NM_001181968.1	850770	GAL2	9.48	7.03	5.35	5.92	5.18
NM_001184342.1	855192	YMR158C-A	0	1.36	1.26	1.36	0
NM_001182235.1	851060	CIS1	67.87	45.06	16.15	71.45	37.43
NM_001180353.1	851615	RPC11	61.23	55.49	39.29	51.67	48.64
NM_001180282.1	851304	FMP45	46.01	22.41	6.47	3.32	2.72
NM_001181187.2	852949	PEF1	65.14	47.27	45.39	47.36	50.36
NM_001179474.1	854680	STH1	27.34	30.22	22.45	26.98	28.85
NM_001178536.3	852486	NTC20	85.44	74.67	54.38	53.42	56.09
NM_001178304.1	852215	PRX1	501.07	284.28	221.79	202.73	219.51
NM_001178970.1	856812	YER079W	325.75	147.6	98.47	96.54	91.95
NM_001179262.1	856533	ECM14	79.21	73.39	79.99	72.19	70.77
NM_001181359.3	853145	BNS1	75.24	47.75	30.83	40.84	33.15
NM_001184258.1	856290	SGV1	51.35	38.48	39.77	36.56	38.3
NM_001181123.1	852635	MNT2	60.79	47.99	41.05	42.79	47.11
NM_001182286.3	851114	SKI2	29.58	22.49	24.57	20.59	23.16
NM_001182878.3	855689	BDP1	78.3	56.79	51.85	51.81	51.83
NM_001183828.1	856093	CIP1	238.16	186.5	155.67	163.52	98.36
NM_001182556.1	855080	FET3	138.17	170.25	178.6	223.92	173.84
NM_001178890.1	856634	YEL075C	2.09	2.37	0.45	1.85	0.94
NM_001183024.2	855535	UBP10	39.56	43.48	53.23	45.15	54.03
NM_001182725.1	855258	TRS130	13.12	11.27	11.55	11.71	11.82
NM_001181485.3	853395	TDH1	3837.99	2687.96	2483.35	1679.71	1766.94
NM_001178780.1	850433	CPR4	135.1	95.18	114.36	86.98	88.75
NM_001182028.1	850832	RRN5	23.27	19.39	14.77	16.91	15.42
NM_001183464.1	854210	TOM6	28.28	22.15	13.64	18.78	13.67
NM_001178646.1	852601	MAL31	14.9	16.87	14.81	9.32	6.72
NM_001182497.1	855013	CDC5	26.54	23.28	27.82	22.51	17.5
NM_001181752.3	853557	RPL43B	1676.54	2414.45	2033.46	2691.5	2190.92
NM_001179027.3	856877	YER137C	33.63	30.13	19.21	35.85	23.28
NM_001181620.1	853252	SWE1	20.52	16.61	19.86	15.02	17.35
NM_001178248.2	852275	HIR1	9.79	11.03	10.7	10.2	9.47
NM_001178153.1	851225	FUN14	346.55	170.58	155.07	137.61	159.8
NM_001180649.3	851942	YDR341C	223.8	223.28	244.73	263.99	284.94
NM_001184029.1	855886	CBP3	108.96	81.67	63.75	59.41	61.51
NM_001183605.3	854358	YOR186W	7.88	5.2	3.92	3.89	4.02
NM_001180141.1	851477	RPL13A	2038.07	2972.59	3134.83	3516.51	3639.66
NM_001179284.1	856558	SPO16	36.72	17.41	9.06	15.3	10.87
NM_001184481.1	853850	YKL018C-A	100.78	65.49	69.5	68.16	64.74
NM_001348891.1	852508	YBR209W	0	0.47	0.22	0	0.26
NM_001180981.1	852762	CDC20	14.64	15.38	15.25	13.21	12.14
NM_001178943.1	856778	HOM3	124.18	102.56	140.29	104.19	144.45
NM_001182998.1	855562	YGP1	584.66	287.38	331.56	134.22	166.28
NM_001184229.1	856250	RPS23B	4437.83	6998.45	6885.71	9586.62	8694.28
NM_001183167.1	855387	PEX6	14.62	11.45	11.75	10.3	12.34
NM_001180724.1	852025	SYF1	13.91	16.27	15.6	15.7	15.31
NM_001179851.3	853935	KTR2	47.23	40.45	31.42	32.3	45.05
NM_001181738.1	853543	AIM24	116.43	82.67	71.96	65.34	68.81
NM_001182093.1	850903	ENT2	125.87	96.07	117.57	82.07	86.85
NM_001179397.3	854764	SYG1	33.77	40.95	39.84	47.38	51.31
NM_001180926.1	852819	DUO1	48.06	37.61	26.34	34.88	33.13
NM_001178414.1	852358	NRG2	157.58	113.85	77.98	94.27	54.02
NM_001184411.4	851128	YLR410W-B	34.7	51.1	99.94	77.44	59.98
NM_001179901.1	850478	YFL066C	4.16	5.74	4.07	3.52	3.95
NM_001181421.3	853209	MAL12	10.74	8.54	2.83	5.72	5.49
NM_001184164.1	856180	ISA2	150.41	122.15	104.79	89.78	93.5
NM_001179653.1	853775	CYT2	62.31	55.06	50.81	46.18	52.88
NM_001183217.3	855776	YNR040W	59.26	51.8	44.95	39.4	44.23
NM_001182421.1	854940	MFT1	67	46.26	45.43	53.88	52.56
NM_001180994.2	852748	RSM23	105.47	68.87	54.8	56.8	57.38
NM_001183811.3	854573	HSP33	1.19	0.18	0.23	0.74	1.05
NM_001181203.3	852964	SMD1	109.8	103.51	98.74	102.11	91.1
NM_001183342.1	854065	MPD2	75.49	77.27	65.55	62.61	63.78
NM_001178893.3	856719	NOP16	204.15	185.64	174.28	226.66	210.29
NM_001182647.1	855176	NDE1	66.7	76.46	59.97	71.32	81.44
NM_001183592.1	854344	DCS2	203.87	138.34	108.87	60.81	52.24
NM_001180583.1	851868	BSC2	63.1	47.05	47.96	42.11	45.01
NM_001180530.1	851808	YDR222W	52.69	46.87	42.14	59.31	50.59
NM_001180220.1	851394	DHH1	46	29.34	21.02	26.42	23.56
NM_001183758.1	854516	YOR338W	76.33	60.49	9.13	63.41	31.68
NM_001181281.3	853056	RSR1	109.89	85.64	72.75	88.08	75.66
NM_001179422.3	854738	HOP1	8.6	5.45	4.71	5.52	4.36
NM_001180154.1	851462	PMT1	79.22	74.98	85.21	77.1	77.77
NM_001183815.1	856106	HAT1	40.53	36.18	34.67	43.42	43.33
NM_001179708.1	853715	MRP8	811.89	569.35	500.11	357.58	360.19
NM_001183195.1	855752	RCF2	372.25	301.67	245.94	278.28	291.51
NM_001178876.1	856648	CIN8	20.66	17.86	13.54	16.61	15.82
NM_001183283.1	854128	YOL029C	39.93	43.33	47.31	44.39	45.34
NM_001181912.1	850712	SNF7	365.66	206.06	204.64	199.02	200.11
NM_001178765.1	850418	YCR051W	228.74	219.65	212.36	215.67	206.63
NM_001181427.1	856395	TIM10	2872	2394.44	2386.47	2815.42	2899.38
NM_001183951.1	855967	GIP3	16.45	12.81	18.19	12.84	18.67
NM_001179958.1	850540	SMC1	34.16	20.08	15.57	19.21	16.56
NM_001182639.1	855168	PSO2	20.14	14.98	13.08	12.29	12.53
NM_001180045.1	851295	YAR066W	5.37	3.55	3.08	4.19	1.64
NM_001178960.1	856800	ARG5,6	25.57	22.52	28.54	20.68	23.1
NM_001179827.3	853909	SPC34	52.63	42.86	35.78	41.73	39.34
NM_001180748.1	852050	DOT1	11.94	13.9	14.77	16.56	14.28
NM_001180376.3	851640	DOS2	157.13	112.76	122.8	112.51	114.98
NM_001179745.1	853675	COY1	55.34	41.13	34.39	36.11	35.49
NM_001179453.1	854701	SLM1	64.26	44.04	33.52	35.95	38.83
NM_001181380.3	853166	NOP19	62.83	65.82	45.33	61.39	60.6
NM_001183260.1	854156	TOP1	42.09	41.09	31.18	38	37.4
NM_001183678.3	854433	RPT4	256.11	160.3	175.75	153.62	161.18
NM_001181314.3	853097	TYS1	492.12	517.28	532.7	512.28	562.62
NM_001182898.1	855665	ARP5	51.86	46.6	44.59	48.4	49.7
NM_001180938.3	852806	HSF1	82.86	63.41	56.74	54.86	50.11
NM_001179974.1	850561	GCN20	92.76	95.35	98.61	95.59	106.29
NM_001180429.3	851699	DPB4	108.46	78.16	60.72	79.6	76.22
NM_001182704.1	855237	VTI1	225.37	156.47	133.75	117.34	114.97
NM_001179021.1	856868	RPS26B	5135.49	8177.89	9466.24	10045.3	9195.16
NM_001182115.1	850928	ECM22	23.32	21.74	28.33	23.16	26.49
NM_001183048.1	855511	MER1	27.34	23.48	9.99	18.88	12.41
NM_001183904.1	856015	RPS6A	2287.17	3365.02	3211.38	4326.57	4288.57
NM_001178798.1	850454	MSH3	11.73	10.88	10.95	10.26	10.56
NM_001179592.3	853842	GPX1	80.48	79.77	62.97	51.33	37.26
NM_001178548.3	852499	BEM1	69.5	50.79	47.17	45.06	46.76
NM_001180484.3	851757	UBC1	379.11	324.87	328.98	362.06	349.58
NM_001180031.1	856740	SBH2	1605.46	1699.87	1363.29	1876.56	1534
NM_001178969.1	856811	ICP55	42.14	35.75	32.65	27.72	27.34
NM_001181977.1	850779	XDJ1	57.85	50.02	41.78	34.9	35.01
NM_001182907.1	855655	RPL16B	3605.26	5495.23	5612.53	5640.07	5655.22
NM_001180552.1	851831	PEX5	38.28	32.86	35.11	29.62	31.23
NM_001178315.1	852203	SSA3	12.76	9.15	13.27	7.96	10.91
NM_001183471.1	854217	TMC1	638.02	426.01	300.24	350.86	259.4
NM_001178698.1	850304	SPB1	50.92	51.3	51.76	60.34	65.28
NM_001179733.1	853687	MRP49	190.15	141.88	109.4	108.6	104.27
NM_001183381.1	853993	RPL25	7164.68	11559.9	10148.4	13826.8	12358
NM_001181596.1	853276	YJL163C	28.92	18.27	16.38	9.93	11.21
NM_001178177.1	851201	PRP45	37.18	32.36	25.72	26.3	25.81
NM_001182514.1	855032	PEX9	1.97	2.79	1.35	3.32	3.24
NM_001180117.1	851501	USO1	15.84	17.52	15.04	18.07	17.86
NM_001178855.3	856671	UTR2	240.93	144.53	345.28	179.47	224.97
NM_001181890.1	850689	CMS1	99.6	120.46	105.25	134.1	125.69
NM_001270739.1	1466443	YBR056W-A	36.37	26.06	5.23	19.21	17.21
NM_001180260.1	851327	MGT1	119.79	52.18	47.37	58.42	53.59
NM_001181044.3	852696	TOS3	44.65	41.3	34.53	50.47	43.51
NM_001181190.1	852952	ADE6	37.15	62.36	94.05	81.48	74.36
NM_001181493.3	853386	BNA3	95.4	71.45	80.38	63.84	68.49
NM_001183804.1	854566	FRE5	20.85	18.16	12.29	18.75	15.12
NM_001179390.1	854771	APQ12	255.76	222.03	295.51	310.54	306.06
NM_001182825.1	855362	PRE5	736.11	428.17	461.93	384.32	342.57
NM_001182570.1	855094	ABF2	1622.57	967.69	888.35	984.53	956.07
NM_001179953.1	850534	IES1	79.9	57.81	50.04	50.83	49.27
NM_001182920.3	855642	PMS1	13.36	9.44	9.46	9.57	9.42
NM_001182036.1	850841	YLR149C	44.87	28.03	15.92	12.14	9.83
NM_001178540.1	852491	RIM2	34.4	29.39	36.11	26.99	34.75
NM_001179305.1	856579	ENO2	7994.01	10531.5	11896.9	11612.9	12852.5
NM_001183368.1	854035	PTH4	37.13	31.54	17.17	25.39	24.16
NM_001184283.1	856316	PZF1	16.6	15.61	21.89	19.8	24.09
NM_001178300.1	852219	YEL1	16.49	13.8	13.16	12.73	15.36
NM_001179103.1	856362	NPR3	19.24	15.52	14.03	14.81	15.58
NM_001179718.1	853705	GPM1	31701.3	26785.1	25439.2	22298.3	22758.9
NM_001182102.1	850912	CDC123	41.37	31.21	32.3	31.54	30.57
NM_001182759.1	855294	YMR252C	73.13	55.97	34.07	31.88	34.12
NM_001180831.1	852135	SPS1	1.89	1.53	1.03	2.3	1.71
NM_001179374.3	854788	YIL024C	36.7	13.34	10.09	12.96	11.15
NM_001183598.1	854351	SYC1	72.43	70.35	43.86	60.51	50.94
NM_001183337.1	854071	ATG34	53.78	33.89	26.65	23.26	18.96
NM_001181300.1	853081	MSM1	27.76	20.05	18.85	17.03	18
NM_001184092.1	855851	YPL278C	2	0.91	1.68	1.69	2.29
NM_001181507.1	853371	SMC3	15.36	10.4	5.61	10.23	7.62
NM_001179292.1	856566	YAP1801	131.61	79.25	71.1	63.83	67.3
NM_001184170.1	856187	LTP1	406.14	288.35	223.78	290.3	278.64
NM_001181058.1	852682	YGL193C	18.34	15.64	16.28	18.33	14.62
NM_001182625.1	855154	EPO1	27.68	23.52	28.88	21.79	26.47
NM_001182464.1	854869	CAC2	40.32	41.02	30.49	32.27	28.87
NM_001182245.1	851070	ATG33	381.17	140.93	123.17	84.35	94.12
NM_001178948.3	856785	HMF1	1065.39	788.75	673.69	605.34	597.03
NM_001183127.1	855427	PCL1	54.6	43.78	97.45	41.32	44.06
NM_001179842.1	853926	MRS4	50.72	59.55	46.39	65.08	52.59
NM_001184307.1	856252	TOM5	182.53	135.98	107.23	126.73	104.53
NM_001179816.1	853896	GCN3	125.52	110.63	104.53	109.92	109.33
NM_001180764.3	852066	NHX1	40.66	37.95	44.79	38.47	36.94
NM_001181136.1	852890	ECT1	206.52	169.67	143.83	140.02	141.21
NM_001184027.1	855888	LEA1	72.83	55.92	44.09	51.42	44.14
NM_001180197.1	851418	ARF2	870.74	511.6	500.3	553.07	511.16
NM_001181728.1	853534	LIA1	293.86	363.49	295.65	392.1	429.55
NM_001180133.1	851485	BRE1	57.38	61.58	55.99	58.92	63.99
NM_001180923.1	852822	RAD6	331.09	215.42	207	209.32	199.96
NM_001182488.1	854914	PGA3	207.17	202.84	286.72	260.89	290.66
NM_001179899.1	850476	YFL068W	3	6.72	0.23	1.68	2.46
NM_001178708.1	850292	HMLALPHA2	227.73	176.11	109.12	147.82	137.95
NM_001180625.3	851915	HIM1	24.55	15.43	10.41	13.1	10.64
NM_001178786.2	850440	PAT1	83.04	66.47	72.95	58.59	73.98
NM_001183891.1	856028	YPL077C	57.16	40.25	30.71	41.36	31.41
NM_001182844.1	855727	MRP7	166.9	129.26	93.21	113.93	108.88
NM_001183538.3	854286	RIO1	35.01	33.89	27.96	33.82	38.13
NM_001178560.3	852513	NGR1	63.72	41.79	49.28	37.93	35.86
NM_001179153.1	856418	MYO1	18.42	14.33	9.57	13.15	10.22
NM_001178923.3	856754	FIR1	23.39	21.55	15.42	18.07	14.3
NM_001182595.1	855120	SNO1	18.02	12	13.38	12.51	11.2
NM_001180796.1	852099	PAC11	16.36	13.21	11.14	11.57	11.02
NM_001181818.1	853625	MPH3	16.03	12.27	13.4	12.09	11.94
NM_001179127.2	856338	ARN2	62.69	125.87	255.46	176.46	110.08
NM_001182429.1	854932	DAK1	175.24	114.1	101.18	81.31	91.52
NM_001183456.1	854202	CYC2	78.58	56.59	46.32	43.5	44.7
NM_001180537.3	851815	IVY1	76.08	57.02	47.69	46.66	46.06
NM_001183723.3	854481	BIL1	67.2	51.7	39.15	49.31	31.7
NM_001178612.1	852567	YPT10	118.05	78.05	65.77	69.98	63.52
NM_001178882.1	856643	YEL067C	18.45	16.94	16.52	16.79	11.9
NM_001181903.1	850703	PML1	130.02	115.02	68.11	92.81	80.39
NM_001184553.1	1466529	YHR086W-A	0	0.92	0	0	0
NM_001182161.1	850980	MCM5	29.36	24.88	25.75	22.8	22.68
NM_001183095.1	855464	SIP3	22.26	18.57	17.87	16.8	15.99
NM_001181116.1	852642	RMR1	67.79	39.55	29.37	29.32	27.87
NM_001184142.1	856158	THP3	93.27	76.52	64.97	63.35	61.85
NM_001182954.3	855607	DMA2	37.72	24.98	27.18	18.85	22.42
NM_001178417.1	852361	TAT1	74.89	91.12	72.02	82.73	84.09
NM_001183792.1	854554	NDD1	51.48	45.7	35.82	39.54	40.34
NM_001181481.1	853399	UBX6	103.3	62.85	39.69	42.13	36.25
NM_001182023.1	850827	TIS11	147.16	194.17	85.57	251.56	204.44
NM_001178774.1	850427	BUD31	32.13	21.95	21.09	18.72	17.55
NM_001183735.1	854493	SFG1	53.33	52.62	30.26	37.46	25.1
NM_001179334.1	856610	RPS4B	1855.89	2988.19	2913.47	3039.15	3298.79
NM_001183835.1	856086	ECM23	1.11	0.39	0.09	0.48	0.21
NM_001183187.3	855744	CSE2	94.05	59.26	46.99	65.58	45.82
NM_001181549.1	853326	NCA3	62.66	37.2	25.48	25.55	19.32
NM_001183664.1	854419	DGA1	69.13	55.67	41.02	40.67	39.18
NM_001181756.2	853561	YJR098C	6.23	6.91	5.65	6.48	7.47
NM_001179269.1	856541	SPS100	29.79	8.04	2.4	3.41	3.36
NM_001180043.1	851229	PAU8	2.53	4.2	4.3	0	0.41
NM_001180416.3	851686	TRS85	16.38	13.63	17.42	14.45	17.05
NM_001182375.1	854991	PSP2	16.6	20.21	17.58	18.11	19.17
NM_001183349.1	854058	HMI1	11.13	8.81	8.73	7.51	9.02
NM_001179662.1	853766	CWP1	237.16	168.09	395.27	104.75	375.87
NM_001181290.3	853065	RTS3	500.93	407.18	74.08	304.96	188.05
NM_001182173.1	850992	CTS1	791.19	598.62	613.05	495.17	479.1
NM_001180210.1	851404	RPC53	66.3	78.18	91.85	80.01	93.78
NM_001183971.1	855946	TGS1	48.47	46.35	36.97	44.95	40.66
NM_001181150.1	852904	YGR021W	117.88	98.07	80.01	75.24	85.45
NM_001179527.1	854821	IST3	158.46	117.8	83.86	129.54	111.23
NM_001183161.1	855393	LEM3	29.31	27.9	32.64	32.62	33.17
NM_001184569.1	1466421	YLR342W-A	0.82	3.9	0	1.56	2.66
NM_001182345.3	851180	NBP1	30.2	26.58	22.1	23.01	19.73
NM_001180987.3	852755	NAB2	181.42	133.27	107.89	111.18	104.96
NM_001184130.1	856145	HTS1	226.18	185.47	199.84	202.26	199.48
NM_001183200.1	855757	SNF12	41.85	33.81	30.43	26.02	26.58
NM_001181611.1	853261	ATG27	187.72	135.5	138.46	145.28	152.53
NM_001182149.1	850966	YPT6	168.39	122.49	126.44	126.32	145.1
NM_001183032.1	855527	YNL194C	59.21	33.82	14.2	15.04	10.01
NM_001181742.3	853547	YJR085C	4339.97	3352.39	2772.36	2969.47	2697.6
NM_001182717.1	855250	MGL2	103.62	79.41	69.82	59.61	66.35
NM_001179855.3	853939	PAM17	363.91	271.43	218.28	200.14	201.87
NM_001179033.3	856886	DDI1	113.87	80.69	74.23	58.09	55.95
NM_001182501.1	855017	TAF4	137.79	104.99	90.85	93.12	87.54
NM_001178869.1	856656	RPL12A	2255.19	4194.85	3766.83	4926.55	4765.11
NM_001180614.1	851900	YDR306C	82.75	57.08	40.44	44.04	43.69
NM_001179648.1	853780	RRP14	168.68	127.96	123.54	191.07	186.91
NM_001178495.1	852444	RTC2	41.85	19.65	11.94	12.81	10.81
NM_001180405.3	851671	MSH6	18.85	11.5	6.67	10.39	8.27
NM_001178642.3	852597	SUL1	13.74	8.7	9.89	8.28	9.78
NM_001183959.1	855958	KES1	143.17	151.79	182.02	147.93	176.82
NM_001179540.1	854835	YAP5	71.44	59.64	25.9	46.82	31.81
NM_001180226.1	851388	FAP7	61.56	74.28	73.83	112.92	98.89
NM_001180732.1	852034	DYN2	400.2	311.48	224.34	349.56	271.58
NM_001180363.1	851625	PST1	154.7	97.71	165.7	84.85	122.33
NM_001181414.1	853202	ZUO1	855.94	746.66	715.7	756.87	846.91
NM_001183444.1	854190	HST3	16.72	20.06	32.76	19.45	20.7
NM_001179964.1	850549	SPB4	41.99	44.52	38.86	46.96	49.9
NM_001183177.1	855377	YRF1-6	30.29	23.63	14.56	10.61	15.89
NM_001179116.1	856349	MUP3	6.91	8.87	16.37	11.67	8.92
NM_001178627.1	852582	PAF1	188.56	138.68	126.93	120.02	114.6
NM_001180081.1	851539	GPD1	560.34	396.49	513.26	277.57	311.29
NM_001178287.1	852233	EDE1	58.04	51.41	59.68	43.86	50.21
NM_001183981.1	855936	REV3	10.62	8.46	8.06	8.03	7.68
NM_001180971.1	852772	MLC1	840.22	539.48	490.76	478.22	494.28
NM_001179466.1	854688	RHO3	295.74	211.45	191.69	197.13	180.74
NM_001179986.1	850577	ATG18	59.37	39.89	39.45	34.42	37.14
NM_001180311.3	851566	RCR2	92.31	86.29	70.73	56.92	55.26
NM_001184297.1	856330	ARR2	24.76	9.53	5.49	10.54	6.5
NM_001181876.1	850670	YLL056C	14.51	12.46	7.51	11.37	9.18
NM_001183583.3	854335	GET4	280.28	191.04	159.27	194.34	193.61
NM_001180671.1	851965	ESC2	43.53	34.19	20.81	27.89	27.36
NM_001182293.1	851121	DUS4	27.26	36.34	33.45	34.41	37.37
NM_001178430.1	852376	UBC4	1920.18	1384.15	1432.46	1343.5	1232.16
NM_001182008.1	850812	YPS3	117.61	80.09	58.7	68.89	63.4
NM_001179279.1	856553	IMP3	65.18	80.67	72.88	95.85	81.93
NM_001184157.1	856173	ARO7	180.18	155.48	148.42	176.28	174.15
NM_001178998.3	856844	GLE2	69.34	76.68	77.46	78.01	78.66
NM_001183787.3	854549	SCP1	277.03	157.83	135.07	131.41	118.59
NM_001180028.3	853863	SFT1	489.14	401.8	278.79	409.32	394.39
NM_001179322.3	856598	CTF8	99.85	72.64	60.39	81.71	69.04
NM_001180098.1	851522	PRM7	14.43	25.68	93.61	39.43	82.52
NM_001178759.1	850412	RRT12	30.9	23.48	24.67	20.74	25.46
NM_001178837.1	856691	GEA2	23.67	20.48	21.64	23.28	21.63
NM_001184059.1	855831	YPL245W	36.54	48.1	34.37	44.93	50.29
NM_001180642.1	851934	SWR1	16.44	10.61	12.83	10.39	11.43
NM_001184308.3	851159	LSM3	513.75	336.09	240.98	306.35	304.95
NM_001184264.1	856296	MET16	101.56	68.7	74.36	65.17	62.25
NM_001178275.1	852245	POL12	20.4	17.16	15.08	14.96	13.54
NM_001184594.1	1466459	YGR146C-A	0	0	0.85	0	0
NM_001348853.1	850629	RRT7	0	0	0.19	0.41	0
NM_001184112.1	856125	YPR015C	53.6	30.61	15.76	22.07	20.77
NM_001182663.1	855194	ATG16	20.33	12.72	10.46	9.67	9.02
NM_001183301.1	854110	LDS2	26.34	17.32	16.34	9.15	8.8
NM_001179358.3	854809	URM1	310.96	187.44	224.04	344.62	272.64
NM_001181525.1	853353	SRS2	15.23	14.55	12.04	13.81	12.35
NM_001181161.3	852920	GSC2	29.79	21.94	16.66	11.26	16.37
NM_001183223.1	855782	TRM112	438.44	401.32	387.71	403.42	419.79
NM_001182536.1	855055	SUB1	299.11	179.22	167.9	190.95	206.1
NM_001178373.1	852313	OLA1	563.45	542.8	578.92	540.76	624.45
NM_001180307.1	851350	MPH2	0	0	0	0.27	0
NM_001183354.1	854053	PKH2	25.21	19.88	21.98	18.39	22.12
NM_001183068.1	855491	ELA1	51.24	49.3	41.61	39.21	41.78
NM_001181215.3	852977	PIL1	758.32	515.86	549.64	384.35	463.97
NM_001184000.1	855916	UIP4	98.39	67.59	57.67	35.46	27.54
NM_001182136.1	850951	YEF3	502.96	720.62	776.86	790.57	895.49
NM_001180001.1	850597	CDC26	96.81	84.57	73.08	73.2	73.01
NM_001183658.6	854414	ABP140	98.99	86.72	91.94	85.38	90.19
NM_001181710.1	853512	RAD7	34.85	28.14	27.54	24.49	29.12
NM_001178508.3	852457	CDC28	70.24	50.42	75.18	50.89	60.43
NM_001178816.1	856717	IRC22	756.68	586.85	552.94	499.74	550.07
NM_001179205.1	856474	PPE1	61.71	41.28	30.28	27.65	27.97
NM_001182805.1	855342	LCB1	88.8	93.54	131.03	93.46	102.46
NM_001183519.1	854267	CRC1	10.14	6.7	1.67	3.06	2.87
NM_001180514.3	851787	EBS1	45.9	44.11	41.49	42.61	47.74
NM_001181649.1	853214	IMA5	3.76	2.92	2.87	2.66	2.94
NM_001180393.1	851658	AFR1	24.72	19.73	17.48	14.64	13.77
NM_001179059.1	856916	RPH1	32.09	27.29	33.3	22.07	31.74
NM_001179625.1	853806	MPE1	57.85	47.39	43.4	40.47	39.07
NM_001179991.3	850583	ULI1	8.68	4.69	4.47	5.51	4.04
NM_001184474.3	853188	EFG1	145.09	136.81	102.13	222.7	168.29
NM_001178938.1	856771	SAP1	23.81	17.31	15.96	14.81	16.3
NM_001182780.1	855316	ZDS1	34.95	28.39	28.59	25.74	27.94
NM_001348892.1	852595	YBR292C	0.56	0.18	0.83	1.59	0.79
NM_001184619.3	1466516	KSH1	103.33	90.75	61.56	71.07	69.85
NM_001180957.1	852788	NUP145	21.02	22.51	21.09	22.75	22.89
NM_001183494.1	854242	UFE1	63.1	44.89	36.1	49.33	42.64
NM_001181563.2	853311	URA2	245.29	68.26	38.39	68.07	55.22
NM_001183082.1	855477	SUI1	2170.54	2083.24	1845.54	2106.02	2062.65
NM_001179479.1	854675	FKH1	28.56	40.42	29.09	37.8	30.39
NM_001179694.1	853730	PMU1	244.13	238.71	215.11	244.78	231.36
NM_001181861.1	850685	SDH2	236.54	125.75	101.8	78.13	99.76
NM_001179193.1	856460	PAN5	161.42	143.4	139.77	151.32	158.68
NM_001184310.1	850509	RPL22B	147.94	558.82	695.25	834.52	800.26
NM_001180656.1	851949	PAL1	66.32	58.59	61.64	52.15	55.28
NM_001183645.3	854401	ISU2	212.97	310.26	365.97	486.51	304.87
NM_001181697.1	853495	YJR039W	11.99	9.04	7.12	6.51	6.18
NM_001180180.1	851436	YDL121C	632	546.7	458.07	750.32	720.12
NM_001178679.1	850323	LSB5	171.32	120.37	105.83	90.63	87.06
NM_001180449.1	851720	PEX7	43.98	34.5	31.98	27.4	27.26
NM_001182078.1	850888	PEX13	24.04	23.4	27.02	23.47	23.35
NM_001348814.1	851801	YDR215C	9.44	6.37	3.24	3.89	3.83
NM_001183725.1	854482	RRG7	173.02	117.49	103.9	109.46	113.04
NM_001182380.1	854986	APT1	300.29	397.59	487.67	524.24	553.37
NM_001180783.1	852086	JIP4	55.67	34.8	25.97	29.57	35.37
NM_001183922.1	855996	YPL108W	33.02	30.43	31.12	34.12	35.72
NM_001182262.1	851088	VID22	25.48	20.39	18.55	19.79	19.67
NM_001179777.1	853668	SAC1	74.88	90.02	98.3	90.73	95.68
NM_001182790.1	855326	RIT1	23	17.86	20	19.99	16.4
NM_001178582.1	852536	ARC40	424.36	275.48	281.06	247.98	254.32
NM_001183400.1	854019	PSF3	179.68	137.43	97.67	137.17	121.75
NM_001178335.1	852181	MRX3	49.34	35.12	30.09	27.18	33.17
NM_001183212.1	855771	ARC35	318.5	215.18	230.72	196.1	201.49
NM_001180860.1	856829	AIM11	158.67	113.53	97.43	90.65	94.11
NM_001182730.1	855263	UBP8	18.41	18.28	23.48	18.53	25.3
NM_001184255.1	856281	CUR1	203.57	236.89	131.49	217.23	269.45
NM_001181342.1	853127	RTA1	10.94	10.12	14.39	12.56	9.58
NM_001181024.1	852717	YGL159W	54.32	43.36	38.97	45.16	45.57
NM_001184125.1	856140	YOP1	1531.3	1200.64	865.08	881.86	1025.02
NM_001184534.1	1500487	YKL068W-A	71.4	80.89	102.28	96.03	88.87
NM_001181835.1	850645	BPT1	15.19	12.56	14.1	14.66	15.08
NM_001179423.1	854737	SPO22	11.83	10.36	8.55	9.65	8.19
NM_001178159.1	851219	SYN8	102.5	87.63	72.86	75.51	71.29
NM_001182938.1	855623	MIC27	234.86	181.48	132.87	143.87	131.13
NM_001182052.1	850862	PUS5	75.42	50.47	42.51	44.64	38.77
NM_001183439.1	854185	HSP10	2117.92	1610.98	1630.52	1496.12	1528.68
NM_001348837.1	852849	YGL034C	0.96	0.92	0.17	0.18	0.41
NM_001182438.1	854896	YML079W	476.78	292.47	241.56	235.03	246.76
NM_001178386.1	852326	CHS2	15.98	13.7	12.54	11.42	8.77
NM_001181469.1	853417	TAD2	27.71	36.25	25.88	46.32	38.95
NM_001180240.1	851374	YDL180W	23.16	21.8	23.55	19.91	24.47
NM_001179088.1	856381	YHL008C	33.2	33.57	29.17	26.09	28.94
NM_001182474.1	854928	CTK3	64.96	48.31	56.83	48.56	43.96
NM_001180014.3	850610	YMR31	166.33	120.43	84.33	86.72	78.7
NM_001178802.1	850458	HMRA2	31.52	38.12	27.01	27.89	28.15
NM_001183566.3	854318	MDM32	49.42	33.51	25.07	26.88	25.53
NM_001182700.1	855231	MRPL24	161.78	128.34	89.58	94.52	99.12
NM_001183630.1	854386	MGM1	19.54	16.83	16.43	15.68	16.47
NM_001180434.1	851704	SWF1	25.37	22.47	23.07	23.18	19.39
NM_001183868.1	856053	LEE1	32.47	14.77	10.26	8.86	7.96
NM_001181924.1	850726	PAU23	21.72	11.32	10.84	10.48	8.18
NM_001178321.1	852197	YBL081W	21.56	20.57	32.75	30.92	35.45
NM_001184013.1	855902	YPL199C	185.23	216.71	180.04	195.82	173.18
NM_001183053.1	855506	IES2	94.53	66.06	53.4	59.69	61.15
NM_001178520.3	852470	SMY2	47.34	44.95	66.71	43.93	61.3
NM_001178188.1	851255	PTA1	42.35	34.71	40.22	28.56	35.32
NM_001181320.1	853104	HIP1	44.17	49.82	60.08	49.77	55.85
NM_001182408.1	854955	AIM32	27.25	21.21	13.33	17.06	18.3
NM_001180169.1	851448	TMA17	646.81	347.72	365.61	196.66	242.83
NM_001182205.1	851027	TAD3	57.91	52.93	47.17	49.99	45.89
NM_001179556.3	854852	LYS1	190.74	73.79	81.96	70.01	76.86
NM_001180381.3	851645	SNF11	113.96	93.77	65.68	78.92	60.06
NM_001180755.3	852058	RPS17B	4513.07	5821.89	5079.02	6540.33	6054.29
NM_001184278.1	856311	SEC23	123.63	106.7	127.35	104.93	117.8
NM_001181498.1	853381	DLS1	229.07	190.46	150.66	157.8	133.22
NM_001182584.1	855109	YMR085W	25.25	13.61	7.13	9.08	6.94
NM_001179797.1	853876	MEH1	124.98	93.5	81.69	75.53	63.23
NM_001183427.1	854170	SLG1	111.57	86.71	92.04	76.68	80.23
NM_001180329.3	851584	FAL1	28.66	30.64	30.55	33.06	32.9
NM_001183115.1	855444	MET2	29.57	27.21	23.13	21.83	18.39
NM_001178850.1	856676	UTR5	0.47	1.03	0.75	0.79	0.25
NM_001179450.1	854704	YIL102C	1.3	1.49	0.69	1.23	0.55
NM_001180112.1	851507	PBP4	189.52	170.44	133.63	129.32	137.44
NM_001179170.1	856436	BCD1	32.83	41.22	42.16	41.82	41.68
NM_001181662.3	853461	APL1	60.04	52.26	63.12	47.57	54.53
NM_001184678.1	3799968	YCL048W-A	14.42	4.32	0.36	1.95	0.87
NM_001184099.1	856108	PDH1	12.08	9.75	3.1	4.59	3.67
NM_001180685.3	851983	ATP17	374.48	225.53	172.76	208.2	200.34
NM_001178462.1	852411	RAD16	25.75	25.09	22.46	20.54	28.68
NM_001183386.1	853988	GAS4	9.12	4.1	3.43	3.98	3.57
NM_001183760.1	854518	RPA43	118.47	163.95	162.24	176.88	172.82
NM_001182064.1	850874	YLR177W	126.24	97.53	102.54	63.99	49.64
NM_001182677.1	855208	HOT1	30.07	25.12	20.02	21.86	21.68
NM_001180556.1	851835	YDR248C	175.24	95.08	74.99	90.36	86.8
NM_001181800.3	853607	YJR142W	101.71	84.75	94.96	73.75	73.09
NM_001178595.3	852549	ENP1	61.05	81.7	88.73	96.03	94.27
NM_001179762.1	853638	YKT6	493.82	370.94	406.95	439.97	439.93
NM_001183935.1	855982	MEI5	1.04	0.7	0.43	1.23	0.68
NM_001180047.1	852279	YBL005W-A	0	0	0	0	0
NM_001184244.1	856270	YPR147C	146.55	117.41	105.58	93.66	100.44
NM_001179235.1	856505	YPT35	28.37	21.85	18.81	16.24	15.36
NM_001181330.3	853115	YGR201C	138.74	106.9	70.94	88.07	70.33
NM_001178728.1	850373	CTO1	34.52	24.87	21.19	22.98	20.15
NM_001179877.1	853962	OMA1	97.3	82.71	55.41	71.07	69.11
NM_001184517.3	856928	SLO1	15.72	17.38	12.61	11.5	8.33
NM_001179436.1	854721	AVT7	122.19	99.38	110.85	90.98	90.63
NM_001183373.1	854030	MCH4	34.71	22.63	38.94	17.36	19.48
NM_001348821.1	856701	YEL014C	0	0.5	0.46	0	0.28
NM_001180885.1	852864	GET1	182.44	120.44	136.95	131.82	142.79
NM_001182820.1	855357	NIP1	60.14	51.28	65.49	57.57	73.67
NM_001182925.1	855637	TCB2	27.88	30.91	32.21	30.16	29.9
NM_001182041.1	850847	RNH203	235.74	184.32	129.64	190.11	154.7
NM_001183552.1	854301	EFT1	494.35	543.39	597.44	574.97	602.08
NM_001182607.1	855134	SPG4	402.16	129.66	8.15	10.46	7.93
NM_001178400.1	852341	RFS1	804.53	498.44	435.93	366.8	357.19
NM_001181010.2	852732	TIP20	31.16	26.18	26.1	28.21	28.29
NM_001183772.1	854534	TFB6	91.01	61.51	47.83	51.73	49.45
NM_001183877.1	856042	TIM50	191.92	136.27	136.64	117.35	133
NM_001181788.1	853594	STR2	47.76	33.01	30.07	29.42	30.8
NM_001182312.1	851143	SPP382	11.07	9.44	7.75	8.22	8.77
NM_001178790.1	850445	TUP1	101.81	84.81	77.64	78.65	80.57
NM_001182849.3	855722	YNL010W	797.48	626.35	507.04	701.57	684.28
NM_001179309.3	856583	STB5	13.48	10.47	10.52	10.78	8.97
NM_001181637.1	853226	RCY1	20.91	16.51	17.06	18.4	17.73
NM_001184422.3	851850	YDR261W-A	5.56	4.02	0	0.51	0
NM_001183692.1	854447	TPO4	72.35	79	95.11	79.61	89.05
NM_001181986.1	850788	ICT1	117.88	90.88	78.89	64.6	67.49
NM_001181938.1	850740	FCF2	284.4	204.36	209.97	305.9	304.65
NM_001180629.3	851920	ASP1	245.69	297.28	284.95	286.94	283.47
NM_001181576.1	853298	TIM17	343.41	321.24	293.46	288.61	281.67
NM_001179180.1	856447	SMF2	38.07	39.12	38.67	32.98	38.38
NM_001179050.4	856906	YER160C	47.34	34.55	63.09	33.34	32.86
NM_001181723.3	853528	ARP3	248.26	193.09	213.82	153.92	169.61
NM_001179678.1	853748	ABF1	19.78	21.46	15.62	17.93	17.21
NM_001178201.2	851240	ECM1	115.12	150.76	128.52	202.61	187.07
NM_001180192.1	851423	SRF1	42.33	30.22	32.56	28.53	31.4
NM_001181071.1	852666	CHC1	23.96	19.26	20.59	18.74	19.45
NM_001183324.1	854085	NUF2	24.19	25.07	19.97	23.83	21.82
NM_001182192.1	851013	ACO1	207.09	141.41	124.65	54.31	70.92
NM_001179811.4	853891	ALY1	29.73	22.39	25	21.25	23.25
NM_001182984.3	855576	YNL146W	6.62	3.8	6.81	5.27	4.76
NM_001181131.1	852885	SWC4	62.61	45.41	37.32	37.07	38.5
NM_001181304.1	853086	ERG1	264.84	186.36	244.34	189.95	195.09
NM_001182394.1	854972	CGI121	123.29	90.01	91.19	97.39	94.65
NM_001181511.1	853367	PRY3	55.9	54.35	85.5	64.82	63.34
NM_001183269.1	854145	IRC10	18.09	16.94	6.01	17.15	11.69
NM_001183954.1	855963	MKK2	21.62	19.46	21.82	20.03	17.87
NM_001184225.1	856246	ANT1	70.11	61.9	50.44	56.89	60.56
NM_001178596.3	852550	HIS7	78.67	78.75	121.49	87.61	93.52
NM_001180048.2	852280	YBL005W-B	109.26	79.59	106.94	74.6	60.54
NM_001184414.1	855434	YNL284C-A	17.78	20.08	9.29	14.42	15.34
NM_001178183.1	851193	CDC19	9219.06	10551.6	10382.4	10207.6	10536.9
NM_001183477.1	854223	ASE1	13.9	10.39	9.25	10.36	7.39
NM_001178727.1	850372	POL4	14.31	11.29	9.93	11.45	10.06
NM_001184018.1	855897	HRR25	193.71	157.92	158.63	128.34	128.95
NM_001179234.1	856504	GRE3	418.78	300.37	254.94	183.95	212.65
NM_001181329.3	853114	ELP2	35.8	53.55	53.62	55.81	60.26
NM_001181674.1	853473	ILV3	302.07	235.68	224.62	192.7	292.38
NM_001179665.1	853762	UTP11	158.05	151.98	129.99	188.98	187.18
NM_001348874.1	854031	YOL118C	26.07	19.82	15.65	13.08	11.36
NM_001180884.3	852865	CKB1	150.99	134.38	124.61	117.53	113.93
NM_001183625.3	854381	NOC2	104.4	117.65	94.68	128.62	135.51
NM_001182690.1	855222	ADD37	138.04	130.71	128.14	130.31	114.54
NM_001180802.3	852105	RSM28	156.3	112.53	83.16	94.62	92.02
NM_001181812.1	853619	YJR154W	7.77	5.04	6.69	4.08	4.22
NM_001179905.1	850482	COS4	1.17	4.68	0.26	1.26	0.66
NM_001178401.1	852342	YBR053C	173.1	98.64	87.79	71.33	73.18
NM_001180991.3	852751	SCS3	71.69	85.13	60.44	67.29	58.74
NM_001182971.3	855589	FYV6	136.95	71.09	53.12	67.44	54.45
NM_001180543.1	851821	PRP42	51.12	44.21	30.35	41.71	40.74
NM_001182424.1	854937	ORC1	17.7	18.18	15.13	19.37	17.53
NM_001184602.3	1466535	YHR214C-E	2.96	3.61	1.43	1.28	1.43
NM_001178789.1	850444	TRX3	708.31	489.31	413.94	474.87	448.13
NM_001183755.3	854513	ALA1	66.71	87.9	85.75	95.05	94.7
NM_001182848.3	855723	IDP3	34.72	15.58	10.55	14.86	11.78
NM_001179603.1	853829	AIM26	4.79	5.56	1.6	1.51	2.11
NM_001180422.3	851693	YDR114C	0.53	0.25	0.23	1.25	0.56
NM_001180826.1	852130	EUG1	50.77	33.21	43.29	32.06	34.03
NM_001183818.1	856103	LSP1	859.52	642.9	857.96	422.88	517.82
NM_001182566.1	855090	AVO2	22.48	15.73	16.02	13.81	14.22
NM_001178962.3	856802	TDA2	177.79	105.05	81.83	87.21	89.77
NM_001179381.1	854780	ULP2	17.96	15.39	13.19	13.49	14.92
NM_001180600.3	851886	SRP101	75.82	75.6	83.37	83.21	82.51
NM_001179889.3	853974	BAS1	20.57	21.01	22.5	20.22	27.25
NM_001182752.1	855285	YMR244W	1.73	1.85	0.99	2.44	1.54
NM_001182112.1	850922	YLR225C	81.38	54.89	79.73	54.94	60.38
NM_001183332.1	854076	AVO1	14.46	11.42	8.91	9.6	10
NM_001181132.1	852886	CUL3	19.45	19.52	17.29	19.63	19.39
NM_001179543.3	854839	MRS1	32.12	31.08	30.27	24.63	30.42
NM_001270749.1	854643	YIL163C	6.27	4.86	5.23	4.03	4.92
NM_001181182.3	852944	YGR053C	58.77	31.22	17.59	22.78	18.28
NM_001181251.3	853020	YGR122W	49.51	42.85	23.66	39.53	24.18
NM_001181973.1	850775	SMC4	15.3	11.78	9.85	11.2	11.55
NM_001182241.1	851066	YLR352W	18.35	14.14	16.78	12.62	13.16
NM_001183767.3	854529	PYK2	79.29	48.71	40.78	30.82	27.93
NM_001181952.1	850754	ENV10	301.71	214.61	244.8	274.73	265.44
NM_001179017.1	856864	LCP5	54.63	54.12	65.38	64.43	76.77
NM_001182701.1	855232	RPL36A	1298.79	2288.14	1986.82	2507.51	1997.72
NM_001182506.1	855022	ANY1	30.25	35.66	47.1	36.24	38.36
NM_001178864.1	856662	PAU2	19.41	8.02	10.9	8.29	7.6
NM_001183183.3	855739	VPS27	76	54.8	52.07	50.38	53.1
NM_001181440.1	853450	CTK2	38.18	32.4	26.13	32.48	30.54
NM_001178477.1	852426	OPY1	120.11	88.55	65.39	75.96	70.72
NM_001182178.1	850997	COQ11	162.31	107.71	96.2	100.56	98.71
NM_001184238.1	856263	KAR3	13.3	14.54	10.53	13.02	11.41
NM_001183940.1	855977	NAN1	63.12	66.65	69.31	76.37	84.68
NM_001179555.1	854851	MGA2	59.54	51.94	74.63	50.34	55.29
NM_001180206.1	851409	LDB17	26.03	26.08	29.4	25.53	27.03
NM_001178608.1	852563	RGD1	42.9	32.46	34.25	28.38	31.66
NM_001179099.1	856367	APM2	32.99	27.72	29.05	22.47	22.06
NM_001178253.1	852270	FMT1	6.43	4.34	2.75	3.37	4.11
NM_001180328.3	851583	DAS2	27.4	36.85	37.79	41.34	44.21
NM_001184427.2	851971	YDR365W-B	420.13	260.98	215.86	260.01	184.1
NM_001183136.1	855418	CLA4	21.19	13.38	20.54	14.22	17.13
NM_001183113.1	855446	BOR1	10.68	8.88	12.05	10.88	11.35
NM_001348833.1	850615	YFR054C	2.23	1.13	1.22	2.04	1.34
NM_001182297.3	851125	UTP21	28.39	36.78	41.65	38.65	44.2
NM_001183461.1	854206	CUE5	323.32	200.53	183.8	153.4	164.13
NM_001178306.1	852214	SEF1	16.12	11.64	7.69	8.82	9.65
NM_001184076.1	855866	FUM1	272.39	227.49	199.94	189.42	198.41
NM_001184686.1	3799974	YIL102C-A	28.34	16.1	10.05	8.66	14.1
NM_001183246.3	855806	BSC5	13.74	12.81	13.51	12.6	17.86
NM_001184462.1	850356	YCL001W-B	8.04	5.23	2.58	4.5	3.49
NM_001348838.1	852877	BRP1	3.45	2.27	2.11	1.03	1.15
NM_001179729.1	853693	PIR3	16.81	11.78	17.98	9.83	11.82
NM_001179589.4	853845	YKL023W	178.95	96.13	66.98	75.2	73.81
NM_001180480.3	851753	ARG82	20.48	20.38	14.46	13.7	11.72
NM_001182678.1	855210	DDR48	769.36	430.24	535.18	287.98	301.03
NM_001179075.3	856934	PUG1	2.79	3.08	2.03	3.98	2.56
NM_001183602.1	854355	FYV12	0.52	1.66	1.7	1.15	1.65
NM_001180077.1	851544	ERP3	55.24	50.24	49.81	47.58	49.73
NM_001180728.1	852030	HKR1	13.68	10.52	11.08	10.63	11.97
NM_001178551.2	852502	COS111	9.27	9.39	6.41	9.59	5.98
NM_001178491.3	852440	SUP45	382.34	456.62	512.49	536.7	597.01
NM_001184151.1	856167	SMK1	17.46	14.18	12.65	12.25	12.98
NM_001183416.1	854001	YOL163W	7.29	5.81	3.53	5.18	4.29
NM_001181038.1	852702	XRN1	78.11	62.29	58.86	58.29	57.71
NM_001181375.1	853161	BRF1	46.79	37.67	28.58	36.41	37.3
NM_001179714.1	853709	SDH1	54.9	42.63	26.82	23.64	25.13
NM_001180931.1	852814	SGF73	39.77	32.83	31.44	30.42	30.19
NM_001181882.1	850664	MHT1	8.39	8.63	8.04	8.22	7.24
NM_001179395.3	854766	PIG2	108.46	67.31	50.56	34.53	29.64
NM_001182098.1	850908	ATG38	46.69	22.28	20.8	22.04	19.4
NM_001181770.3	853576	NNF1	70.54	61.02	63.35	47.36	59.68
NM_001179577.1	853858	CCE1	33.04	34.05	26.3	29.07	26.85
NM_001182644.1	855173	RPL13B	3664.76	5785.22	5788.78	6236.52	5960.31
NM_001178896.3	856722	YND1	36.38	31.7	34.37	29.12	32.22
NM_001182379.1	854987	UNG1	73.68	61.7	56.12	58.86	57.95
NM_001183587.3	854339	GLN4	95.66	122.89	125.4	134.57	134.73
NM_001178357.1	852294	HHF1	2342.73	2526.84	1970.96	3037.71	2030.05
NM_001180265.1	851322	HEM3	105.05	109.15	121.12	106	115.83
NM_001180066.1	851557	RPT2	361.39	252.91	278.43	247.13	241.95
NM_001181196.4	852958	YGR067C	9.64	4.46	3.31	3.94	3.19
NM_001184210.1	856229	PIS1	793.49	510.1	405.11	465.37	501.21
NM_001281536.2	855672	YNL054W-B	56.96	42.32	60.92	42.16	39.29
NM_001180290.1	851368	PTP1	70	47.61	51.01	40.33	44.07
NM_001180469.3	851740	NBP2	84.98	53.64	51.86	50.69	49.97
NM_001181959.1	850761	LAM6	29.84	24.78	27.11	21.14	23.18
NM_001178172.1	851206	SAW1	47.7	37.81	29.23	33.4	28.8
NM_001183086.1	855473	RPA49	158.38	175.91	202.49	220.42	245.25
NM_001181107.1	852610	KAP114	17.35	15.86	18.44	16.21	15.68
NM_001179419.1	854741	RPS24B	1251.11	2453.36	2624.82	2822	2756.36
NM_001184045.1	855845	FAS2	170.5	135.9	141.47	143.71	136.05
NM_001184139.1	856155	PUF2	22.98	17.27	10.92	14.89	11.43
NM_001179220.1	856490	YNG2	61.71	50.8	39.48	49.75	41.91
NM_001184301.1	856334	YPR204W	71.73	47.16	44.01	39.61	44.67
NM_001181478.1	853405	YJL045W	14.7	8.04	4.11	5.97	6.31
NM_001180788.1	852091	DIG2	63.89	50.57	38.51	46.51	37.11
NM_001182437.1	854897	CPR3	916.09	623.08	441.75	487.02	511.1
NM_001183286.1	854125	OPI10	282.05	227.65	129.23	180.59	173.98
NM_001179112.1	856353	GUT1	43.35	42.44	33.75	27.38	28.21
NM_001179920.1	850497	RGD2	35.84	28.23	28.72	26.81	27.73
NM_001181530.1	853348	PHS1	360.05	231.02	312.8	260.5	279.66
NM_001183909.1	856010	EEB1	120.61	190.98	318.21	175.01	338.26
NM_001182881.1	855686	BOP3	64.98	46.43	34	48.42	32.89
NM_001183715.1	854471	YOR296W	10.37	8.04	6.77	7.48	6.63
NM_001180454.3	851725	EKI1	16.99	18.34	22.33	19.43	17.61
NM_001180314.3	851569	SOK1	53.46	43.49	38.93	38.66	45
NM_001181601.2	853271	SET2	18.89	20.69	24.49	22.01	22.99
NM_001180278.1	851308	YDL218W	3.78	3.27	3.52	3.33	4.46
NM_001181868.1	850678	YBT1	27.94	22.71	23.13	22.49	24.34
NM_001181907.1	850707	YEH2	55.24	48.1	50.84	50.45	52.26
NM_001179700.2	853724	2020-10-01	10.49	8.33	8.21	8.14	8.46
NM_001182552.1	855076	STV1	28.09	30.73	29.21	32.11	32.53
NM_001182764.1	855299	PET111	7.51	6.95	7.05	6.18	5.81
NM_001180812.1	852115	SPG3	31	30.16	24.2	41.89	40.11
NM_001183099.1	855460	ORC5	37.22	34.79	41.04	28.1	36.58
NM_001181120.1	852638	FZF1	38.12	35.55	29.63	35.53	31.33
NM_001182283.1	851111	COX8	931.61	645.93	450.78	492.14	484.3
NM_001180661.1	851955	TRR1	732.66	613.8	821.9	651.53	620.07
NM_001181690.1	853489	CPR7	87.28	70.81	66.18	82.29	74.42
NM_001178973.1	856815	UTP7	89.62	83.58	85.12	91.17	96.42
NM_001178663.1	850344	DCC1	26.95	22.84	22.98	21.64	19.54
NM_001183896.1	856023	MOT1	13.85	13.23	11.61	12.31	11.5
NM_001179150.1	856413	YHR020W	90.09	130.52	151.48	149.24	154.48
NM_001178565.1	852518	ATG12	90.52	66.66	50.88	73.09	67.36
NM_001182226.1	851051	VRP1	61.61	43.32	52.58	35.52	35.89
NM_001181747.1	853552	GRR1	22.81	19.21	17.58	18.52	19.14
NM_001179859.3	853943	MET1	22.04	14.84	14.68	13.92	13.85
NM_001183533.1	854281	YOR114W	15.65	8.15	9.12	8.47	8.43
NM_001182341.3	851174	RIF2	19.23	17.06	12.36	14.82	12.97
NM_001179209.1	856478	IRE1	13.82	12.46	12.94	11.39	14.56
NM_001183509.1	854257	PTC5	84.65	56.97	57.13	47.76	52.29
NM_001178649.3	852603	PAU24	10.48	22.17	8.13	4.51	3.28
NM_001180978.3	852765	SLD3	21.1	17.94	19.63	17.67	20.05
NM_001180138.1	851480	MRK1	49.06	42.91	27.86	27.03	22.22
NM_001270751.1	854757	YIL054W	0.97	0.7	0.22	0.46	0.26
NM_001182959.3	855602	TOM70	179.22	125.94	117.03	113.87	131.03
NM_001184032.1	855883	SAR1	594.41	610.25	548.48	588.35	526.62
NM_001181545.2	853332	MDV1	37.57	27.91	25.1	24.05	28.42
NM_001183831.1	856090	IRC15	37.52	31.26	22.27	19.81	22.06
NM_001181362.3	853148	PHO81	33.26	27.93	23.09	24.91	25.51
NM_001180610.1	851896	GPI11	92.98	73.6	68.19	90.92	102.53
NM_001182083.1	850893	PWP1	67.18	100.41	103.83	114.74	122.79
NM_001180918.1	852828	PRM8	176.07	114.38	85.48	80.07	74.88
NM_001178421.4	852365	RDH54	56.29	39.59	39.38	35.39	38.8
NM_001182630.1	855159	POM152	16.08	16.82	16.18	17.12	18.01
[truncated: 3,839 more rows]
