# Supplementary material for: Inferring Gene Regulatory Network Architecture Underlying Complex Traits: An Integrative Analysis of Mutant Lifespan and Gene Expression Profiles Identifies Master Regulators and Key Functional Modules for Yeast Aging
Source: Aging Cell. 2026 Apr 25;25(5):e70511. doi: 10.1111/acel.70511 (PMC13109641; doi:10.1111/acel.70511)
Supplement: Supplementary file 7 — Table S6: Transcription profiling of NIT3Δ. [file ACEL-25-e70511-s004.xlsx]

## Sheet: sheet1
Transcription profiling of NIT3Δ
RNA ID	Gene ID	Symbol	NIT3_1 FPKM	NIT3_2 FPKM	NIT3_3 FPKM	WT4741_1 FPKM	WT4741_2 FPKM
NM_001178921.1	856752	CHZ1	447.46	1110.11	581.59	490.7	483.23
NM_001182233.1	851058	RPL26A	2760.93	1042.33	2584.26	3356.86	3126.8
NM_001180494.3	851767	SND1	73.27	130.46	68.2	40.51	56.68
NM_001183458.1	854204	CKB2	191.78	197.54	185.51	194.12	197.26
NM_001179499.1	854655	ESL1	23.84	31.56	18.79	15.43	19.93
NM_001178610.3	852566	MIC12	308.54	378.4	403.85	307.15	300.12
NM_001181584.1	853290	SNA3	1326.11	3375.69	1610.28	1267.3	1222.84
NM_001178844.1	856683	BUD16	47.06	42.22	56.73	54.92	52.51
NM_001180634.1	851926	YSP2	15.24	23.04	13.83	12.43	13.6
NM_001180925.1	852820	YBP2	17.33	28.23	15.44	15.5	16.12
NM_001181901.1	850701	PPR1	7	8.14	6.51	7.04	6.66
NM_001180105.1	851514	NPC2	229.75	487.75	222.69	178.84	195.86
NM_001178415.1	852359	TIP1	1808.32	7060.02	1466.85	1342.4	1257.1
NM_001182163.1	850982	DBP9	88.29	46.22	75.12	89.92	99.66
NM_001178186.1	851190	CDC24	37.61	46.12	30.91	31.37	33.58
NM_001178750.1	850402	RBK1	124.35	241.39	141.76	108.64	113.12
NM_001180248.1	851339	PPH22	80.63	69.05	71.6	57.65	61.17
NM_001180387.1	851651	PET100	176.26	411.13	216.53	157.49	175.94
NM_001181483.1	853397	MTR4	53.96	23.96	43.33	51.18	53.85
NM_001181032.1	852709	PMR1	43.55	44.94	36.17	29.69	35.67
NM_001184144.1	856160	MSF1	30.63	42.67	29.93	20.33	23
NM_001183527.1	854275	LEU9	118.89	31.86	86.07	100.63	114.93
NM_001183794.1	854556	ALD4	124.35	446.58	113.78	60.93	64.97
NM_001182334.1	851167	YLR446W	21.22	39.1	17.77	16.27	14.34
NM_001180505.1	851778	CBS2	57.53	78.19	62.7	41.47	46.07
NM_001182812.1	855349	ADH2	16.37	31.34	19.79	20.16	22.89
NM_001182025.1	850829	NHA1	41.03	28.05	34.57	29.6	33.48
NM_001179443.1	854713	PRK1	19.8	22.12	16.82	14.76	17.44
NM_001181392.3	853179	SAY1	32.64	43.52	33.19	28.34	28.35
NM_001183666.1	854421	SRL1	566.29	364.11	491.03	489.12	502.66
NM_001184271.1	856304	YPR174C	62.9	83.34	65.81	57.55	60.91
NM_001181754.1	853559	YJR096W	136.23	509.9	166.81	114.78	103.95
NM_001180840.3	852145	KRE28	37.77	72.51	39.28	42.87	39.37
NM_001182749.1	855283	RPL20A	5312.85	1688.77	5246.88	7418.91	6237.62
NM_001182373.1	854993	TAF11	80.97	120.9	81.11	65.82	74.64
NM_001179031.1	856884	COX15	91.5	117.03	95.56	59.39	67.56
NM_001182175.1	850994	RPS30A	6765.9	5510.08	9409.5	8836.44	6995.52
NM_001183347.1	854060	TRM10	102.49	79.05	87.41	99.55	103.44
NM_001183059.1	855500	POP1	46.11	40.25	36.94	41.69	44.77
NM_001178730.1	850376	CWH43	41.88	53.26	34.9	32.63	31.09
NM_001181148.3	852902	UGA1	95.63	217.61	101.53	75.52	76.72
NM_001183914.1	856004	ATG21	37.88	72.85	38.34	31.42	29.18
NM_001179176.1	856442	INM1	86.4	81.92	93.03	77.99	87.37
NM_001183230.1	855789	NOG2	111.09	62.04	119.35	121.2	147.2
NM_001183969.1	855948	KIP2	12.92	19.66	9.78	10.07	10.39
NM_001180774.1	852077	PKH3	42.05	54.74	38.29	26.65	34.46
NM_001183139.1	855415	RPL18B	703.51	98.97	616.02	931.07	897.86
NM_001179853.3	853937	LAS1	33.56	38.92	28.5	30.18	31.96
NM_001184419.4	851793	YDR210W-B	12.68	24.39	13.09	13.59	10.84
NM_001180032.3	856821	SBH1	837.33	700.49	795.61	832.49	782.92
NM_001180399.3	851665	RLI1	92.13	55.57	71.73	70.83	89.05
NM_001184645.1	1466398	YCR024C-B	27.97	16.64	14.96	30.4	27.29
NM_001181740.1	853545	ACF4	51.72	105.81	47.27	49.87	41.99
NM_001184038.2	855877	MMT2	47.56	72.02	49.25	40.86	38.88
NM_001180119.1	851499	TSR1	52.96	23.78	47.96	56.88	55.98
NM_001184132.2	856147	GLN1	1817.44	2232.23	1992.75	1424.36	1748.93
NM_001178687.1	850315	YCL042W	8.19	56.37	8.11	4.67	5.83
NM_001182348.3	851182	YLR460C	12.04	9.09	12.97	17.59	14.54
NM_001183652.1	854408	KIN4	23.47	21.17	21.08	20.84	22.65
NM_001348864.1	855019	YMR007W	5.15	6.22	5.85	3.41	6.83
NM_001181254.1	853026	YGR125W	19.49	26.78	17.91	15.37	16.04
NM_001179651.1	853777	MDH1	237	783.57	286.9	187.62	181.96
NM_001183075.1	855484	YTP1	30.52	44.61	28.92	21.77	22.87
NM_001178493.3	852442	ADH5	105.11	96.75	88.26	74.07	71.55
NM_001183243.3	855803	YNR066C	7.04	17.95	7.77	7.09	7.4
NM_001179508.1	854646	POT1	7.4	12.47	4.67	5.03	5.82
NM_001179164.1	856429	PIH1	40.3	63.46	40.72	40.42	39.77
NM_001178932.2	856764	YEN1	18.22	30.73	15.26	13	13.76
NM_001180710.1	852011	DIT2	1.82	2.62	1.68	1.7	1.88
NM_001183446.1	854192	STI1	508.39	599.81	538.79	316.89	562.92
NM_001182559.1	855083	RNA14	74.88	76.88	66.81	72.94	71.82
NM_001182932.1	855630	APP1	59.64	87.68	55.19	43.83	52.12
NM_001178624.3	852579	PPS1	38.62	45.22	31.65	32.08	33.54
NM_001179315.1	856590	SSP1	4.85	9.89	6.46	6.31	4.7
NM_001178289.1	852231	MOH1	20.76	63.19	21.24	19.38	15.65
NM_001180973.3	852770	YGL108C	120.62	284.8	130.71	111.32	106.37
NM_001179984.2	850574	FAB1	10.41	31.46	10.59	10.12	8.93
NM_001183979.1	855938	SET6	36.54	72.87	28.26	24.36	23.83
NM_001178199.2	851243	GPB2	41.5	76.46	37.3	29.03	32.28
NM_001182737.1	855270	RPS10B	10052.3	4630.45	11762.2	14069.2	13626.8
NM_001181914.1	850714	AAT2	422.68	483.04	429.76	399.13	428.29
NM_001179364.3	854801	MNT3	30.73	33.19	27.27	23.8	23.86
NM_001182150.1	850968	RED1	8.14	9.77	5.55	6.79	6.38
NM_001183585.3	854337	SWT1	39.31	44.15	37.8	35.14	35.17
NM_001181312.1	853095	QCR9	196.15	747.59	296.3	155.4	171.47
NM_001179186.2	856453	RSC30	36.57	47.9	32.83	36.97	32.44
NM_001178428.3	852372	SEC18	82.13	92.02	72.32	65.17	74.4
NM_001184159.1	856175	FCY1	1264.75	1155.33	1113.26	1294.56	1287.52
NM_001178958.1	856797	RGI1	519.9	1436.34	719.68	282.15	156.98
NM_001180746.3	852048	THI74	11.38	18.57	12.25	11.65	11.22
NM_001179933.1	850511	RIM15	14.38	19.98	11.87	8.51	10.91
NM_001182012.1	850816	YLR125W	8.7	13.56	9.48	13.31	10.44
NM_001182842.3	855729	PET8	94.61	153.66	108.67	93.9	82.66
NM_001182895.3	855668	OCA2	108.77	105.88	108.27	113.19	111.83
NM_001181538.1	853339	SET4	6.07	12.25	4.26	4.46	4.74
NM_001178277.1	852243	APL3	19.45	22.07	16.94	12	14.57
NM_001179455.1	854699	PFK26	21.64	60.45	20.65	13.96	13.45
NM_001179055.1	856912	PAB1	470.91	351.91	451.63	434.76	463.35
NM_001181378.1	853164	MGA1	56.48	32.05	70.55	74.63	61.18
NM_001178239.1	851299	PHO11	47.26	12.36	26.95	48.84	43.25
NM_001183358.1	854047	NDJ1	13.29	39.35	17.19	10.23	11.16
NM_001184681.1	3799970	COX26	26.08	260.52	41.53	10.17	10.2
NM_001178699.1	850303	KAR4	35.79	119.52	32.24	31.87	31.63
NM_001181852.1	850627	YLL032C	16.47	21.58	14.45	14.42	15.89
NM_001180199.1	851416	SCM3	33.05	73.47	33.03	27.83	29.13
NM_001178796.1	850452	YCR090C	283.54	314.85	400.45	397.92	403.1
NM_001181527.1	853351	KHA1	29.39	29.1	28.27	27.43	28.54
NM_001181160.1	852919	IMO32	39.17	77.23	46.77	40.19	37.98
NM_001183573.1	854325	SLP1	21.8	21.46	21.48	20.47	20.4
NM_001183173.1	855381	DDI3	6.14	14.52	5.85	4.86	5.51
NM_001181078.1	852659	SKI8	66.49	61.07	50.5	53.91	55.96
NM_001184195.1	856213	YPR098C	242.71	577.33	332.34	234.48	222.73
NM_001182440.1	854894	TDA9	31.01	28.63	25.47	25.37	26.83
NM_001180550.3	851829	AMD2	20.85	34.6	20.02	20.71	20.53
NM_001181598.1	853274	HAL5	49.04	62.8	47.93	44.92	46.12
NM_001183379.2	853995	TRM13	51.6	55.63	54.64	49.52	49.05
NM_001178371.1	852311	CHS3	18.77	22.71	15.45	11.42	16.88
NM_001181092.1	852626	MTC3	116.43	156.9	108.57	133.09	100.4
NM_001184005.1	855910	YPL191C	16.89	16.17	14.42	13.18	16.23
NM_001183713.1	854469	RRS1	172.26	84.73	174.59	258.26	240.61
NM_001180482.1	851755	RSM24	88.29	108.69	81.55	77	74
NM_001182138.1	850953	SYM1	76.98	200.35	96.33	54.09	55.22
NM_001182706.1	855239	CLN1	59.51	56.2	38.3	32.24	37.84
NM_001179866.3	853951	ECM4	44.72	137.16	42.45	30.48	25.89
NM_001178857.1	856669	GDA1	65.87	42.24	50.81	59.19	58.52
NM_001181708.3	853509	ISY1	51.93	76.24	50.65	44.25	45.33
NM_001183303.1	854108	GSH2	135.84	137.15	139.03	125.17	123.91
NM_001179065.3	856922	TMT1	92.24	190.82	85.26	69.57	61.96
NM_001178506.1	852455	AMN1	213.43	231.5	203.59	132.33	185.97
NM_001180262.1	851325	MRPL11	73.98	92.08	77.81	72.45	70.47
NM_001182966.4	855595	TEP1	3.19	10.6	4.39	4.53	3.49
NM_001179627.1	853804	BLI1	67.13	146.28	86.42	78.26	63.26
NM_001182614.1	855141	YMR114C	35.57	110.14	42.88	31.67	28.27
NM_001183433.1	854179	RTS1	80.58	110.9	67.3	56.16	60.64
NM_001179105.1	856360	SNF6	117.63	225.01	122.67	103.85	95.48
NM_001182918.1	855644	EOS1	66.83	69.56	55.17	65.59	59.79
NM_001179303.1	856577	SPC97	9.97	15.34	8.67	10.1	9.19
NM_001184529.1	1466399	EGO2	16.73	37.86	26.81	25.54	26.25
NM_001178638.1	852593	BSD2	123.99	196.93	135.46	115.81	113.55
NM_001183366.1	854037	MSB4	33.61	51.61	29.68	25.87	31.17
NM_001270742.1	851553	YDL009C	24.31	21.47	20.24	19.39	18.91
NM_001183847.1	856074	SRL4	0.56	4.37	1.16	1.2	0.83
NM_001183992.1	855925	CBC2	250.13	315.72	265.98	286.81	268.74
NM_001180030.3	850590	RPL2A	2639.31	813.92	2642.42	3224.46	2996.6
NM_001183700.3	854456	PLP2	151.47	161.62	146.41	147.91	145.95
NM_001180959.1	852786	PAN2	24.6	27.39	21.67	18.19	23.34
NM_001184285.1	856318	MLC2	174.91	403.9	239.48	220.79	205.7
NM_001182280.3	851108	ART10	22.91	28.86	19.25	19.24	16.32
NM_001182386.1	854980	TSA1	3940.61	2518.01	3681.8	4922.66	4332.1
NM_001181863.1	850683	FPS1	60.43	86.66	52.04	49.86	47.86
NM_001182684.1	855216	YMR178W	188.26	437.69	283.28	205.79	187.79
NM_001181693.1	853492	RAD26	14.86	31.25	12.85	10.72	11.67
NM_001184531.3	1466460	LSO2	112.72	193.81	130.51	94.17	88.03
NM_001179377.1	854785	EMC5	395.68	792.23	606.17	613.84	601.09
NM_001181997.1	850800	CCW12	31194.6	20700	35736	39468.9	34246.3
NM_001179290.1	856564	TDA11	17.54	41.58	17.09	14.88	15.16
NM_001182265.1	851091	PSY3	25.13	55.35	21.46	18.64	18.79
NM_001179614.1	853818	ELM1	12.87	35.55	9.07	13.85	12.63
NM_001182627.1	855156	DLT1	27.31	45	31.42	30.11	29.52
NM_001180761.1	852064	TSA2	86.97	192.2	84.14	86.28	75.62
NM_001179779.1	853666	YRA2	122.04	131.5	128.07	143.59	125.56
NM_001183492.1	854240	SGO1	20.84	24.51	15.27	20.77	17.7
NM_001178338.1	852179	BNA4	54.58	34.7	55.29	59.25	56.34
NM_001180135.1	851483	RXT3	79.11	110.95	69.97	61.05	61.48
NM_001183046.1	855513	YNL208W	761.75	1212.41	846.64	739.16	746.09
NM_001179043.1	856897	PET122	18.94	40.07	20.86	14.9	17.12
NM_001178220.2	851276	YAR023C	15.46	93.76	24.8	22.2	17.43
NM_001182361.1	855006	GIS4	20.24	18.95	18.52	22.94	19.92
NM_001184338.1	850642	COX19	50.06	107.43	58.66	57.45	42.4
NM_001182693.1	855225	YMR187C	12.1	17.86	11.42	13.46	12.52
NM_001184399.1	853069	YGR161C-C	0.01	160.16	70.84	69.31	53.64
NM_001181104.1	852612	CSE1	55.59	62.97	48.77	43.65	51.93
NM_001179636.1	853793	YKL070W	23.18	43.81	19.61	22.6	22.8
NM_001179549.3	854845	DAL1	4.84	26.67	7.65	6.71	5.35
NM_001184119.1	856133	SDD4	23.82	36.06	20.93	17.37	18.67
NM_001183779.3	854541	VTS1	43.11	18	31.94	30.11	41.51
NM_001180374.1	851638	RTR2	16.92	19.98	16.85	16.95	16.63
NM_001178384.1	852324	CSG2	120.96	173.99	118.17	103.4	104.34
NM_001181471.3	853414	IRC18	0.52	4.7	1.38	1.82	1.01
NM_001181169.3	852931	KSS1	19.59	27.49	18.51	21.32	24.9
NM_001179152.1	856417	YHR022C	16.76	44.32	18.13	11.81	14.89
NM_001183866.4	856055	OAZ1	43.43	55.55	57.99	60.37	64.81
NM_001180012.3	850608	BNA6	203.9	376.98	221.66	179.55	187.88
NM_001180794.3	852097	VPS60	166.36	283.08	167.26	146.88	138.36
NM_001182054.1	850864	RPS31	14107.5	5014.03	18808.6	21830.2	21942.2
NM_001178324.2	852194	CDC27	17.71	32.57	13.25	15.22	13.78
NM_001183632.1	854388	SAS5	55.23	45	54.96	69.87	63.86
NM_001184010.1	855905	OXR1	71.65	183.5	96.68	75.29	67.35
NM_001178884.1	856640	HXT13	1.63	3.48	1.33	1.86	1.55
NM_001181721.1	853526	RPA12	341.78	147.65	275.47	487.97	413.46
NM_001182125.1	850939	FAR10	28.27	40.14	23.64	25.78	23.1
NM_001184518.1	2732686	VMA9	486.99	620.98	632.2	569.55	504.86
NM_001178518.1	852468	NPL4	41.89	73.59	44.31	37.13	37.95
NM_001179215.1	856485	IPI1	44.16	20.63	38.28	49.06	51.11
NM_001182951.1	855609	RPC19	265.7	162.45	227.1	334.86	312.82
NM_001182792.1	855329	NGL2	46.81	55.97	42.32	43.33	41.05
NM_001182405.1	854957	GSF2	192.14	404.17	197.15	156.67	170.09
NM_001179751.1	853650	ASH1	71.54	105.59	76.63	58.62	55.37
NM_001179795.1	853874	YKR005C	3.5	7.74	3.27	3.19	2.73
NM_001178771.1	850424	TAH1	241.54	328.73	292.23	290.07	207.49
NM_001179332.1	856608	PPX1	109.63	149.39	113	103.57	111.2
NM_001180946.1	852799	YGL081W	6.48	14.92	7.62	5.2	5.72
NM_001183189.1	855746	URK1	43.55	29.7	41.69	49.06	55.33
NM_001183484.1	854231	CYT1	123.7	416.38	153.1	82.76	103
NM_001182587.1	855112	YMR087W	27.4	40.14	22.37	17.48	19.58
NM_001179267.1	856539	ARO9	215.22	129.43	134.53	52.79	107.41
NM_001181551.1	853323	YJL118W	44.52	34.62	38.61	36.76	47.23
NM_001180999.1	852743	PCL10	32.15	50.56	31.23	25.35	25.69
NM_001181287.3	853062	MTR3	80.41	74.91	79.56	95.35	88.24
NM_001184101.1	856112	AIM45	208.46	163.48	177.15	191.89	190.92
NM_001180414.1	851683	ARP10	7.03	19.43	5.71	5.37	5.52
NM_001179525.3	854819	AIM21	49.6	91.65	39.85	33.83	36.85
NM_001180214.1	851401	MSH5	6.34	25.2	6.75	5.97	5.07
NM_001182066.1	850876	YLR179C	498.72	342.48	546.56	550.3	534.12
NM_001183762.1	854520	YOR342C	158.18	167.12	156.39	116.71	144.83
NM_001183159.1	855395	VNX1	22.89	34.56	20.6	18.37	18.45
NM_001181232.1	852995	NOP7	268.04	72.23	210.57	297.21	311.72
NM_001179764.2	853635	PTK1	32.37	43.08	26.57	26.52	26.61
NM_001184670.1	1466520	YPL119C-A	1.26	1.02	0	0.65	0.36
NM_001184246.1	856272	NCE102	786.17	1621.77	822.72	507.5	750.71
NM_001180296.1	851362	PHO13	190.35	190.65	194.26	197.88	182.39
NM_001179809.3	853889	IRS4	15.22	26.21	15.29	16.61	14.8
NM_001178593.1	852547	ISW1	30.34	33.46	25.07	25.51	27.39
NM_001183203.1	855760	SEC12	36.81	45.06	35.84	28.6	34.65
NM_001183411.1	854007	ENB1	132.35	40.08	91.43	149.29	115.82
NM_001182719.1	855252	EFR3	31.67	18.12	23.43	22.95	26.96
NM_001183030.2	855529	CHS1	52.34	37.99	59.11	44.01	64.89
NM_001178871.3	856654	HAT2	79.3	110.75	72.17	73.69	67.32
NM_001181825.1	850655	SPO75	9.01	7.29	7.85	5.75	7.07
NM_001180612.3	851898	CPR5	545.55	1107.68	689.15	501.78	553.84
NM_001184317.1	855918	RTC6	114.97	134.74	138.33	117.46	111.21
NM_001178170.2	851208	MAK16	166.67	81.82	140.27	189.49	182.5
NM_001183428.1	854173	TIR4	24.21	18.64	11.56	9.03	11.03
NM_001180887.1	852862	STT3	102.49	120.58	85.76	88.71	85.95
NM_001183555.1	854303	IDH2	511.03	580.01	525.91	294.67	306.54
NM_001182609.1	855136	MYO5	62.18	59.06	47.49	39.68	42.85
NM_001179538.1	854833	YIR016W	53.75	202.05	60.9	26.76	25.81
NM_001178397.1	852338	REB1	27.35	33.71	23.88	26.43	24.88
NM_001184560.1	1466409	YLR154C-G	58.97	89.01	42.22	63.15	29.39
NM_001180228.1	851386	SFA1	105.2	111.94	89.04	95.6	103.21
NM_001183774.1	854536	MSC6	51.15	71.63	45.69	38.29	41.94
NM_001183609.3	854362	SPR1	10.47	24.5	9.94	9.42	7.68
NM_001183875.1	856044	ALD6	200.34	130.55	141.77	89.61	228.54
NM_001180730.3	852032	SIP1	22.53	21.53	24.25	17.43	21.19
NM_001180360.3	851623	DBF4	53.08	56.06	41.2	34.78	38.27
NM_001179069.1	856926	DMC1	19.79	39	18.88	18.02	14.71
NM_001181012.3	852730	RPL9A	4270.82	770.42	5410.05	6662.98	6428.91
NM_001181412.3	853200	YGR283C	46.5	55.06	45.78	48.49	49.89
NM_001179118.1	856347	CBP2	24.57	36.28	21.21	18.54	21.11
NM_001183093.1	855466	GIS2	1705.39	1518.24	1846.8	2132.03	1904.81
NM_001180309.1	851564	NTH1	150.03	307.38	139.56	74.21	96.57
NM_001180083.1	851537	DIA3	2.4	9.19	3.81	3.82	2.96
NM_001180401.1	851667	DNF2	17.57	18.39	15.03	15.46	14.45
NM_001184299.1	856332	YPR202W	18.17	39.06	16.53	24.09	19.88
NM_001181936.1	850738	YLR049C	21.84	48.3	22.39	21.12	17.14
NM_001179468.1	854686	QDR1	18.85	34.91	21.49	19.71	19.23
NM_001178532.3	852482	YBR184W	3.52	10.49	3.12	5.48	2.77
NM_001182314.1	851146	TDA5	57.17	39.24	44.76	47.16	44.91
NM_001179048.1	856903	YER158C	38.92	116.53	41.13	42.31	29.55
NM_001182194.1	851015	UBC12	59.05	129.54	82.12	70.33	56.66
NM_001180669.3	851963	BCP1	130.91	53.49	116.24	170.47	170.13
NM_001178670.1	850334	KCC4	8.59	16.17	7.12	8.82	6.66
NM_001179680.1	853746	APN1	69.42	100.28	67.33	69.98	67.77
NM_001180866.1	852883	ERG26	173.97	255.59	190.76	190.92	190.3
NM_001180535.1	851813	SIR4	17.47	32.07	16.32	15.84	15.34
NM_001181513.1	853365	SCP160	93.51	53.22	76.49	85.82	83.14
NM_001179277.1	856551	CRP1	226.03	419.43	233.49	241.12	224.06
NM_001182251.1	851076	STE11	21.37	37.64	20.36	16.91	20.69
NM_001182391.1	854974	SRC1	22.73	44.76	21.51	20.85	18.77
NM_001184266.1	856298	JIP5	105.04	59.37	86.66	91.17	98.46
NM_001179972.1	850558	YFH7	42.46	58.97	43.84	42.33	38.6
NM_001181487.3	853392	TIM54	114.24	126.2	103.63	96.28	103.49
NM_001179320.3	856596	PTH1	26.14	58.88	24.39	21.42	19.11
NM_001183258.1	854158	SIN3	41.06	82.24	35.71	32.53	34.31
NM_001180101.1	851520	SIR2	18.51	24.86	15.82	22.53	18.55
NM_001178839.3	856689	RIP1	78.6	165.11	83.27	53.14	61.15
NM_001179834.3	853918	UIP5	39.17	32.06	30.37	30.63	34.97
NM_001180640.3	851932	IRC3	16.01	32.29	16.21	13.57	14.59
NM_001179913.1	850490	AQY3	15.95	87.96	15.15	11.84	9.03
NM_001181354.3	853140	AMA1	1.54	6.32	1.73	1.54	1.47
NM_001179667.2	853760	HSL1	40.31	50.36	33.71	30.51	28.54
NM_001181672.1	853471	TMA22	424.47	749.71	436.39	433.73	430.98
NM_001181578.1	853296	SFH5	190.35	131.43	175.97	206.87	184.55
NM_001182995.1	855565	IGO1	466.37	761.72	578.98	464.58	417.96
NM_001183398.1	854021	NOP8	47.92	30.71	39.99	49.56	55.35
NM_001270740.1	13393614	MEO1	1065.94	2453.78	1847.57	1157.19	938.63
NM_001182665.1	855196	HLJ1	136.61	184.9	137.96	171.37	156.36
NM_001183902.1	856017	YPL088W	38.37	49.77	41.5	25.52	43.52
NM_001184306.2	854806	EST3	73.99	223.41	84.21	84.64	81.4
NM_001181810.3	853617	DAL5	6.8	13.39	5.03	4.07	5.29
NM_001183747.3	854505	SNC2	183.71	192.82	182.47	189.14	175.27
NM_001178967.3	856809	YER076C	23	39.44	23.12	20.08	19.01
NM_001182875.3	855692	NCE103	84.79	176.49	87.86	100.74	98.86
NM_001178605.1	852560	POP4	47.18	42.5	45.54	48.08	51.75
NM_001183616.3	854372	MCA1	268.07	262.47	268.92	241.9	245.87
NM_001178309.1	852209	AST1	38.74	52.68	33.78	41.18	37.77
NM_001183065.1	855495	JJJ1	36.91	29.57	26.95	39.08	35.72
NM_001179203.1	856472	OSH3	51.35	56.36	45.12	35.82	43.37
NM_001182418.1	854943	NTE1	9.09	18.62	7.16	5.94	6.2
NM_001178818.1	856715	GIM4	232.16	401.05	417.84	396.88	302.12
NM_001179887.3	853972	PCK1	7.1	21.15	8.49	9.3	6.8
NM_001180874.1	852875	LEU1	115.13	84.76	105.69	113.73	151.6
NM_001182807.1	855344	LIP1	474.99	727.53	592.02	465.72	485.95
NM_001180462.1	851733	CPR1	4908.1	8737.47	6336.03	4803.59	5151.24
NM_001183806.1	854568	PHR1	25.68	78.04	27.91	21.11	17.75
NM_001182031.1	850836	ACF2	21.29	41.44	19.59	16.26	18.42
NM_001181651.1	853237	YJL218W	31.91	17.08	36.79	35.97	34.06
NM_001178409.3	852353	TRM7	87.72	79.56	82.76	92.28	100.79
NM_001180391.3	851656	RRP8	114.66	59.52	102.75	137.53	136.79
NM_001181046.1	852694	GTS1	87.89	110.61	77.73	78.08	69.91
NM_001181798.1	853605	HIR3	7.39	12.11	6.66	8.1	6.79
NM_001178936.3	856769	ACA1	43.65	29.8	38.43	34.31	38.17
NM_001182572.1	855096	SDD2	531.91	1731.55	939.98	870.88	757.25
NM_001181950.1	850752	BMT6	18.63	27.02	19.03	24.6	22.28
NM_001182862.1	855708	FAP1	18.21	19.51	17.6	20.54	19.59
NM_001179590.3	853844	URA6	156.18	211.38	170.96	161.49	167.71
NM_001182782.1	855318	BUL1	29.96	42.47	25.7	22.63	25.2
NM_001183080.1	855479	ATG2	6.56	14.38	6.01	4.98	5.17
NM_001181975.1	850777	GAA1	33.01	36.36	26.57	26.31	25.6
NM_001184570.3	1466424	YLR412C-A	0	1.12	0	0	0
NM_001178295.1	852225	YBL055C	72.47	56.51	80.89	78.1	91.04
NM_001181565.1	853309	YJL132W	11.74	19.6	10.7	8.37	7.76
NM_001179481.1	854673	RPL16A	2261.37	639.78	1977.91	2543.54	2544.38
NM_001179191.1	856458	GIC1	21.53	24.72	13.42	13.55	19.49
NM_001178681.1	850321	GFD2	19.81	11.58	20.09	17.2	26.58
NM_001184677.1	3799973	YGL194C-A	66.67	66.5	90.71	84.48	81.49
NM_001184172.1	856191	OPY2	112.24	190.31	117.52	95.52	96.06
NM_001180182.1	851434	SNA4	120.34	159.21	112.85	96.85	112.17
NM_001180654.3	851947	SVF1	142.6	77.98	115.88	141.07	151.56
NM_001183335.1	854073	IRA2	24.65	45.54	21.68	21.51	21.83
NM_001180447.3	851718	MTQ2	89.74	113.8	86.84	108.84	89.52
NM_001182180.1	850999	SEC72	258.11	297.51	266.3	284.78	266.34
NM_001180521.1	851799	UPC2	19.23	26.07	17.71	22.42	18.03
NM_001180780.3	852083	TRS31	93.13	109.79	81.45	87.71	81.57
NM_001178947.1	856783	FCY2	161.74	78.68	111.91	133.61	150.87
NM_001183279.1	854133	LAG2	16.32	33.76	16.36	14.56	14.05
NM_001181501.1	853377	YJL068C	182.01	424.62	228.37	154.51	153.43
NM_001181143.3	852897	MSB2	9.74	41.63	8.28	9.28	7.92
NM_001184396.2	856284	YPR158C-D	175.24	323.93	150.62	93.28	85.7
NM_001181126.1	852631	YGL260W	0.41	0.89	0	0	0
NM_001179133.1	856392	TCD1	80.3	69.44	73.75	68.91	71.35
NM_001182486.1	854916	PHO84	231.86	126.64	115.96	220.36	199.1
NM_001181192.3	852955	SPT4	242.27	262.2	269.33	321.35	253.4
NM_001178354.1	852291	UGA2	58.09	80.57	58.05	48.07	44.87
NM_001184232.1	856254	CTF4	14.44	26.62	12.85	12.45	11.2
NM_001182732.1	855265	MRPL44	170.65	154.33	210.3	165.06	162.35
NM_001184025.1	855890	NIP7	246.44	99.82	245.26	336.11	299.67
NM_001182154.1	850972	BOP2	17.33	72.41	15.14	9.34	10.04
NM_001181735.1	853540	MIR1	193.14	250.29	220.96	183.51	203.52
NM_001181340.3	853125	ZPR1	422.2	209.32	445.59	588.46	689.91
NM_001178488.3	852437	IRA1	11.34	27.09	10.17	10.06	9.08
NM_001178738.1	850388	SLM5	23.47	31.57	18.98	16.63	17.64
NM_001179080.3	856940	YRF1-2	1.84	4.89	1.2	2.51	2.59
NM_001179425.1	854735	RPN2	127.31	194.03	109.38	98.05	102.8
NM_001180158.1	851459	BUG1	207.68	361.82	185.54	167.51	154.71
NM_001183680.3	854435	RPN8	309.43	808.85	394.24	323.66	322.23
NM_001178157.1	851221	CYS3	546.65	460.6	468.66	524.9	571.26
NM_001180578.1	851862	CCC2	20.04	15.76	16.01	16.66	18.02
NM_001183541.3	854289	PFY1	3152	3417.78	4027.98	3495.94	3644.75
NM_001182936.1	855625	RAS2	319.97	370.12	272.98	221.07	240.69
NM_001183889.1	856030	GCR1	84.81	103.46	64.39	52.78	52.71
NM_001182597.1	855122	MTG1	51.03	66.58	48.33	49.98	42.15
NM_001183907.1	856012	NOG1	79.22	29.2	69.21	69.57	97.33
NM_001182861.3	855709	RCM1	66.04	48.9	59.61	66.5	74.89
NM_001183741.1	854499	PMT3	17.38	22.53	12.51	13.87	11.23
NM_001180836.3	852141	HLR1	14.47	31.21	7.9	11.79	12.59
NM_001180340.1	851596	PST2	465.13	1139.43	557.87	405.89	437.01
NM_001180683.1	851981	BCS1	41.79	50.59	39.7	33.94	37.7
NM_001180432.3	851702	YDR124W	14.03	16.3	11.47	10.35	11.05
NM_001178216.1	851272	ADE1	1139.9	235.27	776.44	1220.52	1131.75
NM_001178682.1	850320	SRO9	30.35	36.76	30.1	28.75	32.33
NM_001183591.3	854343	YRM1	19.44	32.13	17.67	18.17	17.29
NM_001179439.1	854717	UTP25	42.91	23.68	34.78	37.95	43.04
NM_001179190.1	856457	VMA22	205.06	273.46	228.64	247.75	198
NM_001180183.1	851433	YDL124W	1042.73	1919.87	1019.05	657.82	693.42
NM_001183843.1	856078	SUV3	17.67	18.39	16.23	12.99	15.9
NM_001181040.1	852700	SAE2	6.5	15.37	5.12	5.84	6.33
NM_001181884.1	850662	PAU18	25.49	15.39	17.52	15.1	23.4
NM_001179716.1	853707	MCR1	368.79	533.63	395.93	219.75	241.42
NM_001182100.1	850910	CRR1	13.33	16.2	11.38	17.39	13.74
NM_001181144.1	852898	YGR015C	30.07	47.65	27.51	30.8	27.82
NM_001182823.1	855360	ELP6	121.76	90.4	100.99	125.84	105.28
NM_001184554.1	1466530	YHR175W-A	0	0	0	0	0
NM_001181640.1	853223	LAA1	13.59	24.2	12.55	14.99	13.35
NM_001178355.2	852292	DSF2	31.63	41.82	29.27	21.53	28.33
NM_001184212.1	856231	RGC1	34.12	75.85	31.01	22.25	27.31
NM_001181194.1	852956	VHT1	13.44	10.8	8.62	8.99	10.02
NM_001181961.1	850763	BUD20	299.21	172.48	223.79	257.24	342.61
NM_001181768.1	853574	YMR1	17.85	25.29	15.71	12.1	14.85
NM_001179132.1	856391	LEU5	19.45	38.44	18.26	15.38	15.19
NM_001182273.3	851100	IKI3	36.16	28.97	32.07	32.62	34.33
NM_001181109.1	852608	TAD1	36.67	40.91	37.26	40.1	38.66
NM_001178852.3	856674	RAD23	162.48	229.68	150.61	140.55	163.64
NM_001181703.1	853503	SSC1	643.87	778.08	673.62	442.99	676.7
NM_001178489.2	852438	BMT2	33.93	41.69	34.3	40.52	36.84
NM_001178737.1	850387	YCR023C	45.17	71.6	48.77	43.89	38.6
NM_001179656.1	853772	CUE2	27.1	52.65	26.69	23.19	25.38
NM_001183284.1	854127	GAS5	230.39	495.48	196.81	139.7	169.67
NM_001180159.1	851458	GET3	377.03	378.11	379.86	386.73	389.18
NM_001181339.1	853124	YGR210C	222.32	135.92	233.34	229.36	256.03
NM_001182435.1	854899	WAR1	25.14	38.48	20.5	18.01	20.7
NM_001182165.1	850984	YLR278C	31.03	48.4	25.59	25.29	26.8
NM_001184547.3	1466436	YDR246W-A	1.09	2.38	0	1.13	0
NM_001270759.1	855579	YNL143C	0.47	1.35	0.33	0.16	0.36
NM_001178620.3	852575	HSM3	29.24	40.94	25.93	25.35	24.74
NM_001179918.1	850495	SWP82	35.72	45.84	30.22	25.39	26.57
NM_001181532.1	853346	CHS6	16.37	20.85	16.99	16.4	17.58
NM_001179319.1	856595	GPI16	97.05	159.55	86.68	79.45	74.59
NM_001178800.1	850456	CDC50	50.32	52.81	45.77	43.17	42.65
NM_001178367.1	852307	GAL10	10.14	26.8	11.89	10.14	8.98
NM_001183717.1	854473	MUM3	5.23	7.52	4.56	3.69	5.46
NM_001179089.1	856377	YAP3	40.88	72.28	43.22	35.56	34.87
NM_001182285.1	851113	AFG2	32.22	19.56	27.76	29.69	35.26
NM_001180705.1	852006	NCB2	221.92	221.86	255.44	257.8	237.29
NM_001178971.1	856813	AIM9	111.75	189.22	110.22	89.48	94.1
NM_001181905.1	850705	POM34	109.23	113.72	95.67	74.36	88.16
NM_001181122.1	852636	ADH4	62.5	111.85	66.4	55.69	61.58
NM_001184642.1	1466427	YAL063C-A	0.26	1.98	0.54	0.54	0.6
NM_001183829.1	856092	HST2	85.88	112.26	86.77	82.4	70.78
NM_001181688.3	853487	RBH2	14.16	26.7	11.49	9.87	12.23
NM_001182554.1	855078	AAC1	15.04	47.66	22.39	21.18	16.17
NM_001181316.3	853099	HGH1	89.48	29.71	78.73	91.35	92.26
NM_001182994.3	855566	NSG2	97.2	182.65	91.27	71.54	72.64
NM_001180172.1	851445	ATG20	32.26	56.52	33.01	30.95	26.18
NM_001180694.3	851994	MUS81	15.22	21.68	10.42	11.92	11.68
NM_001183235.1	855795	BIO3	3.9	17.61	3.99	4.51	4.49
NM_001182666.1	855197	DNF3	11.25	15.49	10.26	8.55	9.38
NM_001184545.3	1466434	YDR182W-A	1.58	9.24	0.54	2.19	0.62
NM_001178831.1	856699	NPP2	33.65	59.18	29.74	28.84	26.61
NM_001180568.1	851847	SWM1	51.83	80.89	49.61	56.41	45.58
NM_001183966.1	855951	RRD2	36.05	70.69	37.4	34.07	32.48
NM_001179579.1	853856	ARC19	545.01	1014.13	665.13	524.41	552.55
NM_001179028.4	856879	YER138C	630.46	1136.29	502.57	441.28	382.49
NM_001178563.3	852516	HPC2	40.03	58.33	35.74	31.04	30.12
NM_001183535.1	854283	RPO31	17.88	17.74	13.86	15.35	15.93
NM_001182230.1	851054	SPO77	5.55	15.97	9.04	9.25	7.21
NM_001178152.1	851226	ERP2	217.86	296.59	256.99	228.38	235.8
NM_001181262.1	853034	PEX4	50.19	127.62	63	58.2	52.61
NM_001183511.1	854259	ECM3	41.23	41.92	33.45	33	33.4
NM_001183063.1	855496	CNM67	17.89	33.29	16.19	16.94	15.5
NM_001178745.1	850397	RPS14A	5846.58	2590.4	6370.43	7717.42	6995.62
NM_001183383.1	853991	VPS68	523.39	1173.19	754.03	556.29	549.25
NM_001184030.1	855885	YPL216W	11.82	17.92	10.75	10.65	10
NM_001181870.1	850676	COF1	1501.11	2467.62	1974.54	1700.45	1609.03
NM_001180920.3	852825	OLE1	568.89	478.48	532.4	535.44	585.25
NM_001179245.1	856515	DMA1	59.74	47.68	44.86	46.3	45.87
NM_001182086.1	850896	PBA1	74.12	86.25	68.94	66.92	67.96
NM_001180767.1	852070	PFA5	31.46	45.71	25.2	25.84	23.48
NM_001184228.1	856249	NAT3	88.98	126.22	95.72	106.74	97.52
NM_001180980.1	852763	SNF4	136.68	114.52	115.21	127.66	119.83
NM_001180390.1	851655	STN1	20.55	33.99	18.14	20.84	21.18
NM_001182808.2	855345	DYN3	55.84	65.67	58.97	61.44	56.66
NM_001181652.1	853236	HXT9	2.09	5.62	2.96	3.14	3.04
NM_001179784.1	853661	COS9	36.03	37.55	36.57	40.21	39.06
NM_001180253.1	851334	NUS1	34.57	67.89	36.48	30.22	31.11
NM_001181209.3	852971	TWF1	156.12	316.68	146.33	114.43	118.58
NM_001179541.3	854836	FLO11	2.41	3.77	1.99	2	1.51
NM_001183121.1	855438	WSC2	34.11	30.26	23.02	22.13	21.25
NM_001183522.1	854270	OST2	439.25	527.07	560.53	550.08	457.24
NM_001182214.1	851035	RPL38	6875.2	4891.21	10090	11019.1	9476.85
NM_001180478.1	851751	HSP42	1013.73	1737.8	1220.76	865.47	1057.63
NM_001182904.1	855659	SUN4	144.54	82.5	127.98	125.93	142.05
NM_001183789.3	854551	RPS12	6415.23	2409.81	8876.62	9818.3	9602.85
NM_001178182.1	851194	YAL037W	13.85	20.13	16.05	17.13	15.76
NM_001182526.1	855045	RSF1	26.25	67.72	24.06	25.2	18.92
NM_001178996.1	856842	NUP157	25.97	34.72	21.65	24.55	23.34
NM_001184057.1	855833	SRP68	117.52	90.3	93.81	88.13	101.84
NM_001178502.1	852451	RPB5	275.03	159.33	258.2	295.5	284.08
NM_001184114.1	856128	DSS4	48.37	58.1	59.27	57.21	48.23
NM_001179232.1	856502	KIC1	25.89	37.03	24.24	18.41	20.91
NM_001180621.1	851908	PIB1	31.8	107.36	34.8	35.9	32.86
NM_001178724.1	850369	ADP1	46.49	83.77	40.76	33.7	31.92
NM_001184289.1	856322	AQY1	10.03	64.15	10.69	4.57	5.71
NM_001181327.3	853112	YPP1	48.62	53.07	40.66	44.94	44.5
NM_001181467.1	853419	HCA4	51.45	24.26	45.17	61.66	62.87
NM_001179857.3	853941	GPT2	28.67	50.91	22	18.03	19.08
NM_001183298.1	854113	PEX15	28.99	36.51	29.86	21.44	27.85
NM_001179101.1	856365	AIM17	270.7	764.93	286.57	147.67	136.37
NM_001180800.1	852102	IZH1	102.72	93.64	76.84	83.24	94.94
NM_001182969.1	855592	TOM22	540.17	806.99	654.93	652.4	636.62
NM_001346796.1	852320	YBR032W	0.73	1.05	0	0	0
NM_001182692.1	855224	HSC82	680.89	811.17	757.41	503.67	756.72
NM_001182913.3	855649	IMP4	93.33	47.16	92.83	117.55	115.01
NM_001182846.1	855725	SIS1	1101	1020.15	1172.56	873.63	1073.19
NM_001182006.1	850810	SRN2	61.24	140.36	59.37	70.12	50.93
NM_001184437.3	856624	YHR214C-C	3.91	10.21	7.76	9.08	6.27
NM_001181918.1	850718	YLR031W	12.32	35.36	12.01	9.47	12.25
NM_001180824.3	852128	EMI2	255.61	377.38	230.65	163.12	153.64
NM_001182315.3	851147	MAG2	42.73	50.59	36.05	32.32	35.29
NM_001179999.1	850594	PHO4	62.76	88.7	41.68	52.29	49.99
NM_001179384.3	854777	CAP2	419.69	643.06	442.73	332.06	343.05
NM_001180195.1	851420	RDI1	201.02	286.52	219.13	184.9	196.65
NM_001183661.3	854416	SSP2	3.69	8.04	3.38	4.09	3.39
NM_001180597.1	851884	RTT103	39.24	76.62	42.59	34.66	33.76
NM_001181386.3	853173	MTM1	81.65	82.4	93.28	78.73	81.49
NM_001178441.3	852390	PHO5	179.07	67.42	140.73	154.04	183.94
NM_001179703.1	853721	CMC1	152.6	325.22	282.51	200.43	179.22
NM_001182754.1	855288	FAA4	234.88	252.91	188.21	228.68	242.72
NM_001179567.3	853869	MET14	72.12	90.39	94.34	127.89	95.29
NM_001178577.3	852530	ROT2	27.36	39.76	23.52	19.48	18.6
NM_001179057.3	856914	BCK2	39.65	53.31	34.86	28.54	31.77
NM_001182390.1	854976	RAD52	51.72	90.28	41.63	51.49	48.19
NM_001184200.1	856218	PRE2	324.92	787.4	389.14	291.06	279.02
NM_001179513.1	854641	YIL165C	28.56	43.69	29.05	26.51	25.6
NM_001180865.3	850580	LSB3	167.6	224.72	150.94	142.45	140.63
NM_001181250.3	853019	MEP1	34.81	87.27	33.17	36.3	28.97
NM_001179870.3	853955	MTD1	324.38	34.85	151.36	313.65	291.74
NM_001179159.1	856424	YHI9	102.34	125.89	99.37	112.61	110.01
NM_001181758.3	853563	AIM25	57.48	107.63	65.26	56.42	50.11
NM_001182329.1	851162	RPS1A	4988.49	2325.16	5207.1	5837.43	5775.02
NM_001182702.1	855235	ICY1	365.12	1125.18	475.93	238.02	239.72
NM_001179218.1	856488	RPF1	129.2	80.36	136.81	173.71	165.27
NM_001183496.1	854244	RTS2	19.94	27.58	14.28	11.9	14.58
NM_001184127.1	856142	CSR2	8.52	72.08	13.02	8.35	6.9
NM_001180125.1	851493	IDP1	155.63	218.93	157.85	121.06	132.24
NM_001180057.1	852379	RPL19A	3595.99	1695.43	3868.07	4134.27	3718.31
NM_001184043.1	855872	YPL229W	58.63	125.31	57.4	54.81	49.91
NM_001178328.2	852190	TEL1	7.1	15.54	6.56	6.61	5.69
NM_001182072.1	850882	RPL37A	4260.44	1261.3	4111.96	6284.33	4588.17
NM_001180905.1	852842	HEM2	86.52	95.7	92.57	78.93	84.27
NM_001183647.3	854403	MCP1	23.62	61.82	24.76	18.29	17.44
NM_001178917.3	856748	CHO1	173.7	257.53	197.85	204.04	184.39
NM_001182450.1	854883	RPM2	21.51	52.01	19.21	14.33	15.26
NM_001179930.1	850507	RPO41	17.43	29.67	15.36	12.79	13.57
NM_001179553.3	854849	DAL7	18.36	41.72	15.67	15.1	16
NM_001183727.1	854484	SLY41	56.26	79.69	51.89	35.28	45.88
NM_001183920.1	855998	SSE1	615.11	541.92	610.32	491.65	658.87
NM_001181518.1	853359	EXO70	25.97	16.04	20.58	21.04	21.6
NM_001180326.1	851581	YDR018C	7.44	35.42	8.01	6.68	5.91
NM_001181222.3	852985	DRN1	37.22	32.93	29.86	35.73	34.99
NM_001179623.1	853808	NUP120	38.02	33.21	29.53	30.21	33.34
NM_001183133.1	855421	MRX6	21.4	35.73	21.89	25.5	20.93
NM_001182539.1	855059	ARG80	50.32	90.4	57.89	58.94	56.44
NM_001179687.1	853738	DGR2	21.43	42.31	18.56	12.16	12.26
NM_001178983.3	856827	IES5	181.9	263.6	209.74	206.99	190.68
NM_001183111.1	855448	TOF1	4.81	8.74	3.82	5.07	4.25
NM_001178456.2	852405	AIM3	34.56	58.77	32.85	22.04	26.44
NM_001180673.1	851969	ESF1	132.75	158.56	120.29	115.14	121.4
NM_001178194.1	851248	AIM2	126.3	213.29	155.61	119.11	125.34
NM_001179452.3	854702	SHQ1	23.24	17.56	15.46	20.63	25.77
NM_001183248.1	855808	YNR071C	6.56	12.07	6.5	7.49	6.6
NM_001181026.3	852715	YIP5	155.26	200.2	147.89	127.34	119.28
NM_001178651.1	850354	RER1	442.85	249.3	444.41	445.03	455.58
NM_001182134.1	850949	IRC20	17.95	29.45	17.94	15.68	17.32
NM_001181931.1	850733	PDC1	6170.33	3001.43	5839.25	6813.41	6990.7
NM_001182681.1	855213	SIP18	4.91	128.56	10.93	5.46	4.81
NM_001181781.1	853587	RPS5	7540.84	2238.35	7419.33	7738.92	7617.4
NM_001183313.2	854096	ARG1	259.85	80.21	113.76	174.39	162.23
NM_001181164.1	852923	YGR035C	43.43	20.35	21.43	38.34	48.62
NM_001183431.1	854177	YOR012W	24.64	42.24	27.68	27.08	22.15
NM_001181993.1	850796	MDN1	21.87	15.02	17.35	29.25	23.12
NM_001183168.1	855386	RPD3	81.45	129.8	80.61	73.53	68.3
NM_001180726.3	852026	RPL12B	4803.36	1817.8	5221.08	6572.96	5913.4
NM_001182260.1	851086	ROM2	17.01	28.49	13.82	11.54	12.51
NM_001181668.3	853466	MET3	21.97	39.73	18.14	18.78	18.74
NM_001182481.1	854921	NGL3	9.86	53.71	14.08	11.05	9.2
NM_001178702.1	850299	FYV5	65.53	30.08	47.73	60.72	60.1
NM_001183699.1	854454	FSH3	79.31	148.67	98.31	85.72	84.06
NM_001183414.1	854003	PAU20	0.18	1.35	0	0.18	0.62
NM_001184062.1	855828	GAL4	12.13	19.52	12.99	11.58	9.4
NM_001181373.3	853159	LSC2	205.85	410.78	229.17	152.78	165.83
NM_001179273.1	856547	RPC10	1184.36	1362.13	1375.54	1418.14	1459.47
NM_001183884.1	856035	MUK1	45.13	47.22	40.98	36.28	39.94
NM_001181237.1	853002	CLB1	56.28	48.24	39.27	30.91	39.34
NM_001179948.1	850527	LPD1	245.64	369.24	244.95	199.38	225.34
NM_001179148.1	856411	ARG4	197.92	295.94	146.31	151.24	169.42
NM_001178589.1	852543	YBR241C	33.18	137.68	35.16	20.09	19.31
NM_001182646.1	855175	FDO1	20.97	36.16	13.28	17.26	15.67
NM_001182198.1	851019	CDC25	29.11	48.79	26.64	20.09	23.51
NM_001180584.1	851869	PMP3	313.42	395.14	356.13	206.46	261.59
NM_001182470.1	854863	YML108W	28.47	30.39	28.57	39.83	44.47
NM_001178894.1	856720	PMI40	216.32	295.8	248.28	211.24	238.52
NM_001184526.1	1466483	YOR072W-B	0	0	0	0	0
NM_001182892.3	855674	MSG5	26.86	23.04	23.41	17.65	22.49
NM_001180467.1	851738	SSY1	12.9	25.19	13.34	11.68	13.33
NM_001180267.1	851320	GLE1	60.7	85.44	54.51	55.03	54.5
NM_001181725.1	853530	YAE1	54.99	68.01	55.17	67.46	84.82
NM_001178272.1	852248	HEK2	121.91	70.41	108.77	120.78	117.79
NM_001179883.1	853968	PTR2	35.15	71.81	25.07	20.75	19.73
NM_001182521.1	855040	CSI1	19.67	43.52	23.28	21.35	19.19
NM_001183862.1	856059	CAM1	491.12	845.01	550.63	461.81	474.16
NM_001179002.3	856848	LSM4	230.91	236.49	195.78	229.87	208.74
NM_001179421.3	854739	PCI8	19.84	41.38	18.22	15.71	14.39
NM_001180892.1	852857	CWH41	38.23	28.52	28.5	30.03	27.51
NM_001182310.1	851141	DCK1	10.8	23.58	10.6	9.51	10.12
NM_001178875.1	856649	PRB1	155.85	488.89	183.45	119.32	126.51
NM_001181007.1	852735	GPI10	28	27.03	23.46	20.67	22.2
NM_001181063.1	852676	YIP4	227.15	428.63	278.54	213.69	199.61
NM_001270755.1	853822	MMO1	1.32	2.14	2.29	3.4	2.28
NM_001184084.1	855858	MDL2	36.48	56.44	33.32	26.2	28.31
NM_001180312.1	851567	RAD57	39.15	64.97	37.97	41.81	38.13
NM_001180452.1	851723	TAF12	123.05	153.81	105.39	95.72	95.99
NM_001181604.2	853268	TOH1	56.41	78.82	71.66	85.95	63.69
NM_001178260.1	852261	RFT1	22.29	24.58	19.94	21.81	21.47
NM_001180280.1	851306	CDC13	10.43	13.51	9.48	9.59	9.11
NM_001181360.1	853146	PHB2	252.82	459.85	253.16	209.53	211.76
NM_001181294.1	853075	MRPS35	76.14	126.26	86.19	68.47	84.32
NM_001184441.1	856534	IGO2	220.69	319.03	284.32	263.45	213.84
NM_001179056.3	856913	DNF1	19.86	25	16.79	15.32	16.2
NM_001180810.3	852113	SAM2	91.72	111.91	85.96	111.11	98.45
NM_001180054.1	852159	YBL113C	22.22	49.13	18.03	16.63	14.7
NM_001178470.1	852419	MRPL36	190.3	353.12	266.88	187.06	183.92
NM_001182766.1	855301	TRM732	17.07	14.74	15.3	17.94	18.76
NM_001183097.1	855462	ATX1	860.95	549.62	1400.89	1356.86	1067.81
NM_001182879.3	855688	YNL040W	46.83	88.9	52.47	40.06	42.46
NM_001179406.1	854755	VHR1	75.24	55.32	63.19	50.58	63.71
NM_001180954.1	852791	MF(ALPHA)2	8.97	8.47	5.95	4.97	7.6
NM_001183318.1	854091	CRT10	20.17	30.87	18.8	15.68	16.93
NM_001183614.3	854370	SLK19	28.12	51.66	28.64	31.22	29.77
NM_001181944.1	850746	MNL2	19.11	25.11	16.69	14.27	16.59
NM_001182120.1	850934	EST1	11.83	19.72	11.6	11.67	10.89
NM_001179595.1	853839	MAE1	352.55	99.8	278.31	402.33	403.37
NM_001178781.1	850434	IMG2	150.37	225.26	185.05	154.74	135.29
NM_001184382.1	853600	TIM8	454.65	364.71	466.44	538.19	533.58
NM_001184194.2	856212	YPR097W	22.49	26.77	21.17	20.02	20.44
NM_001181077.1	852660	VAM7	22.91	41.02	21.66	17.04	19.73
NM_001181980.1	850782	NYV1	246.86	434.3	263.18	212.85	223.68
NM_001182602.1	855128	YMR102C	41.87	24.25	36.64	42.45	43.65
NM_001184006.1	855909	PRM3	7.48	5.22	5.06	5.32	5.4
NM_001180369.3	851633	YDR061W	45.6	77.3	42.47	38.52	38.8
NM_001178524.3	852474	ECM31	33.03	21.63	29.44	28.93	30.24
NM_001348841.1	852936	YGR045C	3.23	7.89	2.23	2.95	0.82
NM_001179737.1	853683	NNK1	14.92	41.92	15.43	10.99	11.74
NM_001180742.3	852044	GPI17	41.22	63.04	38.78	36.22	35.48
NM_001179760.1	853640	MST1	25.23	24.61	22.86	16.26	19.67
NM_001181090.1	852647	VRG4	140.51	79.95	134.85	131.44	137.03
NM_001181547.2	853329	YJL114W	1.29	4.23	2.15	1.72	0.9
NM_001182534.1	855053	MSN2	32.8	32.85	23.29	22.52	23.67
NM_001181448.1	853438	CCT3	202.66	135.99	169.55	178.29	192.81
NM_001179285.1	856559	RTT107	24.24	31.85	23.08	28.56	23.83
NM_001180608.3	851894	PRO1	90.63	86.76	92.58	84.8	88.05
NM_001184589.1	1466537	YER175W-A	0	0	0	0	0
NM_001181821.1	850686	DNM1	32.41	42.79	26.2	22.87	24.09
NM_001180140.1	851478	RPP1A	5543.57	2682.24	6786.31	7924.09	8069.19
NM_001183039.1	855520	PSY2	25.44	36.75	28.05	23.55	25.49
NM_001179935.1	850513	HAC1	436.46	600.17	705.26	608.89	550.28
NM_001182632.1	855161	RRB1	274.63	100.84	251.36	291.27	319.95
NM_001182456.1	854877	YML096W	34.65	31.37	29.04	35.17	35.88
NM_001183560.1	854309	ARP8	32.61	45.94	30.81	30.28	29.37
NM_001179336.1	856612	SCH9	50.23	65.4	41.89	34.55	42.82
NM_001184436.2	851794	YDR210C-D	42.18	56.05	34.5	25.12	22.8
NM_001183479.1	854226	SLD7	44.03	76.93	48.21	45.09	41.19
NM_001182945.3	855616	YAF9	87.06	118.1	88.26	74.6	79.67
NM_001179722.1	853700	RPS27A	1870.65	604.35	1800.56	2207.76	1901.43
NM_001181739.3	853544	EAF6	90.3	159.04	97.5	88.42	84.34
NM_001183010.4	855549	APC1	4.28	11.27	3.78	4.22	3.81
NM_001179895.3	853980	VBA5	8.85	21.37	8.24	8.05	7.9
NM_001181634.1	853229	ECM25	39.27	36.63	27.8	24.85	30.97
NM_001180152.1	851464	PMT5	14.6	16.32	11.62	12.4	13.31
NM_001183810.1	854572	FEX1	13.6	29.4	14.47	16.32	15.78
NM_001184653.1	1466493	YIL002W-A	371.48	561.83	393.07	403.18	339.32
NM_001183216.1	855775	ZRG17	34.5	37.86	29.89	28.25	31.81
NM_001183627.3	854383	PTP2	37.14	36.94	32.84	23.52	34.45
NM_001181423.1	853210	PAU12	5.8	4.92	3.13	4.8	4.52
NM_001182422.1	854939	RPS1B	5393.53	1534.44	5190.11	6405.08	5950.1
NM_001180993.1	852749	CWC23	49.13	108.09	48.6	47.43	40.22
NM_001178546.1	852497	TAF5	56.98	77.58	48.2	45.7	48.31
NM_001179902.1	850479	YFL065C	0	0.68	0	1.02	0.75
NM_001178933.1	856765	MXR1	74.92	71.88	88.31	101.23	100.95
NM_001184326.1	851602	YDR034C-A	0	0.79	0	0	0
NM_001183153.1	855401	ATP11	146.62	229.9	187.6	144.68	157.21
NM_001182248.1	851073	ADE13	938.92	153.51	609.3	881.68	870.51
NM_001180711.1	852012	DIT1	4.96	13.11	6.12	8.81	6.55
NM_001179839.3	853923	FMP46	376.69	1507.59	452.78	311.35	294.46
NM_001184163.1	856179	UBA3	22.66	46.88	26.45	28.08	22.37
NM_001183757.3	854515	TEA1	22.89	26.54	24.78	19.8	24.56
NM_001181282.2	853057	YGR153W	16.73	64.1	25.67	22.98	25.43
NM_001179485.1	854669	TMA108	44.7	67.45	39.09	35.16	38.58
NM_001183816.1	856105	SNF8	58.81	80.05	54.62	58.07	53.11
NM_001182568.1	855092	MOT3	72.1	42.22	47.79	48.71	55.73
NM_001184471.3	851986	SDH6	166.09	645.26	212.44	103.38	94.94
NM_001183685.3	854440	PNT1	23.03	30.04	24.38	22.93	22.66
NM_001182106.1	850916	MSC3	50.46	94.46	45.61	30.5	39.24
NM_001180941.1	852804	RPL7A	4204.04	1973.1	4085.57	4818.68	4716.56
NM_001183331.2	854078	BRX1	369.47	119.13	314.05	477.35	455.71
NM_001183194.3	855751	TIM23	310.21	298.52	256.63	261.61	290.26
NM_001178403.1	852344	PRP6	24.55	37.13	21.75	22.26	20.94
NM_001178766.1	850419	RSC6	91.27	133.21	84.3	73.62	86.31
NM_001179959.1	850541	BLM10	19.8	28.94	15.77	18.12	16.31
NM_001179136.1	856397	STP2	69.07	115.77	66.33	43.37	62.51
NM_001181188.3	852950	SPR3	2.04	5.95	2.32	2.45	2.07
NM_001178350.1	852287	RER2	116.46	69.18	104.47	107.64	119.5
NM_001182661.1	855190	MRPS8	209.6	219.91	261.38	244.09	221.78
NM_001183952.1	855965	SPP1	34.31	44.36	37.4	34.45	32.48
NM_001180496.3	851768	CCT6	181.24	207.01	162.68	156.7	169.76
NM_001180354.3	851616	BAP3	86.91	76.48	80.4	91.71	76.14
NM_001182234.1	851059	YLR345W	89.31	160.46	89.18	54.9	49.64
NM_001181967.1	850769	EMP46	18.8	59.03	19.58	12.24	13.53
NM_001178303.1	852216	KIP1	10.16	15.64	8.55	10.05	8.6
NM_001179473.1	854681	KGD1	57.34	125.71	53.35	34.83	42.82
NM_001180234.1	851380	DLD1	88.33	199.3	89.73	58.95	62.59
NM_001179748.1	853653	FAS1	108.23	104.12	77.49	110.17	92.11
NM_001178537.3	852487	RPS9B	4402.96	808.29	4793.71	5607.06	4958.97
NM_001179015.3	856862	RSP5	32.93	59.27	31	27.21	26.2
NM_001183874.1	856045	MFM1	18.45	33.99	20.73	17.12	16.92
NM_001182508.1	855025	CLU1	101.98	76.22	85.65	81.9	94.54
NM_001178165.2	851213	ATS1	36	57.28	41.53	39.49	35.13
NM_001183025.1	855534	SWT21	17.18	38.8	17.87	17.46	16.34
NM_001182724.1	855257	GUA1	509.17	146.45	392.97	518.58	536.02
NM_001178888.1	856636	YEL073C	14.54	62.79	12.82	17.61	15.18
NM_001181900.1	850700	GAT3	0.28	0	0	0.43	0.16
NM_001183208.1	855765	SSK2	13.35	22.68	11.58	11.92	11.54
NM_001183272.1	854142	TLG2	43.52	62.53	38.39	45.42	39.84
NM_001179199.1	856466	RRP4	75.54	67.37	74.34	73.5	75.28
NM_001181658.1	853457	AVT1	52.09	63.78	43.86	41.49	42.54
NM_001183938.1	855979	SPC29	28.33	42.95	22.61	24.35	22.48
NM_001181619.2	853253	MNN5	53.47	67.31	48.34	39.02	45.89
NM_001182026.1	850830	SLS1	24.05	28.45	18.53	15.29	18.88
NM_001181134.3	852888	TFG2	114.58	153.65	90.58	97.42	86.69
NM_001179250.1	856520	MSH1	8.51	15.3	8.3	8.9	8.95
NM_001180017.1	850613	RPN12	267.79	352.81	255.39	234.31	225.35
NM_001184410.1	851127	YLR410W-A	0.01	62.14	22.2	44.32	24.06
NM_001178247.1	852276	SLA1	65.75	80.69	55.42	44.55	53.26
NM_001184074.1	855867	CUB1	90.03	178.59	83.79	65.08	69.1
NM_001182779.1	855315	SCS7	227.81	482.22	242.33	143.42	186.81
NM_001183463.1	854209	IRC23	91.26	109.45	107.46	74.49	86.81
NM_001184420.1	851853	YDR261C-C	0.88	5.98	2.82	5.7	2.55
NM_001183604.1	854357	GSP2	193.34	585.59	239.64	134.77	152.6
NM_001180089.1	851531	PRP9	23.9	25.63	19.47	28.46	24.6
NM_001181269.3	853041	CBF2	15.13	17.26	14.38	18.3	17.28
NM_001184477.3	853383	COA3	454.3	757.77	642.7	442.47	405.31
NM_001181407.3	853195	CWC22	23	25.27	18.19	14.57	16.57
NM_001178558.1	852511	ERV15	176.62	182.37	164.63	185.64	177.63
NM_001178944.3	856779	PIC2	190.69	280.6	185.62	102.51	98.74
NM_001184178.1	856196	GRS2	28.22	55.05	26.21	21.91	20.88
NM_001182410.1	854953	SUR7	148.69	239.21	111.35	75.48	99.31
NM_001182999.3	855561	CBK1	41.23	51.25	36.6	30.39	35.52
NM_001179584.3	853851	SWD2	65.78	45.72	53.39	56.87	56.5
NM_001180773.1	852076	RMT2	152.95	44.73	108.75	149.24	143.51
NM_001270747.1	852901	YGR018C	1.9	3.02	2.35	3.84	2.25
NM_001179852.1	853936	TFA2	83.5	129.54	84.46	71.95	80.5
NM_001180398.1	851664	YDR090C	30.71	38.5	23.03	26.5	28.55
NM_001180235.1	851379	AIR2	34.66	33.31	33.85	30.27	28.02
NM_001181406.3	853194	CAB4	78.89	98.42	79.5	73.82	77.75
NM_001183991.1	855926	CUP9	195.34	222.2	135.05	113.12	112.58
NM_001183653.3	854409	RPL33B	5930.6	1716.92	6207.79	7956.11	6368.83
NM_001183846.1	856075	SVL3	83.73	62.38	66.36	71.88	75.96
NM_001179996.2	850589	SMC2	19.72	25.31	17.13	16.54	16.67
NM_001180912.1	852835	ALG13	50.04	127.43	52.86	50.51	46.88
NM_001182092.1	850902	HMX1	19.89	20.97	18.92	22.19	12.06
NM_001182385.1	854981	YOX1	36.7	88.74	14.58	16.32	23.64
NM_001181776.3	853582	ILM1	173.94	184.07	216.67	199.72	203.98
NM_001179652.1	853776	SRX1	20.66	49.5	21.59	19.85	14.62
NM_001183209.3	855766	PPG1	34.44	56.49	37.96	41.18	34.89
NM_001182281.1	851109	ATP10	13.18	22.05	11.2	9.36	11.86
NM_001183074.1	855485	SIN4	37.33	34.74	31.51	25.97	30.16
NM_001179509.1	854645	YIL161W	65.8	121.89	68.3	65.16	60.54
NM_001179198.1	856465	DYS1	300.16	194.76	289.4	308.53	296.01
NM_001182931.3	855631	YPT53	13.04	62.97	17.08	11.02	10.34
NM_001178931.3	856763	GLN3	28.57	30.85	22.5	20.41	23.31
NM_001182219.1	851041	CHS5	144.49	162.97	137.24	125.31	126.13
NM_001178219.1	851275	PAU7	0	0	0.83	0	0
NM_001180708.3	852009	URH1	47.33	76.01	49.76	40.74	40.52
NM_001178290.1	852230	SEC17	237.8	406.69	252.76	222.9	212.71
NM_001183447.1	854193	CIN5	28.27	35.78	22.08	12.16	17.51
NM_001178623.4	852578	RIF1	10.7	18.22	9.81	11.93	9.46
NM_001179780.1	853665	OXP1	14.73	19.96	12.61	10.77	11.82
NM_001178674.1	850328	BIK1	55.09	66.93	47.4	52.02	50.87
NM_001178749.1	850401	RRP43	90.68	77.17	81.37	89.23	91.71
NM_001179314.3	856589	GND1	581.55	283.86	504.56	548.97	567.22
NM_001181570.1	853304	GLG2	18.68	31.21	18.82	14.2	15.43
NM_001179249.1	856519	SET1	20.61	21.37	16.85	16.89	17.64
NM_001179707.1	853716	SDH3	290.74	922.65	382.48	216.78	247.66
NM_001179042.3	856896	YER152C	117.43	156.69	124.07	109.47	113.38
NM_001184573.1	1466504	YMR230W-A	0.62	0	0	0	0
NM_001182360.1	855008	TRM12	29.14	29.72	25.89	29	31.75
NM_001181913.1	850713	SED5	67.73	107.38	63.23	69.73	61.87
NM_001181267.1	853039	TPO2	84.3	45.68	94.96	163.22	112.22
NM_001180090.2	851530	DBP10	56.29	31.64	47.2	56.14	57.96
NM_001183586.1	854338	RPS28A	3141.65	1717.36	3530.22	3442.26	3026.57
NM_001184120.1	856134	EAF3	124.02	184.75	118.4	100.05	106.12
NM_001182151.1	850969	RPS28B	511.76	124.11	754.88	762.33	794.58
NM_001181106.1	852611	DOC1	10.33	22.51	9.07	9.71	7.7
NM_001181472.1	853413	LOH1	9.56	31.07	10.87	12.25	10.14
NM_001183780.1	854542	PDE2	73.03	83.89	82.8	74.99	73.83
NM_001178427.1	852371	RPG1	186.99	131.65	137.58	161.56	156.84
NM_001181433.3	854799	YIL014C-A	26.43	71.37	36.6	27.62	26.92
NM_001183138.1	855416	TOS6	76.12	96.96	67.39	67.08	50.84
NM_001182013.1	850817	YLR126C	99.36	84.38	102.6	132.16	97.95
NM_001182944.1	855618	INP52	10.72	17.48	8.17	8.62	8.53
NM_001178450.1	852398	EXO84	23.95	42.56	23.37	23.32	22.42
NM_001178278.1	852242	MRPL16	98.52	181.37	104.78	75.65	80.78
NM_001184259.1	856291	ORC4	27.77	28.65	27.29	28.93	29.45
NM_001183392.2	853982	RTC1	13.48	16.31	11.22	10.15	11.19
NM_001180493.1	851766	UPS3	39.34	23.54	36.43	34.83	36.79
NM_001181636.1	853227	PRP21	42.51	47.12	36.17	43.21	36.2
NM_001178187.1	851256	ERV46	255.28	294.44	242.32	211.69	206.07
NM_001178891.1	856633	YEL076C	5.26	9.24	2.66	4.29	2.4
NM_001180975.1	852768	CUE3	34.75	48.9	29.68	27.76	27.29
NM_001181325.1	853110	FYV8	23.52	52.19	19.73	19.78	19.84
NM_001184383.1	854048	YOL103W-A	3.89	22.21	8.43	6.73	5.02
NM_001181853.1	850626	IRC19	22.23	27.66	19.62	22.22	22.31
NM_001181484.1	853396	IRC8	11.4	22.18	8.83	11.98	10.06
NM_001180249.1	851338	RBS1	85.24	73.34	62.28	72.32	70.8
NM_001183574.3	854326	ISN1	64.02	95.22	61.82	46.37	50.86
NM_001183795.3	854557	GDH1	426.31	465.44	430.13	518.02	509.93
NM_001179353.1	854814	CFD1	56.91	63.94	48.32	58.68	57.25
NM_001184378.1	851600	YDR034C-C	0	9.02	1.46	3.91	0.03
NM_001184145.1	856161	TAH18	25.9	20.52	24.21	25.09	25.59
NM_001181033.1	852708	HUR1	55.31	40.73	45.91	34.66	35.12
NM_001179865.1	853950	YKR075C	81.63	158.01	98.8	36.7	29.11
NM_001183152.1	855402	DAL82	40.27	61.97	36.44	41.46	36.36
NM_001179486.3	854668	TPM2	427.96	943.59	470.6	493.62	427.48
NM_001181159.1	852918	POP6	81.93	61.21	75.36	89.21	81.17
NM_001183714.3	854470	UAF30	34	52.95	31.96	34.85	35.81
NM_001180106.1	851513	SIT4	120.59	174.69	122.69	112.64	101.59
NM_001181753.1	853558	SFC1	0.99	3.97	1.33	1.8	0.81
NM_001181391.1	853178	BUD32	108.62	100.77	111.43	112.11	122.42
NM_001182335.3	851168	VMA6	576.17	547.22	584.99	555.11	614.5
NM_001182372.1	854994	TRM9	98.96	85.83	83.79	102.86	103.18
NM_001183007.1	855552	PSD1	48.08	72.63	37.92	40.06	39.27
NM_001179030.3	856883	EMP65	20.89	26.99	19.08	20.38	21.04
NM_001178505.3	852454	ICS2	158.99	410.57	237.47	126.64	126.47
NM_001180647.1	851939	FCF1	243.46	476.89	279.99	327.29	266.97
NM_001178808.1	850465	YCR101C	8.52	34.47	8.05	9.56	8.96
NM_001183913.1	856005	INA17	73.91	121.87	88.82	74.67	73.8
NM_001183231.1	855790	ESF2	84.3	69.71	72.41	104.66	95.88
NM_001183968.1	855949	PEP4	463.91	822.24	431.88	306.49	302.6
NM_001179175.1	856441	YHR045W	36.07	50.98	33.57	28.3	31.08
NM_001179628.1	853803	MSN4	68.59	126.59	65.04	35.3	39.04
NM_001178942.1	856777	JHD1	29.18	26.93	24.68	25.36	27.44
NM_001180562.3	851841	CHL4	23.65	30.98	20.75	21.66	18.49
NM_001348876.1	854180	YOR015W	66.03	46.62	33.57	31.17	37.88
NM_001182454.1	854878	RAD10	26.02	57.43	28.78	27.1	24.7
NM_001179766.1	853634	MNN4	13.07	27.6	11.39	11.61	9.83
NM_001178637.4	852592	SNF5	23.11	47.8	20.93	18.31	18.2
NM_001179302.1	856576	ATG7	14.63	18.55	11.86	10.99	11.27
NM_001180120.1	851498	RPS29B	744.77	319.13	900.91	834	548.57
NM_001180188.1	851428	YDL129W	23.14	22.15	22.61	28.57	24.99
NM_001180960.3	852785	VPS45	65	91.86	58.2	55.77	54.56
NM_001178688.1	850314	PDI1	636.34	1107.06	635.87	492.73	502.59
NM_001183702.1	854457	YOR283W	119.98	130.18	118.97	125.03	130.84
NM_001184286.1	856319	SKI3	17.4	24.62	15.65	14.06	14.84
NM_001181865.1	850682	RPL8B	5289.37	1481.97	4513.86	5653.36	5854.85
NM_001179000.1	856846	KAP123	65.01	27.68	52.83	73.4	69.39
NM_001182140.1	850955	MCP2	31.55	44.28	27.54	28.04	26.59
NM_001181091.1	852625	OST5	90.16	96.7	88.35	99.91	102.22
NM_001184060.1	855830	RBD2	240.15	218.93	225.29	188.5	198.2
NM_001182685.1	855217	SPT21	13.45	26.83	9.65	11.27	11.01
NM_001183882.1	856037	YPL068C	40.99	28.15	28.64	36.13	44.01
NM_001179379.3	854783	YIL029C	33.28	63.74	36.82	31.32	30.45
NM_001182855.1	855716	PUB1	292.95	309.72	262.15	260.55	274.6
NM_001179946.1	850524	PAU5	13.98	49.25	14.32	10.04	13.39
NM_001348854.1	850801	YLR111W	0.62	1.11	0.86	1.49	0.95
NM_001179163.1	856428	YHR033W	9.56	54.33	7.43	5.88	6.79
NM_001181458.3	853429	APS3	94.04	240.19	101.91	88.83	95.85
NM_001179615.1	853817	CSE4	55.74	119.33	63.35	67.84	63.45
NM_001178438.4	852387	YBR090C	42.99	30.38	50.28	36.43	24.61
NM_001181334.3	853119	TDA10	68.91	145.11	83.26	51.08	42.85
NM_001180760.3	852063	PPN1	71.81	139.22	52.53	51.23	48.92
NM_001348866.1	855129	YMR103C	34.82	35.21	35.73	20.44	25.46
NM_001182628.1	855157	SAS2	27.6	41.4	30.83	35.27	28.5
NM_001178795.1	850451	FIG2	6.06	16.91	4.69	5.1	4.22
NM_001184519.1	1466511	YSF3	29.85	31.31	25.8	30.78	22.73
NM_001183860.1	856061	ELC1	42.46	108.43	64.57	44.93	40.21
NM_001183045.1	855514	RIO2	73.05	52.25	61.75	74.49	75.29
NM_001181839.1	850641	KNS1	17.71	54.12	18.71	16.92	15.06
NM_001180624.3	851911	OMS1	41.1	47.56	36.25	29.9	38.25
NM_001182535.1	855054	CCS1	506.74	491.68	484.11	527.45	465.06
NM_001182694.1	855226	MRPS17	167.05	322.8	173.93	159.31	158.21
NM_001179637.1	853792	YKL071W	23.49	36.5	20.92	17.97	19.37
NM_001180439.1	851709	YDR131C	23.31	36.34	21.31	19.82	19.9
NM_001181310.3	853093	TIM13	282.43	289.92	307.54	273.53	268.35
NM_001179184.1	856451	YHR054C	32.92	131.32	59.84	44.98	40.84
NM_001178383.1	852323	PDX3	356.83	665.8	399.49	336.83	399.86
NM_001179548.3	854844	YVH1	104.79	27.63	77.09	129.55	113.78
NM_001180373.3	851637	RRG1	18.22	22.77	17.71	17.73	16.63
NM_001348840.1	852930	YGR039W	9.04	24.45	10.8	14.05	13.03
NM_001181514.1	853364	ARP4	104.2	136.81	100.86	94.06	92.79
NM_001182829.1	855364	DIA1	183.31	200.35	229.9	305.37	222.04
NM_001181066.1	852673	MCM6	14.91	16.42	12.21	11.99	13.24
NM_001178920.3	856751	SMB1	117.49	152.06	107.09	102.14	93.85
NM_001184082.1	855860	PLC1	25.2	49.85	23.93	21.59	22.64
NM_001179932.2	850510	MIL1	18.02	28.07	15.74	14.4	14.86
NM_001182841.3	855730	RLP7	283.05	142.28	264.58	399.75	384.04
NM_001182055.1	850865	UPS2	60.28	90.71	51.45	41.36	41.85
NM_001178325.1	852193	BOI1	32.46	42.14	24.43	26.27	28.39
NM_001179500.1	854654	YIL152W	60.32	129.41	60.02	54.88	45.72
NM_001182126.1	850940	LIP2	61.58	80.66	59.83	50.59	48.61
NM_001181766.1	853572	ABM1	2.93	6.47	3.94	2.65	1.78
NM_001178236.1	851296	YAR068W	11.95	9.68	7.04	10.03	7.48
NM_001179054.1	856911	CHD1	26.85	22.51	21.23	20.28	21.07
NM_001181586.1	853288	INO1	4.46	11.26	3.44	3.69	4
NM_001180633.1	851925	YCG1	11.07	12.75	8.45	10.94	9.61
NM_001178845.1	856682	ECM10	8.27	20.97	8.11	6.3	6.63
NM_001180200.1	851415	RPO21	46.4	56.74	36.03	32.16	34.16
NM_001178517.1	852467	SSE2	116.49	280.95	127.92	87.59	106.73
NM_001178700.1	850302	PEX34	80.19	160.49	92.19	91.04	69.67
NM_001180427.1	851697	VBA4	38.71	26.59	35.72	32.82	38.25
NM_001183316.1	854093	PRS5	128.51	103.71	119.36	119.48	138.32
NM_001180386.1	851650	SHU2	25.42	36.26	24.33	29.13	29.72
NM_001181080.1	852657	CLG1	108.21	128.84	96.94	83	85.2
NM_001184197.1	856214	MRPL51	346.77	636.54	427.39	345.84	367.62
NM_001179794.3	853873	ECM9	21.33	51.18	23.49	27.19	23.54
NM_001182439.1	854895	DUS1	17.3	13.7	12.53	15.63	19.9
NM_001182266.3	851092	FBP1	7.04	15.86	6.73	7.52	6.52
NM_001179094.1	856372	YLF2	28.72	26.21	25.76	25.1	24.84
NM_001182814.1	855350	UBP15	16.41	27.85	15.06	10.41	12.99
NM_001180504.3	851777	CAB5	103.25	180.71	125.23	111.55	105.1
NM_001178266.1	852255	LSM2	237.04	286.24	310.28	337.32	293.16
NM_001183378.1	853996	TRM11	60.63	11.63	56.34	92.78	86.79
NM_001179444.1	854711	BMT5	48.71	29.94	55.41	78.16	68.7
NM_001184004.1	855911	NAB3	67.4	94.32	58.48	58.55	55.35
NM_001184272.1	856305	DPB2	30	32.31	30.87	26.42	38.38
NM_001180839.3	852144	CAB1	144.56	117.08	145.38	141.85	134.85
NM_001183422.1	854164	YSP3	16.44	43.53	17.72	17.45	13.19
NM_001180947.3	852798	YGL082W	100.68	216.98	99.59	88.1	86.22
NM_001183058.1	855501	ADE12	349.35	186.28	279.76	309.7	304.53
NM_001181707.1	853508	UTR1	84.53	102.38	81.11	66.11	68.79
NM_001179064.3	856921	GRX4	58.47	143.47	57.94	53.52	61.99
NM_001182917.1	855645	TPM1	1883.81	3360.42	1967.29	1586.04	1677.14
NM_001182067.1	850877	SAM1	451.91	84.36	308.85	517.08	505.04
NM_001184385.3	854312	YOR142W-A	1.25	5.38	2.11	4.9	2.61
NM_001182615.1	855142	MGR3	38.95	57.98	40.03	29.13	28.82
NM_001181797.3	853604	HOM6	326.65	335.31	360.41	313.2	315.64
NM_001179808.1	853888	YKR018C	82.98	124.35	79.59	62.38	69.56
NM_001180818.1	852122	SMT3	1753.3	3426.7	2082.31	1722.04	1686.1
NM_001178784.1	850438	ERS1	41.09	82.27	45.5	32.55	32.64
NM_001179106.1	856359	YHL026C	22.76	30.66	18.16	22.25	19.19
NM_001178592.3	852546	GPX2	390.72	69.25	389.03	676.12	425.16
NM_001179344.1	856620	YHR213W	1.04	2.3	0.63	1.07	1.19
NM_001180069.1	851551	GRX6	93.18	121.03	93.21	92.47	80.33
NM_001182574.1	855097	RCO1	32.39	48.51	27.01	27.47	25.72
NM_001182301.1	851131	INA1	174.42	124.75	128.25	97.78	160.97
NM_001182720.1	855253	CEF1	24.52	31.34	21.14	21.19	19.66
NM_001181060.3	852680	GCN1	30.78	30.34	22.59	29.66	24.5
NM_001181826.1	850654	MMM1	24.87	88.24	27.18	20.56	19.55
NM_001183823.1	856098	RQC2	62.51	116.55	57.25	52.92	57.34
NM_001183429.1	854174	TIR2	14.18	19.42	8.1	10.26	8.39
NM_001181298.3	853079	PUS6	31.24	34.35	27.65	28.47	29.7
NM_001180888.3	852861	PIB2	52.09	74.49	41.71	42.64	41.86
NM_001178396.1	852337	RPS11B	5243.61	2592.98	6373.66	6468.91	5967.27
NM_001183610.1	854363	ULS1	21.07	44.54	20.26	17.99	18.02
NM_001179289.1	856563	KEL1	25.1	33	22.82	18.9	20.27
NM_001181502.1	853376	UTP18	47.26	23.7	38.21	48.78	55.22
NM_001179537.1	854832	RPR2	25.29	53.16	24.84	15.68	18.54
NM_001178946.3	856782	HIS1	675.98	206.56	545.5	755.86	783.84
NM_001184234.1	856255	RRP9	48.51	30.66	42.61	45.46	54.44
NM_001181127.1	852630	PAU11	0.55	1.28	0.78	1.3	0.82
NM_001348863.1	854917	YML122C	3.49	10.84	3.27	5.79	4.18
NM_001180807.3	852110	LCD1	21.43	39.81	17.48	17.73	16.11
NM_001180060.3	851563	RMD1	28.16	26	26.4	25.06	25.5
NM_001183092.1	855467	RTC4	18.85	24.99	18.35	18.38	17.99
NM_001178531.1	852481	YPC1	60.66	141.12	78.69	37.76	40.78
NM_001178872.1	856653	SDD1	7.71	24.75	9.61	6.64	5.85
NM_001179469.1	854685	QDR2	112.42	125.28	107.56	74.16	91.27
NM_001181935.1	850737	RPS0B	3847.84	1567.7	3784.41	4546.23	3906.27
NM_001181734.1	853539	CDC11	138.15	152.29	119.53	127.28	130.03
NM_001184024.1	855891	SRP72	132.31	125.1	117.39	110.64	112.86
NM_001179079.3	856939	YER189W	4.75	8.2	3.04	2	3.67
NM_001182195.1	851016	CDA1	0.77	6.69	1.33	1.69	1.7
NM_001178711.1	850289	GEX1	0.04	0.07	0.02	0	0.03
NM_001183633.3	854389	SPR2	0.48	0.88	0.21	0.07	0.32
NM_001179227.1	856497	YHR097C	111.95	310.95	113.19	77.47	71.62
NM_001180667.3	851962	EAF1	21.7	22.69	21.38	15.63	19.5
NM_001179682.1	853744	PRR1	24.1	32.89	23.32	22.42	24.66
NM_001183365.1	854038	MDY2	356.32	571.05	362.85	352.89	337.19
NM_001178158.2	851220	DEP1	71.38	111.27	59.44	67.48	63.58
NM_001183267.1	854149	HRD1	48.45	63.03	39.82	38.98	34.61
NM_001180867.1	852882	ERP6	101.22	147.69	119.83	97.7	98.89
NM_001182598.1	855123	ATP25	31.53	47.54	29.74	22.9	25.96
NM_001180534.1	851812	ADK1	1099.83	1365.35	1199.59	1224.16	1182.94
NM_001182252.3	851077	NMD4	44.02	64.29	31.71	37.13	43.24
NM_001183888.1	856031	YTA6	26.54	34.01	23.58	21.11	23.84
NM_001179129.1	856336	YHL049C	3.56	7.49	2.96	5.81	6.23
NM_001179833.1	853917	SHB17	469.35	238.08	419.38	481.03	469.07
NM_001180745.3	852047	GPI19	12.7	14.47	13.03	15.92	13.38
NM_001183257.1	854159	PFA4	39.36	58.35	38.23	37.67	39.67
NM_001181539.1	853338	IME2	11.99	5.95	11.86	5.15	11.73
NM_001180321.3	851576	PSF1	40.05	57.21	42.87	47.45	45.02
NM_001183681.1	854436	GPN2	41.32	42.82	36.21	45.55	45.91
NM_001179456.1	854698	YIL108W	33.15	104	33.19	23.39	26.63
NM_001184009.1	855906	APL5	56.47	62.25	52.75	42.84	46.49
NM_001180011.1	850607	CNN1	29.25	70.41	31.84	31.57	24.65
NM_001181720.3	853525	NTA1	49.91	93.38	45.69	43.52	42.24
NM_001348849.1	853759	YKL102C	1.2	1.03	0.25	0.99	0
NM_001178474.1	852423	TPS1	400.48	855.31	368.28	195.51	213.91
NM_001178657.1	850349	STP22	75.27	125	69.68	58.05	58.83
NM_001180678.3	851976	DXO1	39.07	40.93	33.39	32.71	37.05
NM_001179214.1	856484	STE12	38.82	61.64	30.81	32.31	32.49
NM_001182404.1	854959	PRM6	0.13	1.09	0.04	0.13	0.15
NM_001183172.1	855382	SNO2	16.88	44.99	25.9	22.1	20.21
NM_001179752.1	853649	MTR2	182	299.19	195.74	187.26	176.18
NM_001178770.1	850423	YIH1	134.13	190.92	145.68	152.99	144.41
NM_001183945.1	855972	RPL5	4668.35	1870.78	4124.32	4758.98	4877.83
NM_001179009.1	856855	AVT6	46.35	84.54	44.53	31.45	34.38
NM_001183556.3	854305	SIA1	20.9	18.6	16.13	19.1	16.74
NM_001180548.1	851827	SNU56	22.62	26.01	21.47	22.83	23.07
NM_001178604.1	852559	RIB5	474.68	595.02	580.74	526.49	537.72
NM_001181599.1	853273	QCR8	211.36	1052.71	367.29	204.03	233.42
NM_001346794.1	852208	YBL071C	37.71	48.23	36.63	59.33	46.51
NM_001183190.3	855747	PHO91	54.74	86.78	46.84	40.7	46.62
NM_001182707.1	855240	ROT1	224.97	290.14	214.18	155.17	175.51
NM_001182588.1	855113	VBA1	31.5	34.2	27.81	28.11	26.64
NM_001183617.1	854373	BFR1	315.09	383.24	294.3	275.1	290.86
NM_001178858.3	856668	YEL043W	38.22	48.28	32.76	25.91	26.88
NM_001181000.3	852742	RPL1B	3263.53	1171.71	3652.03	4369.46	4348.73
NM_001181286.1	853061	CHO2	35.26	53.16	33.3	35.68	26.73
NM_001179886.1	853971	ESL2	21.14	38.31	17.67	14.64	15.6
NM_001184102.1	856113	HAL1	22.65	25.23	18.34	16.39	15.72
NM_001183106.1	855453	LYP1	81.02	70.53	65.13	61.87	62.68
NM_001180413.3	851682	TMS1	43.71	50.79	38.9	30.45	35.01
NM_001182032.1	850837	RMP1	64.7	91.53	68.18	66.8	59.58
NM_001180875.1	852874	MPO1	45.03	118.71	52.96	37.05	33.54
NM_001182965.3	855596	FAR11	17.94	28.64	18.59	17.06	16.88
NM_001180215.1	851400	CLB3	33.96	38.31	29.17	28.19	32.23
NM_001348881.1	854521	YOR343C	2.99	4.36	3.76	1.1	1.47
NM_001178408.1	852352	ORC2	34.14	29.48	27.18	34.81	31.31
NM_001181231.3	852994	GTF1	98.07	230.35	111.23	87.55	93.47
NM_001178978.1	856820	AIM10	19.8	33.06	18.53	14.52	16.01
NM_001179591.1	853843	PAN3	66.73	88.07	54.44	51.44	44.52
NM_001181948.1	850750	RPL22A	6042.88	1125.14	7897.95	8425.22	8268.87
NM_001183807.3	854569	YOR387C	8.95	4.72	6.4	3.38	5.63
NM_001180297.2	851361	AIM6	100.86	174.64	106.22	81.99	80.66
NM_001181625.1	853247	SOP4	400.01	514.05	534.14	465.97	508.36
NM_001181976.1	850778	ALT1	127.13	156.77	126.79	82.3	85.96
NM_001182783.1	855319	DSK2	455.68	893.98	457.65	390.8	401.95
NM_001183079.1	855480	ZWF1	150.39	207.08	126.26	110.11	118.66
NM_001184037.1	855878	GRE1	9.85	142.47	14.04	10.45	8.16
NM_001183204.1	855761	BUD17	69.3	67.56	75.9	68.44	72.68
NM_001184133.1	856148	VMA13	443.4	601.28	476.71	398.03	457.35
NM_001181566.1	853308	MRS3	82.4	54.78	66.22	69.26	66.98
NM_001178296.2	852224	PTC3	153.89	230.54	148.19	122.32	129.12
NM_001182349.1	851183	PAU4	0.37	1.93	0.9	1.29	1.44
NM_001182504.1	855020	PLB1	81.46	88.66	76.63	58.17	61.7
NM_001182181.1	851000	GSP1	2213.88	1466.79	2106.45	2314.47	2308.32
NM_001180520.1	851798	TCP1	127.82	109.26	107.11	108.1	122.71
NM_001181142.1	852896	SNU71	35.45	56.06	29.56	26.92	27.64
NM_001180229.1	851385	UGX2	27.12	117.22	32.8	15.48	14.23
NM_001183278.1	854134	YOL024W	1.26	1.9	1.09	1.94	1.2
NM_001180779.1	852082	RPL27B	3316.11	1273.36	3471	4398.32	3880.12
NM_001179963.1	850545	MSH4	4.05	9.55	4.38	4.96	4.87
NM_001184395.1	856285	YPR158C-C	11.04	60.66	21.53	37.91	19.39
NM_001179119.1	856346	EFM1	54.3	36.21	42.39	52.53	58.24
NM_001179821.3	853902	SPO14	12.56	32.54	12.6	11.27	11.04
NM_001178353.1	852290	RCR1	120.44	442.84	160.07	264.54	153.69
NM_001182560.1	855084	ARG7	119.25	88.39	78.76	95.86	101.56
NM_001182155.1	850973	SEC22	276.14	281.68	243.45	264.96	261.78
NM_001183334.1	854075	REX4	56.62	13.19	49.29	78.33	73.82
NM_001181191.1	852953	COX18	45.34	72.44	46.33	32.58	34.04
NM_001180400.3	851666	UBC13	238.08	395.2	260.18	253.66	224.59
NM_001180084.1	851536	RTK1	69.14	81.48	54.81	44.34	49.04
NM_001183978.1	855939	MLH3	16.86	36.38	17.48	15.04	14.91
NM_001181411.1	853199	BGL2	914.42	1401.95	872.35	687.74	842.32
NM_001179983.1	850573	YFR018C	70.67	88.86	65.45	61.46	61.49
NM_001181687.2	853486	YJR029W	239.84	416.12	202.61	160.45	149.05
NM_001179426.1	854734	SEC28	406.41	559.65	487.09	437.43	447.41
NM_001178200.1	851241	CNE1	31.16	61.48	32.74	28.45	31.37
NM_001178487.3	852436	YBR139W	60.19	125.29	55.58	29.61	33.31
NM_001183410.1	854008	IMA2	9.76	16.45	12.24	14.03	11.27
NM_001178671.1	850333	AGP1	61.56	165.25	34.54	65.78	43.85
NM_001182651.1	855180	SWP1	292.86	341.98	282.96	263.62	279.64
NM_001183542.1	854290	LEO1	136.11	156.48	112.2	120.51	109.86
NM_001180576.1	851861	MSW1	35.95	45.93	41.13	37.92	35.56
NM_001184160.1	856176	YPR063C	521.98	724.13	497.94	518.1	519.76
NM_001178957.1	856796	RRT13	21.22	39.05	14.76	12.37	9.96
NM_001179971.1	850556	YFR006W	96.68	184.42	89.87	52.46	60.76
NM_001178618.2	852573	BIT2	17.32	32.26	16.22	11.58	14.3
NM_001178365.1	852305	KAP104	62.85	79.61	54.38	48.92	52.99
NM_001180793.3	852096	VPS72	33.37	57.81	30.97	29.88	27.52
NM_001183459.1	854205	GLO4	45.82	73.54	51.26	43.37	40.63
NM_001184218.2	856239	THI22	12.52	23.89	11.95	8.64	9.97
NM_001180102.1	851518	PRP11	46.61	59.96	39.61	50.76	46.96
NM_001181353.3	853139	AZR1	15.8	45.61	14.82	10.97	11.84
NM_001181671.1	853470	GPI14	44.75	46.8	36.94	38.82	36.66
NM_001179912.1	850489	AGP3	4.09	10.55	4.54	4.95	4.3
NM_001178900.1	856727	NTF2	1587.35	1647.34	1941.85	2030.73	2034.61
NM_001183397.1	854022	RIB4	1879.41	3666.53	2351.91	1803.87	1954.86
NM_001181886.1	850660	YLL066C	12.33	37.28	13.24	0.95	2.01
NM_001179413.1	854747	YRB2	102.89	143.42	101.22	95.71	94.38
NM_001179717.1	853706	NNR2	170.63	567.25	205.54	102.93	118.94
NM_001182101.1	850911	FRE1	109.78	11.59	66.63	140.71	104.51
NM_001182793.1	855330	MRPL33	293.27	491.49	387.61	335.11	291.47
NM_001183528.3	854276	INP53	33	32.52	25.45	23.65	24.91
NM_001182950.3	855611	DBP2	248.16	45.42	212.09	309.45	318.65
NM_001183901.1	856018	YDC1	104.74	221.1	121.16	75.04	84.24
NM_001183748.1	854506	PDR10	4.49	11.62	4.78	4.47	4.68
NM_001178561.1	852514	MET8	18.52	31.5	21.46	20.2	19.34
NM_001178814.1	850471	AAD3	18.42	21.57	12.84	13.23	13.46
NM_001178966.2	856807	PTP3	15.36	14.33	14.16	9.55	12.95
NM_001179331.3	856607	RPN10	323.66	467.05	331	314.3	291.44
NM_001182771.1	855306	CUE1	242.24	419.1	337.35	278.32	286.23
NM_001182874.1	855695	YNL035C	53.47	60.25	50.03	59.21	56.62
NM_001180653.1	851946	HXT3	385.36	110	383.82	258.62	274.86
NM_001181962.1	850764	RPL10	6131.84	2428	7630.76	8008.52	7853.03
NM_001183668.3	854423	APC5	22.32	36.31	18.24	21.2	17.96
NM_001181554.1	853322	RPE1	406.78	563.82	439.77	422.24	439.77
NM_001184438.1	856471	NOP10	664.54	380.29	730.25	1067.49	779.06
NM_001181048.1	852692	MND1	1.29	1.21	1.34	1.87	1.21
NM_001184439.1	854944	HUG1	5.11	16.22	6.86	10.08	14.34
NM_001179657.1	853771	YKL091C	99.44	165.9	108.56	68.23	66.59
NM_001183346.1	854061	YPQ1	183.02	139.93	152.45	161.49	192.15
NM_001182168.1	850987	YLR281C	25.73	56.21	33.13	23.55	21.9
NM_001180460.3	851731	ENT5	96.2	101.7	77.85	72.17	81.45
NM_001180922.1	852823	GEP7	15.83	17.4	14.09	16.48	15.62
NM_001179524.1	854818	MPH1	23.37	29.56	21.45	21.4	21.5
NM_001181488.1	853391	YJL055W	415.91	699.88	396.09	318.91	336.8
NM_001184201.1	856219	FHL1	19.24	19.67	15.97	14.83	16.42
NM_001181757.1	853562	YUH1	79.24	111.99	87.14	96.97	89.62
NM_001178619.3	852574	EFM2	36.4	23.63	30.81	43.7	42.3
NM_001178366.1	852306	GAL7	9.2	28.79	10.71	10.96	7.82
NM_001179318.3	856594	IKI1	53.81	56.2	49.12	58.11	54.31
NM_001183147.1	855407	STB1	35.22	54.88	27.22	21.29	24.72
NM_001180703.3	852004	SXM1	54.7	46.13	52.39	47.57	55.46
NM_001182330.3	851163	SIR3	16.72	15.85	12.21	10.1	13.45
NM_001184128.1	856143	NTO1	17.1	18.81	16.13	15.09	16.26
NM_001184624.1	1466481	YOR032W-A	2.17	2.38	2.24	2.83	0.64
NM_001184346.3	854474	MBF1	1414.06	1922.49	2226.37	1505.57	1681.58
NM_001184042.1	855873	CET1	42.55	53.78	36.06	34.04	33.33
NM_001183396.2	854023	RRP40	144.37	100.45	140.55	213.62	198.72
NM_001182993.1	855567	CUZ1	144.39	221.37	148.05	112.58	111.3
NM_001181352.1	853138	HSV2	52.46	94.02	40.29	44.5	41.12
NM_001179257.1	856528	YHR127W	64.29	89.78	63.28	64.68	63.14
NM_001180567.3	851846	YAP6	11.6	18.95	13.51	15.58	13.57
NM_001182447.1	854886	UFO1	32.18	20.49	27.72	28.07	30.2
NM_001182667.1	855198	INP2	7.15	15.57	5.31	5.9	5.16
NM_001178832.3	856698	GTT3	106.62	51.11	86.62	98.4	84.55
NM_001179929.1	850506	TUB2	318.73	347.11	322.1	312.57	344.09
NM_001178562.1	852515	SDS24	187.14	525.44	150.53	93.32	92.68
NM_001181520.1	853358	TRL1	11.21	12.13	10.85	10.41	12.67
NM_001183512.1	854260	CMR2	9.26	19.51	8.21	9.17	8.66
NM_001183728.3	854485	SNU66	19.28	30.4	20.63	20.24	21.48
NM_001178813.1	850470	RDS1	6.34	7.7	4.93	5.37	5.74
NM_001182873.1	855697	YNL034W	1.35	2.81	0.95	1.18	0.92
NM_001179580.3	853855	URB1	18.37	18.32	14.28	20.82	17.48
NM_001179502.3	854652	IMP2'	179.72	369.15	174.11	138.63	130.4
NM_001180446.3	851717	RUB1	322.33	579.43	441.37	373.61	362.58
NM_001182231.1	851055	FKS1	100.33	102.53	80.72	76.6	80.96
NM_001182540.1	855060	MCM1	224.37	302.87	193.66	191.21	156.47
NM_001178982.3	856825	MET6	37.72	36.96	18.18	37.14	35.08
NM_001178501.3	852450	RIB7	42.53	43.32	43.65	28.33	35.98
NM_001179202.2	856470	ERG7	45.77	75.67	40.81	44.74	49.97
NM_001181027.1	852714	SUT1	28.24	43.04	21.57	26.17	27.74
NM_001180921.2	852824	SDS23	64.93	82.16	60.31	40.76	55.04
NM_001182087.1	850897	YKE2	249.02	280.92	265.83	312.08	298.04
NM_001181871.1	850675	FRE6	55.79	44.33	50.92	48.3	53.59
NM_001180766.1	852069	HEH2	32.95	65.02	31.06	26.5	27.68
NM_001182809.1	855346	ADE4	218.13	56.7	121.66	224.29	216.86
NM_001181655.1	853233	VTH2	6.39	10.21	6	7.19	5.42
NM_001181533.1	853345	LSB6	32.9	58.35	30.27	28.24	25.82
NM_001179785.1	853660	FRE2	22.56	11.13	19.27	13.74	9.76
NM_001183906.1	856013	SSU1	60.75	37.95	38.03	39.48	47.12
NM_001184525.1	5848745	YPR170W-B	1154.6	667.4	1199.83	1343.66	1293.59
NM_001182860.1	855710	HDA1	27.96	43.71	26.76	23.24	25.15
NM_001179568.1	853868	DID4	150.53	323.32	183.72	158.92	149.88
NM_001181208.1	852970	YGR079W	51.56	27.07	47.17	50.34	52.2
NM_001182215.1	851036	YLR326W	38.56	49.26	44.14	34.34	38.66
NM_001181626.1	853246	YJL193W	34.16	27.29	27.99	22.56	30.66
NM_001183742.3	854500	LDB19	33.17	43.35	28.74	27.3	28.47
NM_001183523.1	854271	PIN2	52.85	51.9	50.32	39.26	41.46
NM_001180639.1	851931	GPI8	31.74	40.92	28.12	27.66	27.65
NM_001182784.1	855320	FCP1	61.44	50.89	53.39	44.95	50.09
NM_001178840.1	856688	YEL025C	21.64	34.33	17.79	14.19	17.51
NM_001178215.2	851271	BUD14	45.02	57.17	34.15	36.55	36.97
NM_001180431.1	851701	INO2	21.71	26.66	17.52	59.09	34.14
NM_001183078.1	855481	NAR1	32.32	38.71	34.95	32.41	35.82
NM_001178341.1	852173	ECM21	17.98	29.62	12.64	9.6	11.39
NM_001180184.1	851432	HNT1	502.92	594.61	636.59	616.13	587.87
NM_001183842.1	856079	ERG10	294.19	204.04	295.03	318.76	302.86
NM_001178683.1	850319	ATG22	22.81	35.63	19.86	15.55	16.93
NM_001183297.1	854114	NTG2	31.28	55.85	29.97	28.56	25.15
NM_001184213.1	856232	RRG8	9.51	18.28	10.59	24.72	11.64
NM_001183965.1	855952	PRP46	37.65	50.54	30.8	41.22	36.7
NM_001181845.1	850635	PAU17	16.69	19.15	18.01	14.85	13.43
NM_001180348.1	851610	ENA1	30.03	39.26	30.67	23.08	29.59
NM_001181767.3	853573	CPA2	51.13	34.31	33.54	42.2	44.08
NM_001181426.1	856390	QCR10	290.97	1504.78	413.45	220.47	250.17
NM_001181855.1	850624	GRC3	18.39	16.14	15.4	19.67	22.1
NM_001180693.1	851993	EFT2	835.79	453.88	706.56	887.15	912.83
NM_001181917.1	850717	YLR030W	15.37	26.08	10.59	8.82	8.68
NM_001181702.3	853502	VPS55	232.21	222.83	209.6	190.07	209.51
NM_001181110.1	852607	RTF1	92.17	106.38	71.64	72.93	71.14
NM_001182274.1	851101	SWC7	5.09	10.73	8.01	10.14	8.82
NM_001178440.1	852389	PHO3	149.1	116.88	147.64	125.89	131.19
NM_001184636.1	1466465	YJL133C-A	289.98	1573.35	439.31	153.94	152.94
NM_001179427.3	854733	YIL077C	56.15	157.5	60.01	48.4	44.59
NM_001183019.2	855540	PBR1	51.36	67.02	51.49	48.91	51.51
NM_001179704.1	853720	MRPL31	121.98	197.53	135.11	123.71	130.84
NM_001181338.3	853123	TRX2	2717.85	4992.06	3647.18	3510.95	2686.55
NM_001180160.1	851457	DUN1	25.25	49.24	22.23	16.95	18.56
NM_001348895.1	850386	YCR022C	1.76	1.26	1.62	3.41	2.9
NM_001182652.1	855182	IMP1	149.52	313.39	236.82	186.31	192.31
NM_001179917.1	850494	ALR2	6.87	13.46	6.16	4.49	5.77
NM_001178819.1	856714	YEA4	31.72	34.15	30.14	28.16	28.86
NM_001182434.1	854900	HMG1	22.21	26.05	16.87	18.28	16.84
NM_001183578.3	854330	SME1	149.54	190.65	145.84	141.25	152.27
NM_001184248.1	856274	SUE1	6.08	67.03	12.88	6.93	5.44
NM_001178799.1	850455	CDC39	26.39	47.77	23.29	24.92	25.18
NM_001183933.1	855984	DBP1	5.89	16.4	5.89	4.44	4.73
NM_001179514.1	854640	YIL166C	12.16	26.2	12.04	11.57	10.49
NM_001179090.1	856376	ETP1	17.18	28.06	13.59	11.27	12.54
NM_001178576.3	852529	SLX1	27.23	47.63	24.2	28.47	23.72
NM_001178205.1	851236	FLO9	6.26	9.64	6.16	5.77	4.87
NM_001183497.1	854245	BUD21	155.73	106.17	143.68	164.72	179.73
NM_001184647.4	5814844	YGL041W-A	160.25	272.34	180.04	164.5	153.35
NM_001178432.1	852378	MIS1	77.29	36.47	65	70.13	72.57
NM_001178329.1	852189	AVT5	26.55	30.44	23.19	21.57	21.65
NM_001180173.1	851444	YDL114W	0.6	0.53	0.36	0.51	0.4
NM_001183236.3	855796	MNT4	25.69	29.69	22.87	28.77	26.1
NM_001181013.1	852729	ARO2	602.36	296.86	480.03	564.23	558.4
NM_001178171.2	851207	DRS2	17.09	20.89	14.58	14.39	14.75
NM_001182073.1	850883	EMG1	144.44	82.01	144.69	193.67	183.24
NM_001183648.1	854404	WTM2	25.7	30.12	23.68	18.07	21.69
NM_001179369.1	854793	FAF1	67.93	24.32	53.14	94.31	87.81
NM_001179803.3	853882	PRY2	243.26	542.56	283.14	188.91	203.12
NM_001182621.1	855149	ADE17	866.81	81.91	510.43	879.92	838.55
NM_001178916.1	856746	GCD11	197.01	138.22	185.43	206.29	220.38
NM_001181793.1	853599	MCM22	31.56	60.7	41.12	43.11	37.47
NM_001179068.3	856925	PDA1	666.71	801.15	664.91	571.37	551.04
NM_001181315.1	853098	TFG1	101.68	129.75	94.87	84.11	83.42
NM_001182403.1	854960	PRP39	26.3	28.9	23.26	22.92	23.72
NM_001178379.1	852319	RPL4A	3447.44	1605.03	3260.07	3884.91	3997.98
NM_001181221.3	852984	DBF2	15.58	28.15	12.41	12.59	12.97
NM_001183775.3	854537	GDS1	82.74	51.52	67.96	64.97	71.49
NM_001183706.1	854461	RRP36	38.41	35.06	41.05	48	50.78
NM_001180490.1	851763	CDC1	60.45	84.86	49.2	43.2	44.31
NM_001183132.1	855422	RIM21	55.19	67.33	52.96	43.4	45.02
NM_001180325.3	851580	KCS1	34.87	52.51	30.41	27.6	29.18
NM_001181326.1	853111	SNG1	15.77	26.21	13.97	22.16	13.47
NM_001179688.1	853737	SRP21	648.37	887.78	736.31	864.43	660.64
NM_001178455.3	852404	IML3	35.93	41.21	33.99	34.35	30.16
NM_001181261.3	853033	PHB1	246.09	409.6	274.68	207.5	223.8
NM_001184069.1	855820	BBP1	24.71	33.44	16.42	17.83	18.81
NM_001180672.3	851968	CDC40	37.44	40.86	35.2	32.16	41.03
NM_001183110.1	855449	SEC2	34.9	46.74	29.49	29.8	29.6
NM_001182589.1	855114	YTA12	46.97	71.3	45.64	33.71	35.68
NM_001183382.1	853992	YGK3	9.82	18.41	8.77	12.74	9.69
NM_001178744.1	850396	SYP1	52.6	96.54	40.31	32.08	31.65
NM_001181450.1	853436	TPH3	67.23	67.02	56.63	40.54	47.24
NM_001179244.1	856514	BZZ1	60.14	89.1	51.52	43.42	42.28
NM_001179869.1	853954	TRZ1	19.47	15.36	13.89	13.48	16.17
NM_001179942.1	850520	EPL1	32.84	54.97	28.33	28.54	28.92
NM_001183312.1	854097	YOL057W	68.66	77.62	66.29	55.95	61.9
NM_001180254.1	851333	SNF3	11.68	21.83	12.35	7.96	7.75
NM_001184320.1	851750	YDR170W-A	27.55	44.97	27.23	26.14	23.17
NM_001181163.1	852922	RPL26B	7478.29	2453.46	8927.23	10179.8	9965.92
NM_001181780.1	853586	IBA57	28.45	38.41	25.37	24.98	23.67
NM_001179492.3	854662	NDC80	31.94	63.57	26.02	25.18	28.82
NM_001178995.3	856841	RTT105	13.05	35.12	16.84	22.43	15.84
NM_001182903.3	855660	AQR1	46.5	31.91	35.8	48.14	55.22
NM_001180339.3	851595	MIX14	93.85	401.81	207.86	108.66	116.06
NM_001181994.1	850797	REX3	60.41	147.17	66.79	62.27	67.88
NM_001180835.4	852139	RBA50	114.86	90.57	100.89	109.15	109.92
NM_001179611.1	853821	PRI2	40.34	90.4	41.14	46.24	38.36
NM_001181930.1	850732	TRX1	4114.95	4790.79	5757.33	5528.35	5126.74
NM_001182527.1	855047	EIS1	67.48	128.3	55.14	31.67	40.9
NM_001181096.1	852621	YGL230C	9.18	28.01	15.65	13.73	12.43
NM_001184680.1	3799971	WIP1	122.81	1032.56	272.68	159.37	144.32
NM_001184056.1	855834	IQG1	10.14	22.15	9.17	11.48	9
NM_001184115.1	856129	RLF2	27.62	57.54	22.1	24.7	23.26
NM_001179440.3	854716	YIL092W	16.06	17.4	12.79	12.12	13.61
NM_001181468.3	853418	KAR2	208.23	185.9	217.68	164.56	219.1
NM_001178723.1	850368	ADY2	4.03	14.71	3.1	5.34	3.97
NM_001182742.1	855275	RNA1	257.66	156.96	237.03	251.41	265.48
NM_001179102.1	856364	SPO11	2.18	7.97	4.15	4.08	2.45
NM_001182200.1	851021	ATG39	7.73	24.03	9.89	4.12	4.44
NM_001178588.3	852542	THI2	9.02	21.9	10.62	5.75	4.9
NM_001178273.1	852247	RIB1	60.84	122.79	67.51	53.27	47.67
NM_001183919.1	855999	SYH1	82.01	112.22	71.09	67.87	71.69
NM_001179552.1	854848	DCG1	10.52	21.52	13.13	14.91	13.15
NM_001181641.1	853222	NUC1	72.6	38.28	65.03	72.98	73.94
NM_001178853.1	856673	UTR4	115.91	155.12	136.54	116.09	118.3
NM_001178227.1	851286	SWH1	37.29	77.11	37.52	24.58	30.49
NM_001179882.3	853967	SRP40	183.73	117.79	184.7	235.47	253.82
NM_001179231.1	856501	BIG1	30.92	36.66	26.28	24.38	23.99
NM_001182317.1	851148	CRN1	160.88	203.74	155.23	124.17	138.14
NM_001179998.3	850593	QCR6	316.74	860.51	397.54	226.41	235.49
NM_001183485.1	854232	MSA1	21.03	90.23	17.4	15.03	13.22
NM_001182845.3	855726	LST8	182.5	199.68	227.85	404.7	297.74
NM_001180251.2	851419	RPL35B	2616.66	1288.13	2981.67	3486.65	3176.08
NM_001180893.3	852856	SCW11	120.99	100.08	109.14	55.8	92.68
NM_001182059.1	850869	DPH5	336.92	263.24	310.63	338.2	324.74
NM_001181385.3	853172	GND2	10.15	166.12	12.83	6.56	5.87
NM_001182389.1	854977	NDC1	49.58	48.3	37.23	36.7	39.48
NM_001180554.3	851833	TRS23	138.95	311.06	147.98	142.03	121.16
NM_001182980.1	855580	MEP2	14.35	26.09	9.28	7.14	8.67
NM_001183096.1	855463	DSL1	31.14	43.98	27.64	28.44	26.5
NM_001181605.1	853267	CPS1	55.22	97.08	62.05	49.48	44.01
NM_001179158.1	856423	DAP2	53.73	102.49	44.01	40.99	41.04
NM_001178261.1	852260	HAP3	122.12	123.22	116.33	100.06	91.45
NM_001181249.1	853017	COG2	41.55	79.05	42.17	51.09	43.82
NM_001179014.3	856861	DSE1	220.6	239.34	233.61	145.82	159.7
NM_001179749.1	853652	LOT5	68.44	89.5	75.38	75.19	76.98
NM_001305015.2	856047	YPL060C-A	2.5	6.42	3.66	2	2.23
NM_001182509.1	855026	SEC59	16.76	13.14	16.18	14.86	13.07
NM_001178469.2	852418	GRS1	347.02	175.01	269.95	320.71	327.32
NM_001180809.1	852112	PLM2	19.54	24.79	14.8	8.3	10.73
NM_001182767.1	855302	TIF11	2410.23	1649.85	2461.64	2850.36	2744.14
NM_001178166.1	851212	CCR4	27.01	43.24	24.22	21.37	23.37
NM_001179407.3	854753	RGI2	1.01	7.04	1.16	1.15	0.89
NM_001179217.1	856487	RTC3	384.96	1445.74	526.53	245.46	254.69
NM_001183317.1	854092	APM4	71.79	73.39	63.18	62.67	64.46
NM_001180955.1	852790	LIF1	24.12	42.87	22.6	23.49	21.32
NM_001183615.1	854371	LIP5	64.31	84.09	62.43	60.56	65.33
NM_001181943.1	850745	ERG3	421.77	163.58	281.37	450.57	378.8
NM_001180126.1	851492	COX9	218.41	414.76	262.3	175.45	148.31
NM_001182121.1	850935	TOP3	4.11	8.85	4.56	5.01	4.21
NM_001179598.3	853836	IXR1	87.73	156.29	67.18	83.1	65.27
NM_001181435.1	853456	PRE3	510.6	879.94	540.86	432.7	424.13
NM_001183937.1	855980	RNY1	45.72	139.25	43.95	27.16	26.47
NM_001181173.1	852935	RME1	144.63	274.49	181.77	118.4	118.08
NM_001178523.1	852472	SWD3	37.7	36.64	31.37	37.85	35.67
NM_001180740.3	852042	NPL3	396.17	692.97	391.12	375.54	375.65
NM_001180368.3	851632	MAK21	96.9	46.21	83.34	90.7	96.5
NM_001181981.1	850783	GIS3	38.6	77.96	32.17	37.8	32.9
NM_001181682.3	853481	MDE1	169.33	238.2	174.86	214.91	200.48
NM_001181372.1	853158	MPC3	47.96	332.94	94.04	12.37	21.34
NM_001179738.1	853682	EBP2	237.76	187.07	209.7	290.72	278.53
NM_001182493.1	854909	ERO1	125.02	74.96	120.55	127.77	147.71
NM_001180016.3	850612	RET2	184.86	169.56	164.24	158.12	169.16
NM_001184073.1	855869	APM1	66.54	95.58	62.68	65.12	59.6
NM_001183249.1	855809	HXT17	3.86	8.8	4.46	3.68	3.3
NM_001178652.2	850353	YCL002C	64.93	49.4	70.42	75.12	74.01
NM_001180607.3	851893	BFR2	90.84	57.31	73.18	96.48	109.16
NM_001183038.1	855521	NNR1	195.77	681.63	208.47	120.33	131.03
NM_001184179.1	856197	DIB1	161.66	336.79	197.65	186.09	172.49
NM_001179335.3	856611	MNL1	24.85	34.45	19.02	21.57	20.95
NM_001183561.3	854310	LSC1	172.31	167.46	158.58	128.86	138.3
NM_001182633.1	855162	JLP2	27.49	67.22	30.15	38.2	31.4
NM_001182187.1	851006	ECM38	29.56	48.46	24.17	20.08	18.74
NM_001178905.1	856733	HEM14	53.75	108.72	54.31	36.34	41.51
NM_001183480.1	854227	CKA2	169.63	150.43	145.12	140.35	144.28
NM_001183120.1	855439	POP3	53.49	68.61	54.09	53.91	54.96
NM_001179723.2	853699	APE2	67.14	149.31	66	47.67	50.34
NM_001181822.1	850658	RTT109	19.49	30.45	17.45	20.58	18.28
NM_001179894.1	853979	YKR104W	4.12	6.77	3.5	2.9	2.41
NM_001182479.1	854922	NAB6	64.72	103.57	58.9	35.65	47.45
NM_001178703.1	850298	KRR1	335.95	135.68	290.76	398.68	372.7
NM_001181666.1	853465	TDH2	6916.37	4502.23	6459.03	7018.13	6448.07
NM_001180409.1	851678	ARX1	98.99	36.53	83.48	109.86	115.62
NM_001182968.3	855593	CPT1	99.91	119.5	103.5	93.9	99.91
NM_001348873.1	854004	YOL160W	2.57	1.91	1.44	2.44	3.63
NM_001184061.1	855829	YPL247C	74.01	201.75	70.8	48.02	47.74
NM_001183883.1	856036	BTS1	46.98	47.39	42.98	45.54	50.31
NM_001183628.1	854384	NPT1	268.99	247.13	255.14	235.43	260.05
NM_001184290.1	856323	HPA2	2.77	8.34	2.12	2.22	1.65
NM_001181235.1	852998	VOA1	522.2	400.16	554.03	503.36	596.27
NM_001348831.1	850525	YFL019C	2.24	13.44	3.88	2.3	1.5
NM_001180620.3	851907	SSF2	48.52	40.46	42.32	54.5	55.82
NM_001179147.1	856410	YSC83	90.76	139.03	90.42	70.49	65.91
NM_001182469.1	854864	PML39	29.66	40.4	29.71	34.31	30.91
NM_001181431.2	856623	YHR214C-B	247.29	304.94	184.24	143.94	129.43
NM_001180798.3	852101	PKH1	24.6	38.77	19.85	15.46	16.18
NM_001181591.1	853282	CIS3	1770.88	1547.3	1835.89	1784.53	1766.45
NM_001180466.3	851737	SAC3	25.82	27.88	21.1	18.05	20.77
NM_001182891.1	855675	COX5A	335.17	840.3	402.27	318.79	324.88
NM_001178545.1	852496	YBR197C	70.99	90.96	68.09	54.64	60.25
NM_001179838.1	853922	NAP1	371.02	652.72	367.69	332.32	369.87
NM_001182249.3	851074	VPS38	31.02	58	30.75	28.14	27.15
NM_001182912.3	855650	MLF3	126.96	300.02	125.04	100.35	106.2
NM_001180268.1	851319	NHP2	1052.86	640.23	1043.35	1325.59	1333.07
NM_001180823.3	852127	SLF1	28.88	33.63	25.1	23.39	25.57
NM_001179274.1	856546	DSE2	289.66	172.97	238.86	176.7	197.98
NM_001180293.1	851365	MFG1	33.97	57.08	31.29	33.06	29.68
NM_001179001.1	856847	SWI4	11.85	24.4	10.64	11.34	9.2
NM_001182522.1	855041	PEX12	33.09	36.64	31.88	34.24	29.36
NM_001183686.1	854441	HRK1	69.22	87.57	67.28	56.68	50.81
NM_001183861.1	856060	SGF11	46.68	89.95	64.31	57.69	60.74
NM_001180942.1	852803	HNM1	41.84	36.43	27.26	36.88	39
NM_001182107.1	850917	CCC1	62.83	110.96	54.07	38.69	41.84
NM_001180596.1	851882	NSE3	87.69	134	109.38	90.36	93.52
NM_001183330.1	854079	MDM20	23.52	31.77	20.66	23.41	26.61
NM_001182755.1	855289	RKR1	14.6	20.49	11.96	12.38	13.14
NM_001178402.1	852343	YRO2	150.61	186.02	192.08	128.33	127.53
NM_001179385.1	854776	CKA1	137.85	194.35	154.1	151.62	148.08
NM_001181008.3	852734	MRF1	32.71	30.6	38.99	30.4	30.91
NM_001181065.3	852675	EMP24	757.18	1049.61	828.07	713.31	732.83
NM_001184083.1	855859	KAR9	20.21	49.84	18.41	18.13	17.58
NM_001181805.1	853612	HMS2	104.11	51.8	84.05	82.09	77.29
NM_001178349.1	852286	NTH2	31.51	71.15	29.02	21.29	20.48
NM_001181968.1	850770	GAL2	5.68	11.06	6.19	5.92	5.18
NM_001184342.1	855192	YMR158C-A	1.29	2.88	0	1.36	0
NM_001182235.1	851060	CIS1	29.49	70.52	28.81	71.45	37.43
NM_001180353.1	851615	RPC11	36.04	53.41	57.11	51.67	48.64
NM_001180282.1	851304	FMP45	8.69	149.83	14.4	3.32	2.72
NM_001181187.2	852949	PEF1	50.59	60.38	48.61	47.36	50.36
NM_001179474.1	854680	STH1	33.99	34.26	28.24	26.98	28.85
NM_001178536.3	852486	NTC20	52.2	107.04	58.55	53.42	56.09
NM_001178304.1	852215	PRX1	256.07	1101.46	345.12	202.73	219.51
NM_001178970.1	856812	YER079W	130.44	625.03	159.54	96.54	91.95
NM_001179262.1	856533	ECM14	93.37	98.35	70.14	72.19	70.77
NM_001181359.3	853145	BNS1	36.01	100.22	45.52	40.84	33.15
NM_001184258.1	856290	SGV1	44.68	61.99	36.62	36.56	38.3
NM_001181123.1	852635	MNT2	48.39	57.08	47.25	42.79	47.11
NM_001182286.3	851114	SKI2	25.87	38.19	25.77	20.59	23.16
NM_001182878.3	855689	BDP1	69.8	109.15	58.82	51.81	51.83
NM_001183828.1	856093	CIP1	133.62	233.49	190.41	163.52	98.36
NM_001182556.1	855080	FET3	237.5	115.87	200.88	223.92	173.84
NM_001178890.1	856634	YEL075C	0.7	2.58	0.9	1.85	0.94
NM_001183024.2	855535	UBP10	62.11	39.78	54.8	45.15	54.03
NM_001182725.1	855258	TRS130	13.66	18.84	12.08	11.71	11.82
NM_001181485.3	853395	TDH1	2809.86	5686.77	3425.17	1679.71	1766.94
NM_001178780.1	850433	CPR4	119.23	209.32	102.95	86.98	88.75
NM_001182028.1	850832	RRN5	19.61	28.15	19.92	16.91	15.42
NM_001183464.1	854210	TOM6	11.57	23.36	26.53	18.78	13.67
NM_001178646.1	852601	MAL31	18.72	41.82	18.34	9.32	6.72
NM_001182497.1	855013	CDC5	24.5	35.28	15.9	22.51	17.5
NM_001181752.3	853557	RPL43B	1947.95	971.5	2692.92	2691.5	2190.92
NM_001179027.3	856877	YER137C	24.15	29.25	28.57	35.85	23.28
NM_001181620.1	853252	SWE1	19.73	29.65	17.02	15.02	17.35
NM_001178248.2	852275	HIR1	11.01	15.3	9.4	10.2	9.47
NM_001178153.1	851225	FUN14	170.41	499.87	214.11	137.61	159.8
NM_001180649.3	851942	YDR341C	294.58	142.57	236.13	263.99	284.94
NM_001184029.1	855886	CBP3	72.93	115.3	73.86	59.41	61.51
NM_001183605.3	854358	YOR186W	4.6	18.92	3.93	3.89	4.02
NM_001180141.1	851477	RPL13A	2960.01	1021.59	2653.12	3516.51	3639.66
NM_001179284.1	856558	SPO16	12.28	43.83	17.07	15.3	10.87
NM_001184481.1	853850	YKL018C-A	74.74	89.15	74.86	68.16	64.74
NM_001348891.1	852508	YBR209W	0	0	0.23	0	0.26
NM_001180981.1	852762	CDC20	14.16	25.51	10.99	13.21	12.14
NM_001178943.1	856778	HOM3	150.4	54.45	117.7	104.19	144.45
NM_001182998.1	855562	YGP1	391.29	1884.87	426.42	134.22	166.28
NM_001184229.1	856250	RPS23B	7053.03	2384.03	8967.37	9586.62	8694.28
NM_001183167.1	855387	PEX6	14.28	22.01	11.47	10.3	12.34
NM_001180724.1	852025	SYF1	17.69	19.14	13.64	15.7	15.31
NM_001179851.3	853935	KTR2	43.55	34.69	51.14	32.3	45.05
NM_001181738.1	853543	AIM24	79.86	120.82	84.13	65.34	68.81
NM_001182093.1	850903	ENT2	138.11	199.36	103.37	82.07	86.85
NM_001179397.3	854764	SYG1	44.76	39.41	41.86	47.38	51.31
NM_001180926.1	852819	DUO1	29.97	49.45	29.79	34.88	33.13
NM_001178414.1	852358	NRG2	46.07	172.55	57.66	94.27	54.02
NM_001184411.4	851128	YLR410W-B	91.87	43.07	58.56	77.44	59.98
NM_001179901.1	850478	YFL066C	5.44	11.01	3.96	3.52	3.95
NM_001181421.3	853209	MAL12	4.41	18.69	6.04	5.72	5.49
NM_001184164.1	856180	ISA2	106.68	134.92	101.44	89.78	93.5
NM_001179653.1	853775	CYT2	64.33	48.2	59.64	46.18	52.88
NM_001183217.3	855776	YNR040W	46.24	57.17	48.57	39.4	44.23
NM_001182421.1	854940	MFT1	60.94	78.42	56.13	53.88	52.56
NM_001180994.2	852748	RSM23	67.88	100.45	65.68	56.8	57.38
NM_001183811.3	854573	HSP33	0.38	4.43	0.82	0.74	1.05
NM_001181203.3	852964	SMD1	105.33	121.69	91.42	102.11	91.1
NM_001183342.1	854065	MPD2	66.1	93.74	72.94	62.61	63.78
NM_001178893.3	856719	NOP16	195.36	122.54	168.97	226.66	210.29
NM_001182647.1	855176	NDE1	98.18	72.24	88.76	71.32	81.44
NM_001183592.1	854344	DCS2	119.49	447.15	140.49	60.81	52.24
NM_001180583.1	851868	BSC2	48.74	52.43	44.67	42.11	45.01
NM_001180530.1	851808	YDR222W	36.16	47.54	37.82	59.31	50.59
NM_001180220.1	851394	DHH1	24.13	58.27	24.69	26.42	23.56
NM_001183758.1	854516	YOR338W	18.25	23.92	31.46	63.41	31.68
NM_001181281.3	853056	RSR1	75.27	99.66	76.67	88.08	75.66
NM_001179422.3	854738	HOP1	6.04	16.26	4.88	5.52	4.36
NM_001180154.1	851462	PMT1	91.25	98.11	78.06	77.1	77.77
NM_001183815.1	856106	HAT1	41.31	35.21	34.49	43.42	43.33
NM_001179708.1	853715	MRP8	455.69	1334.54	624.16	357.58	360.19
NM_001183195.1	855752	RCF2	267.55	309.84	276.37	278.28	291.51
NM_001178876.1	856648	CIN8	16.07	27.62	14.41	16.61	15.82
NM_001183283.1	854128	YOL029C	55.38	51.27	44.83	44.39	45.34
NM_001181912.1	850712	SNF7	239.45	504.55	221.38	199.02	200.11
NM_001178765.1	850418	YCR051W	203.7	137.01	180.28	215.67	206.63
NM_001181427.1	856395	TIM10	2457.93	1513.95	2468.96	2815.42	2899.38
NM_001183951.1	855967	GIP3	20.33	29.77	13.02	12.84	18.67
NM_001179958.1	850540	SMC1	22.58	47.01	19.48	19.21	16.56
NM_001182639.1	855168	PSO2	15.6	27.77	14.91	12.29	12.53
NM_001180045.1	851295	YAR066W	3.46	4.68	1.84	4.19	1.64
NM_001178960.1	856800	ARG5,6	29.22	27.44	15.95	20.68	23.1
NM_001179827.3	853909	SPC34	43.07	61.69	41.33	41.73	39.34
NM_001180748.1	852050	DOT1	16.75	16.96	12.15	16.56	14.28
NM_001180376.3	851640	DOS2	134.05	187.91	117.35	112.51	114.98
NM_001179745.1	853675	COY1	43.31	70.33	40.81	36.11	35.49
NM_001179453.1	854701	SLM1	45.65	87.16	45.11	35.95	38.83
NM_001181380.3	853166	NOP19	51.82	48.63	47.08	61.39	60.6
NM_001183260.1	854156	TOP1	44.68	55.24	39.56	38	37.4
NM_001183678.3	854433	RPT4	189.14	330.98	174.51	153.62	161.18
NM_001181314.3	853097	TYS1	560.98	412.9	475.93	512.28	562.62
NM_001182898.1	855665	ARP5	58.45	72.88	51.29	48.4	49.7
NM_001180938.3	852806	HSF1	65.36	108.65	61.12	54.86	50.11
NM_001179974.1	850561	GCN20	113.15	92.3	94.79	95.59	106.29
NM_001180429.3	851699	DPB4	73.82	86.07	67.02	79.6	76.22
NM_001182704.1	855237	VTI1	121.95	284.73	143.68	117.34	114.97
NM_001179021.1	856868	RPS26B	7651.03	1940.43	7104.53	10045.3	9195.16
NM_001182115.1	850928	ECM22	32.43	25.37	21.82	23.16	26.49
NM_001183048.1	855511	MER1	8.58	19.17	11.1	18.88	12.41
NM_001183904.1	856015	RPS6A	3242.36	1319.84	3858.09	4326.57	4288.57
NM_001178798.1	850454	MSH3	11.55	19.47	9.09	10.26	10.56
NM_001179592.3	853842	GPX1	47.47	170.55	63.89	51.33	37.26
NM_001178548.3	852499	BEM1	52.46	83.74	53.71	45.06	46.76
NM_001180484.3	851757	UBC1	399.37	361.55	398.28	362.06	349.58
NM_001180031.1	856740	SBH2	1360.11	1294.26	1707.85	1876.56	1534
NM_001178969.1	856811	ICP55	38.05	38.78	34.72	27.72	27.34
NM_001181977.1	850779	XDJ1	40.85	63.36	42.06	34.9	35.01
NM_001182907.1	855655	RPL16B	4924.45	1849.72	5046.03	5640.07	5655.22
NM_001180552.1	851831	PEX5	38.02	37.73	32.44	29.62	31.23
NM_001178315.1	852203	SSA3	13.31	49.19	10.88	7.96	10.91
NM_001183471.1	854217	TMC1	280.08	680.91	494.38	350.86	259.4
NM_001178698.1	850304	SPB1	64.77	36.88	50.82	60.34	65.28
NM_001179733.1	853687	MRP49	123.05	201.53	127.65	108.6	104.27
NM_001183381.1	853993	RPL25	9440.39	3330.72	12486.7	13826.8	12358
NM_001181596.1	853276	YJL163C	21.93	51.35	17.66	9.93	11.21
NM_001178177.1	851201	PRP45	30.28	39.53	24.53	26.3	25.81
NM_001182514.1	855032	PEX9	2.11	3.68	1.99	3.32	3.24
NM_001180117.1	851501	USO1	22.02	18.6	17.67	18.07	17.86
NM_001178855.3	856671	UTR2	258.65	239.78	162.74	179.47	224.97
NM_001181890.1	850689	CMS1	94.06	53.53	90.35	134.1	125.69
NM_001270739.1	1466443	YBR056W-A	14.67	23.25	17.4	19.21	17.21
NM_001180260.1	851327	MGT1	53.77	143.06	70.67	58.42	53.59
NM_001181044.3	852696	TOS3	38.42	20.51	30.37	50.47	43.51
NM_001181190.1	852952	ADE6	88.9	26.38	50	81.48	74.36
NM_001181493.3	853386	BNA3	71.3	104.99	70.75	63.84	68.49
NM_001183804.1	854566	FRE5	20.31	34.4	15.48	18.75	15.12
NM_001179390.1	854771	APQ12	305.96	210.69	289.15	310.54	306.06
NM_001182825.1	855362	PRE5	425.66	742.02	474.31	384.32	342.57
NM_001182570.1	855094	ABF2	1043.61	1470.19	1091.01	984.53	956.07
NM_001179953.1	850534	IES1	58.95	106.86	55.78	50.83	49.27
NM_001182920.3	855642	PMS1	10.79	20.57	9.1	9.57	9.42
NM_001182036.1	850841	YLR149C	22.16	91.85	21.67	12.14	9.83
NM_001178540.1	852491	RIM2	43.3	39.06	38.39	26.99	34.75
NM_001179305.1	856579	ENO2	10986.3	5651.58	10324.6	11612.9	12852.5
NM_001183368.1	854035	PTH4	28.39	47.08	29.32	25.39	24.16
NM_001184283.1	856316	PZF1	20.29	22.25	14.17	19.8	24.09
NM_001178300.1	852219	YEL1	15.53	24.36	12.91	12.73	15.36
NM_001179103.1	856362	NPR3	17.87	24.4	17.33	14.81	15.58
NM_001179718.1	853705	GPM1	22375.7	26935.3	28989.8	22298.3	22758.9
NM_001182102.1	850912	CDC123	35.16	37.72	32.46	31.54	30.57
NM_001182759.1	855294	YMR252C	38.76	61.78	35.67	31.88	34.12
NM_001180831.1	852135	SPS1	2.37	3.29	1.49	2.3	1.71
NM_001179374.3	854788	YIL024C	14.54	58.13	19.31	12.96	11.15
NM_001183598.1	854351	SYC1	47.37	59.83	48.81	60.51	50.94
NM_001183337.1	854071	ATG34	31.02	92.4	33.48	23.26	18.96
NM_001181300.1	853081	MSM1	22.17	33.7	19.26	17.03	18
NM_001184092.1	855851	YPL278C	3.14	3.37	3.43	1.69	2.29
NM_001181507.1	853371	SMC3	8.96	13.73	8.28	10.23	7.62
NM_001179292.1	856566	YAP1801	103.43	174.44	84.76	63.83	67.3
NM_001184170.1	856187	LTP1	234.32	379.49	320.17	290.3	278.64
NM_001181058.1	852682	YGL193C	19.7	31.93	15.85	18.33	14.62
NM_001182625.1	855154	EPO1	35.76	44.42	29.62	21.79	26.47
NM_001182464.1	854869	CAC2	29.65	61.47	28.11	32.27	28.87
NM_001182245.1	851070	ATG33	127.84	671.71	138.3	84.35	94.12
NM_001178948.3	856785	HMF1	665.83	1014.18	726.43	605.34	597.03
NM_001183127.1	855427	PCL1	67.88	34.04	29.56	41.32	44.06
NM_001179842.1	853926	MRS4	51.57	55.85	55.56	65.08	52.59
NM_001184307.1	856252	TOM5	119.54	120.57	146.69	126.73	104.53
NM_001179816.1	853896	GCN3	101.08	103.82	92.28	109.92	109.33
NM_001180764.3	852066	NHX1	49.53	46.34	39.85	38.47	36.94
NM_001181136.1	852890	ECT1	138.82	152.62	128.55	140.02	141.21
NM_001184027.1	855888	LEA1	40.26	72.13	39	51.42	44.14
NM_001180197.1	851418	ARF2	575.06	897.44	649.95	553.07	511.16
NM_001181728.1	853534	LIA1	325.99	132.05	296.37	392.1	429.55
NM_001180133.1	851485	BRE1	73.29	58.25	59.31	58.92	63.99
NM_001180923.1	852822	RAD6	218.73	231.46	224.6	209.32	199.96
NM_001182488.1	854914	PGA3	232.5	182.31	213.03	260.89	290.66
NM_001179899.1	850476	YFL068W	11.99	6.16	4.57	1.68	2.46
NM_001178708.1	850292	HMLALPHA2	137.81	349.1	176.46	147.82	137.95
NM_001180625.3	851915	HIM1	15.6	27.97	13.72	13.1	10.64
NM_001178786.2	850440	PAT1	80.06	90.44	72.52	58.59	73.98
NM_001183891.1	856028	YPL077C	36.06	60.82	37.33	41.36	31.41
NM_001182844.1	855727	MRP7	109.37	161.76	121.31	113.93	108.88
NM_001183538.3	854286	RIO1	32.6	37.63	33.41	33.82	38.13
NM_001178560.3	852513	NGR1	55.95	93.54	44.24	37.93	35.86
NM_001179153.1	856418	MYO1	11.05	28.1	11.17	13.15	10.22
NM_001178923.3	856754	FIR1	16.53	30.85	13.17	18.07	14.3
NM_001182595.1	855120	SNO1	15.4	20.69	13.17	12.51	11.2
NM_001180796.1	852099	PAC11	13.26	19.5	11.46	11.57	11.02
NM_001181818.1	853625	MPH3	13.81	21.82	13.1	12.09	11.94
NM_001179127.2	856338	ARN2	184.76	50.28	101.03	176.46	110.08
NM_001182429.1	854932	DAK1	111.76	281.68	117.56	81.31	91.52
NM_001183456.1	854202	CYC2	50.7	82.57	53.65	43.5	44.7
NM_001180537.3	851815	IVY1	58.27	82.47	50.16	46.66	46.06
NM_001183723.3	854481	BIL1	52.55	88.8	41.71	49.31	31.7
NM_001178612.1	852567	YPT10	75.96	135.84	71.22	69.98	63.52
NM_001178882.1	856643	YEL067C	14.39	24.62	11.55	16.79	11.9
NM_001181903.1	850703	PML1	71.19	128.7	96.24	92.81	80.39
NM_001184553.1	1466529	YHR086W-A	0	2.92	0	0	0
NM_001182161.1	850980	MCM5	29.15	40.73	23.88	22.8	22.68
NM_001183095.1	855464	SIP3	18.94	36.25	17.23	16.8	15.99
NM_001181116.1	852642	RMR1	40.37	107.21	40.56	29.32	27.87
NM_001184142.1	856158	THP3	78.74	102.47	77.94	63.35	61.85
NM_001182954.3	855607	DMA2	29	61.66	23.23	18.85	22.42
NM_001178417.1	852361	TAT1	80.84	48.97	77.35	82.73	84.09
NM_001183792.1	854554	NDD1	47.88	90.62	42.86	39.54	40.34
NM_001181481.1	853399	UBX6	58.38	145.44	57.8	42.13	36.25
NM_001182023.1	850827	TIS11	178.52	48.1	212.49	251.56	204.44
NM_001178774.1	850427	BUD31	19.54	30.63	19.41	18.72	17.55
NM_001183735.1	854493	SFG1	28.29	78.45	17.35	37.46	25.1
NM_001179334.1	856610	RPS4B	2469.51	1011.44	2651.62	3039.15	3298.79
NM_001183835.1	856086	ECM23	0.19	1.29	0.39	0.48	0.21
NM_001183187.3	855744	CSE2	46.16	91.01	51.1	65.58	45.82
NM_001181549.1	853326	NCA3	27.61	85.37	33.74	25.55	19.32
NM_001183664.1	854419	DGA1	47.66	86.89	51.96	40.67	39.18
NM_001181756.2	853561	YJR098C	7.92	7.85	7.13	6.48	7.47
NM_001179269.1	856541	SPS100	3.63	41.17	5.52	3.41	3.36
NM_001180043.1	851229	PAU8	0.75	1.73	0.93	0	0.41
NM_001180416.3	851686	TRS85	18.21	17.92	16.61	14.45	17.05
NM_001182375.1	854991	PSP2	21.3	22.11	18.85	18.11	19.17
NM_001183349.1	854058	HMI1	9.64	14.72	7.06	7.51	9.02
NM_001179662.1	853766	CWP1	358.35	281.87	415.67	104.75	375.87
NM_001181290.3	853065	RTS3	125.21	474.9	187.21	304.96	188.05
NM_001182173.1	850992	CTS1	701.96	763.15	618.1	495.17	479.1
NM_001180210.1	851404	RPC53	93.19	50.73	76.57	80.01	93.78
NM_001183971.1	855946	TGS1	38.04	42.2	40.45	44.95	40.66
NM_001181150.1	852904	YGR021W	93.17	100.51	109.42	75.24	85.45
NM_001179527.1	854821	IST3	84.4	239.31	144.18	129.54	111.23
NM_001183161.1	855393	LEM3	39.51	34.39	31.01	32.62	33.17
NM_001184569.1	1466421	YLR342W-A	0.75	1.65	1.54	1.56	2.66
NM_001182345.3	851180	NBP1	24.24	41.58	21.07	23.01	19.73
NM_001180987.3	852755	NAB2	118.3	230.46	116.16	111.18	104.96
NM_001184130.1	856145	HTS1	217.16	209.22	192.57	202.26	199.48
NM_001183200.1	855757	SNF12	33.13	50.98	28.61	26.02	26.58
NM_001181611.1	853261	ATG27	166.27	245.92	165.45	145.28	152.53
NM_001182149.1	850966	YPT6	137.4	146.52	139.84	126.32	145.1
NM_001183032.1	855527	YNL194C	21.35	183.48	27.42	15.04	10.01
NM_001181742.3	853547	YJR085C	2176.75	4714.17	3856.31	2969.47	2697.6
NM_001182717.1	855250	MGL2	81.58	136.9	78.8	59.61	66.35
NM_001179855.3	853939	PAM17	231.47	285.56	263.49	200.14	201.87
NM_001179033.3	856886	DDI1	66.3	149.48	66.72	58.09	55.95
NM_001182501.1	855017	TAF4	98.91	138.77	88.12	93.12	87.54
NM_001178869.1	856656	RPL12A	3833.01	1111.74	3389.74	4926.55	4765.11
NM_001180614.1	851900	YDR306C	50.57	92.35	52.82	44.04	43.69
NM_001179648.1	853780	RRP14	173.4	131.03	141.72	191.07	186.91
NM_001178495.1	852444	RTC2	18.23	77.87	22.54	12.81	10.81
NM_001180405.3	851671	MSH6	9.34	17.32	9.49	10.39	8.27
NM_001178642.3	852597	SUL1	11.44	28.49	10.7	8.28	9.78
NM_001183959.1	855958	KES1	191.98	146.44	155.36	147.93	176.82
NM_001179540.1	854835	YAP5	34.68	56.74	36.65	46.82	31.81
NM_001180226.1	851388	FAP7	87.87	40.61	66.84	112.92	98.89
NM_001180732.1	852034	DYN2	282.93	331.9	353.7	349.56	271.58
NM_001180363.1	851625	PST1	150.97	178.91	166.08	84.85	122.33
NM_001181414.1	853202	ZUO1	756.75	679.98	726.37	756.87	846.91
NM_001183444.1	854190	HST3	29.75	36.01	14.71	19.45	20.7
NM_001179964.1	850549	SPB4	44.81	40.08	40.99	46.96	49.9
NM_001183177.1	855377	YRF1-6	15.64	47.04	13.57	10.61	15.89
NM_001179116.1	856349	MUP3	8.68	10.86	3.81	11.67	8.92
NM_001178627.1	852582	PAF1	140.61	218.79	139.08	120.02	114.6
NM_001180081.1	851539	GPD1	466.8	808.94	500.12	277.57	311.29
NM_001178287.1	852233	EDE1	70.52	98.24	54.28	43.86	50.21
NM_001183981.1	855936	REV3	9.24	14.5	8.49	8.03	7.68
NM_001180971.1	852772	MLC1	492.54	1035.67	516.73	478.22	494.28
NM_001179466.1	854688	RHO3	189.47	242.43	201.73	197.13	180.74
NM_001179986.1	850577	ATG18	39.43	81.34	35.68	34.42	37.14
NM_001180311.3	851566	RCR2	64.06	116.57	67.21	56.92	55.26
NM_001184297.1	856330	ARR2	6.95	25.03	12.79	10.54	6.5
NM_001181876.1	850670	YLL056C	10.37	19.49	9.59	11.37	9.18
NM_001183583.3	854335	GET4	185.2	297.91	239.41	194.34	193.61
NM_001180671.1	851965	ESC2	27.76	49.21	30.72	27.89	27.36
NM_001182293.1	851121	DUS4	37.27	23.14	32.38	34.41	37.37
NM_001178430.1	852376	UBC4	1310.43	1815.59	1518.99	1343.5	1232.16
NM_001182008.1	850812	YPS3	61.48	82.76	69.97	68.89	63.4
NM_001179279.1	856553	IMP3	71.73	39.33	67.3	95.85	81.93
NM_001184157.1	856173	ARO7	130.31	143.68	146.63	176.28	174.15
NM_001178998.3	856844	GLE2	87.39	56.38	74.55	78.01	78.66
NM_001183787.3	854549	SCP1	125.91	358.84	167.22	131.41	118.59
NM_001180028.3	853863	SFT1	251.28	463.62	449.11	409.32	394.39
NM_001179322.3	856598	CTF8	60.87	145.24	82.93	81.71	69.04
NM_001180098.1	851522	PRM7	109.24	6.94	67.53	39.43	82.52
NM_001178759.1	850412	RRT12	24.75	42.65	22.15	20.74	25.46
NM_001178837.1	856691	GEA2	25.77	27.06	19.45	23.28	21.63
NM_001184059.1	855831	YPL245W	44.61	29.9	37.7	44.93	50.29
NM_001180642.1	851934	SWR1	13.57	37.84	12.24	10.39	11.43
NM_001184308.3	851159	LSM3	316.04	408.27	345.6	306.35	304.95
NM_001184264.1	856296	MET16	66.94	73.86	60.33	65.17	62.25
NM_001178275.1	852245	POL12	14.61	23.61	11.53	14.96	13.54
NM_001184594.1	1466459	YGR146C-A	0	0	0	0	0
NM_001348853.1	850629	RRT7	0	0.21	0.21	0.41	0
NM_001184112.1	856125	YPR015C	25.08	44.12	38.72	22.07	20.77
NM_001182663.1	855194	ATG16	11.97	25.55	12.15	9.67	9.02
NM_001183301.1	854110	LDS2	16.74	58.52	20.55	9.15	8.8
NM_001179358.3	854809	URM1	246.08	180.98	228.18	344.62	272.64
NM_001181525.1	853353	SRS2	15.35	19.8	12.81	13.81	12.35
NM_001181161.3	852920	GSC2	28.48	41.21	31.18	11.26	16.37
NM_001183223.1	855782	TRM112	341.89	267.71	313.53	403.42	419.79
NM_001182536.1	855055	SUB1	218.36	306.95	211.53	190.95	206.1
NM_001178373.1	852313	OLA1	642.83	452.54	593.38	540.76	624.45
NM_001180307.1	851350	MPH2	0	0	0	0.27	0
NM_001183354.1	854053	PKH2	27.06	43.55	24.98	18.39	22.12
NM_001183068.1	855491	ELA1	44.76	42.85	44.79	39.21	41.78
NM_001181215.3	852977	PIL1	559.9	1032.62	569.34	384.35	463.97
NM_001184000.1	855916	UIP4	53.04	251.84	58.29	35.46	27.54
NM_001182136.1	850951	YEF3	782.54	351.89	716.94	790.57	895.49
NM_001180001.1	850597	CDC26	71.52	78.62	69.57	73.2	73.01
NM_001183658.6	854414	ABP140	107.34	93.1	86.68	85.38	90.19
NM_001181710.1	853512	RAD7	30.76	44.38	28.8	24.49	29.12
NM_001178508.3	852457	CDC28	69.34	87.37	56.19	50.89	60.43
NM_001178816.1	856717	IRC22	531.92	682.39	594.68	499.74	550.07
NM_001179205.1	856474	PPE1	38.11	59.65	38.94	27.65	27.97
NM_001182805.1	855342	LCB1	123.89	89.7	99.33	93.46	102.46
NM_001183519.1	854267	CRC1	3.3	17.21	4.59	3.06	2.87
NM_001180514.3	851787	EBS1	46.04	51.05	45.69	42.61	47.74
NM_001181649.1	853214	IMA5	3.67	6.44	3.43	2.66	2.94
NM_001180393.1	851658	AFR1	18.21	59.22	20.38	14.64	13.77
NM_001179059.1	856916	RPH1	44.05	43.69	38.38	22.07	31.74
NM_001179625.1	853806	MPE1	45.85	77.21	40.9	40.47	39.07
NM_001179991.3	850583	ULI1	6.44	15.1	4.9	5.51	4.04
NM_001184474.3	853188	EFG1	116.28	107.93	142.74	222.7	168.29
NM_001178938.1	856771	SAP1	19.29	30.28	16.69	14.81	16.3
NM_001182780.1	855316	ZDS1	35.38	54.08	29.29	25.74	27.94
NM_001348892.1	852595	YBR292C	0.34	0.74	0.89	1.59	0.79
NM_001184619.3	1466516	KSH1	64.01	125.51	82.13	71.07	69.85
NM_001180957.1	852788	NUP145	25.78	22.36	22.89	22.75	22.89
NM_001183494.1	854242	UFE1	43.16	87.3	41.75	49.33	42.64
NM_001181563.2	853311	URA2	63.39	254.3	88.11	68.07	55.22
NM_001183082.1	855477	SUI1	2030.41	1467.44	2200.4	2106.02	2062.65
NM_001179479.1	854675	FKH1	30.97	28.85	24.42	37.8	30.39
NM_001179694.1	853730	PMU1	211.66	187.18	209.23	244.78	231.36
NM_001181861.1	850685	SDH2	123.01	382.84	132.48	78.13	99.76
NM_001179193.1	856460	PAN5	167.99	123.95	154.87	151.32	158.68
NM_001184310.1	850509	RPL22B	731.88	72.1	555.05	834.52	800.26
NM_001180656.1	851949	PAL1	68.05	82.99	55.97	52.15	55.28
NM_001183645.3	854401	ISU2	325.38	150.75	237.62	486.51	304.87
NM_001181697.1	853495	YJR039W	8.75	22.05	7.19	6.51	6.18
NM_001180180.1	851436	YDL121C	421.31	479.06	673.63	750.32	720.12
NM_001178679.1	850323	LSB5	110.55	261.37	96.73	90.63	87.06
NM_001180449.1	851720	PEX7	30.97	51.37	28.95	27.4	27.26
NM_001182078.1	850888	PEX13	28.35	30.54	21.39	23.47	23.35
NM_001348814.1	851801	YDR215C	5.39	8.1	5.9	3.89	3.83
NM_001183725.1	854482	RRG7	112.94	173.31	116.74	109.46	113.04
NM_001182380.1	854986	APT1	442.5	170.16	429.96	524.24	553.37
NM_001180783.1	852086	JIP4	39.14	86.29	45.29	29.57	35.37
NM_001183922.1	855996	YPL108W	30.3	30.92	29.09	34.12	35.72
NM_001182262.1	851088	VID22	23.2	37.82	18.71	19.79	19.67
NM_001179777.1	853668	SAC1	109.08	81.42	92.94	90.73	95.68
NM_001182790.1	855326	RIT1	19.62	27.13	16.97	19.99	16.4
NM_001178582.1	852536	ARC40	274.17	484.72	288.49	247.98	254.32
NM_001183400.1	854019	PSF3	85.86	178.86	129.05	137.17	121.75
NM_001178335.1	852181	MRX3	39.93	48.76	45.57	27.18	33.17
NM_001183212.1	855771	ARC35	234.15	421.49	254.03	196.1	201.49
NM_001180860.1	856829	AIM11	95.93	177.06	105.72	90.65	94.11
NM_001182730.1	855263	UBP8	27.3	24.41	22.28	18.53	25.3
NM_001184255.1	856281	CUR1	172.01	138	203.33	217.23	269.45
NM_001181342.1	853127	RTA1	11.37	12.17	11.11	12.56	9.58
NM_001181024.1	852717	YGL159W	39.94	52.34	43.11	45.16	45.57
NM_001184125.1	856140	YOP1	831.88	1478.78	1278.1	881.86	1025.02
NM_001184534.1	1500487	YKL068W-A	86.69	62.36	56.85	96.03	88.87
NM_001181835.1	850645	BPT1	19.61	23.08	15.77	14.66	15.08
NM_001179423.1	854737	SPO22	8.97	18.13	7.48	9.65	8.19
NM_001178159.1	851219	SYN8	68.01	111.1	77.7	75.51	71.29
NM_001182938.1	855623	MIC27	155.11	322.64	185.36	143.87	131.13
NM_001182052.1	850862	PUS5	49.02	96.25	47.8	44.64	38.77
NM_001183439.1	854185	HSP10	1345.09	1084.43	1655.38	1496.12	1528.68
NM_001348837.1	852849	YGL034C	0.35	1.71	1.65	0.18	0.41
NM_001182438.1	854896	YML079W	243.12	534.48	299.84	235.03	246.76
NM_001178386.1	852326	CHS2	9.73	30.13	6.59	11.42	8.77
NM_001181469.1	853417	TAD2	35.42	27.22	36.55	46.32	38.95
NM_001180240.1	851374	YDL180W	26.22	25.97	22.5	19.91	24.47
NM_001179088.1	856381	YHL008C	31.31	43.22	26.04	26.09	28.94
NM_001182474.1	854928	CTK3	51.62	67.49	45.35	48.56	43.96
NM_001180014.3	850610	YMR31	97.8	203.1	105.17	86.72	78.7
NM_001178802.1	850458	HMRA2	36.38	34.93	18.79	27.89	28.15
NM_001183566.3	854318	MDM32	29.65	64.13	29.6	26.88	25.53
NM_001182700.1	855231	MRPL24	105.92	166.91	120.6	94.52	99.12
NM_001183630.1	854386	MGM1	21.06	30.14	18.65	15.68	16.47
NM_001180434.1	851704	SWF1	22.44	30.56	22.96	23.18	19.39
NM_001183868.1	856053	LEE1	13.37	72.02	13.04	8.86	7.96
NM_001181924.1	850726	PAU23	8.85	34.11	9.89	10.48	8.18
NM_001178321.1	852197	YBL081W	42.7	22.38	30.8	30.92	35.45
NM_001184013.1	855902	YPL199C	161.46	148.77	173.32	195.82	173.18
NM_001183053.1	855506	IES2	69.2	118.15	57.88	59.69	61.15
NM_001178520.3	852470	SMY2	73.09	64.67	67.67	43.93	61.3
NM_001178188.1	851255	PTA1	44.01	65.74	33.97	28.56	35.32
NM_001181320.1	853104	HIP1	60.13	37.14	50.93	49.77	55.85
NM_001182408.1	854955	AIM32	15.62	34.58	16.54	17.06	18.3
NM_001180169.1	851448	TMA17	420.76	1217.62	460.03	196.66	242.83
NM_001182205.1	851027	TAD3	50.78	57.39	40.25	49.99	45.89
NM_001179556.3	854852	LYS1	90.65	263.75	71.84	70.01	76.86
NM_001180381.3	851645	SNF11	78.34	116.23	87.12	78.92	60.06
NM_001180755.3	852058	RPS17B	4561.51	2029.21	6695.02	6540.33	6054.29
NM_001184278.1	856311	SEC23	128.84	142.28	113.88	104.93	117.8
NM_001181498.1	853381	DLS1	161.71	256.87	161.65	157.8	133.22
NM_001182584.1	855109	YMR085W	10.72	35.42	8.94	9.08	6.94
NM_001179797.1	853876	MEH1	69.39	122.5	91.78	75.53	63.23
NM_001183427.1	854170	SLG1	116.23	116.83	96.26	76.68	80.23
NM_001180329.3	851584	FAL1	27.93	19.1	21.71	33.06	32.9
NM_001183115.1	855444	MET2	24.44	43.32	19.98	21.83	18.39
NM_001178850.1	856676	UTR5	0.44	1.17	0.34	0.79	0.25
NM_001179450.1	854704	YIL102C	0.72	0.77	0.99	1.23	0.55
NM_001180112.1	851507	PBP4	153.2	237.65	159.88	129.32	137.44
NM_001179170.1	856436	BCD1	38.93	34.54	35.48	41.82	41.68
NM_001181662.3	853461	APL1	67.43	67.03	60.88	47.57	54.53
NM_001184678.1	3799968	YCL048W-A	1.89	48.47	3.12	1.95	0.87
NM_001184099.1	856108	PDH1	4.31	14.64	6.93	4.59	3.67
NM_001180685.3	851983	ATP17	178.61	524.1	285.41	208.2	200.34
NM_001178462.1	852411	RAD16	27.93	21.36	32.47	20.54	28.68
NM_001183386.1	853988	GAS4	4.38	14.38	4.17	3.98	3.57
NM_001183760.1	854518	RPA43	153.25	59.03	134.38	176.88	172.82
NM_001182064.1	850874	YLR177W	109.3	253.38	120.45	63.99	49.64
NM_001182677.1	855208	HOT1	26.53	40.06	22.07	21.86	21.68
NM_001180556.1	851835	YDR248C	86.72	207.93	101.13	90.36	86.8
NM_001181800.3	853607	YJR142W	93.13	117.83	94.17	73.75	73.09
NM_001178595.3	852549	ENP1	86.3	31.66	76.16	96.03	94.27
NM_001179762.1	853638	YKT6	378.58	454.97	386.31	439.97	439.93
NM_001183935.1	855982	MEI5	0.45	0.56	0.46	1.23	0.68
NM_001180047.1	852279	YBL005W-A	0	0.32	0.2	0	0
NM_001184244.1	856270	YPR147C	107.54	127.13	118.74	93.66	100.44
NM_001179235.1	856505	YPT35	20.16	38.16	17.78	16.24	15.36
NM_001181330.3	853115	YGR201C	69.97	271.68	98.05	88.07	70.33
NM_001178728.1	850373	CTO1	20.13	47	24.28	22.98	20.15
NM_001179877.1	853962	OMA1	65.76	114.04	74.95	71.07	69.11
NM_001184517.3	856928	SLO1	12.14	16.01	11.88	11.5	8.33
NM_001179436.1	854721	AVT7	124.9	141.19	106.09	90.98	90.63
NM_001183373.1	854030	MCH4	35.23	51.52	23.03	17.36	19.48
NM_001348821.1	856701	YEL014C	0.24	1.29	0.75	0	0.28
NM_001180885.1	852864	GET1	152.2	157.28	138.33	131.82	142.79
NM_001182820.1	855357	NIP1	70.48	63.41	62.95	57.57	73.67
NM_001182925.1	855637	TCB2	36.49	29.03	26.74	30.16	29.9
NM_001182041.1	850847	RNH203	137.12	224.56	169.81	190.11	154.7
NM_001183552.1	854301	EFT1	587.63	429.59	511.8	574.97	602.08
NM_001182607.1	855134	SPG4	27.89	1277.48	92.73	10.46	7.93
NM_001178400.1	852341	RFS1	463.95	1006.18	571.88	366.8	357.19
NM_001181010.2	852732	TIP20	28.73	41.63	25	28.21	28.29
NM_001183772.1	854534	TFB6	63.97	94.26	61.53	51.73	49.45
NM_001183877.1	856042	TIM50	152.13	164.56	155.07	117.35	133
NM_001181788.1	853594	STR2	34.94	65.49	28.61	29.42	30.8
NM_001182312.1	851143	SPP382	9.72	17	8.99	8.22	8.77
NM_001178790.1	850445	TUP1	99.48	113.77	84.3	78.65	80.57
NM_001182849.3	855722	YNL010W	606.13	625.13	711.24	701.57	684.28
NM_001179309.3	856583	STB5	11.19	18.19	7.9	10.78	8.97
NM_001181637.1	853226	RCY1	19.24	34.14	16.09	18.4	17.73
NM_001184422.3	851850	YDR261W-A	0	12.29	0.4	0.51	0
NM_001183692.1	854447	TPO4	96.25	54.4	66.77	79.61	89.05
NM_001181986.1	850788	ICT1	81.81	87.22	73.59	64.6	67.49
NM_001181938.1	850740	FCF2	236.61	238.26	269.26	305.9	304.65
NM_001180629.3	851920	ASP1	254.83	123.45	266.87	286.94	283.47
NM_001181576.1	853298	TIM17	294.08	235.9	295.44	288.61	281.67
NM_001179180.1	856447	SMF2	45.57	35.81	41.92	32.98	38.38
NM_001179050.4	856906	YER160C	59.39	72.7	45.79	33.34	32.86
NM_001181723.3	853528	ARP3	201.68	310.45	185.03	153.92	169.61
NM_001179678.1	853748	ABF1	19.13	24.22	14.27	17.93	17.21
NM_001178201.2	851240	ECM1	129.87	60.68	141.82	202.61	187.07
NM_001180192.1	851423	SRF1	36.41	54.73	28.8	28.53	31.4
NM_001181071.1	852666	CHC1	26.19	44.78	19.86	18.74	19.45
NM_001183324.1	854085	NUF2	22.1	35.78	18.57	23.83	21.82
NM_001182192.1	851013	ACO1	144.53	294.99	139.85	54.31	70.92
NM_001179811.4	853891	ALY1	27.14	41.3	23.29	21.25	23.25
NM_001182984.3	855576	YNL146W	6.59	12.36	6.07	5.27	4.76
NM_001181131.1	852885	SWC4	43.58	96.09	36.3	37.07	38.5
NM_001181304.1	853086	ERG1	185.55	325.19	182.13	189.95	195.09
NM_001182394.1	854972	CGI121	75.54	111.99	88.17	97.39	94.65
NM_001181511.1	853367	PRY3	94.81	71.7	66.34	64.82	63.34
NM_001183269.1	854145	IRC10	9.72	14.51	9.96	17.15	11.69
NM_001183954.1	855963	MKK2	23.15	24.16	21.31	20.03	17.87
NM_001184225.1	856246	ANT1	50.93	75.11	52.09	56.89	60.56
NM_001178596.3	852550	HIS7	106.82	61.55	74.87	87.61	93.52
NM_001180048.2	852280	YBL005W-B	110.87	168.39	90.33	74.6	60.54
NM_001184414.1	855434	YNL284C-A	0.52	14.91	12.42	14.42	15.34
NM_001178183.1	851193	CDC19	10292	8144.15	10205.1	10207.6	10536.9
NM_001183477.1	854223	ASE1	8.89	21.93	6.99	10.36	7.39
NM_001178727.1	850372	POL4	13.64	24.75	12.38	11.45	10.06
NM_001184018.1	855897	HRR25	183.94	213.92	156.93	128.34	128.95
NM_001179234.1	856504	GRE3	251.46	648.42	337.74	183.95	212.65
NM_001181329.3	853114	ELP2	59.85	27.07	50.64	55.81	60.26
NM_001181674.1	853473	ILV3	291.84	221.61	265.51	192.7	292.38
NM_001179665.1	853762	UTP11	145.87	100.7	143.12	188.98	187.18
NM_001348874.1	854031	YOL118C	9.66	37.06	14.89	13.08	11.36
NM_001180884.3	852865	CKB1	125.93	161.4	124.51	117.53	113.93
NM_001183625.3	854381	NOC2	116.08	66.68	105.77	128.62	135.51
NM_001182690.1	855222	ADD37	126.12	203.06	131.45	130.31	114.54
NM_001180802.3	852105	RSM28	105.14	157.33	109.66	94.62	92.02
NM_001181812.1	853619	YJR154W	7.21	16.93	4.7	4.08	4.22
NM_001179905.1	850482	COS4	0.98	2.41	1.83	1.26	0.66
NM_001178401.1	852342	YBR053C	94.12	256.57	103.73	71.33	73.18
NM_001180991.3	852751	SCS3	58.66	70.34	73.41	67.29	58.74
NM_001182971.3	855589	FYV6	68.03	184.65	76.67	67.44	54.45
NM_001180543.1	851821	PRP42	43.37	45.19	40.55	41.71	40.74
NM_001182424.1	854937	ORC1	18.7	18.68	16.69	19.37	17.53
NM_001184602.3	1466535	YHR214C-E	1.24	3.48	1.8	1.28	1.43
NM_001178789.1	850444	TRX3	384.46	891.19	611.11	474.87	448.13
NM_001183755.3	854513	ALA1	104.77	56.85	85.47	95.05	94.7
NM_001182848.3	855723	IDP3	13.47	62.27	14.15	14.86	11.78
NM_001179603.1	853829	AIM26	3.69	6.33	2.49	1.51	2.11
NM_001180422.3	851693	YDR114C	0.24	1.58	0.25	1.25	0.56
NM_001180826.1	852130	EUG1	45.4	82.89	41.39	32.06	34.03
NM_001183818.1	856103	LSP1	838.28	1646.45	746.86	422.88	517.82
NM_001182566.1	855090	AVO2	18.19	29.62	19.09	13.81	14.22
NM_001178962.3	856802	TDA2	72.05	268.61	107.43	87.21	89.77
NM_001179381.1	854780	ULP2	15.72	24.09	14.11	13.49	14.92
NM_001180600.3	851886	SRP101	91.55	58.24	76.91	83.21	82.51
NM_001179889.3	853974	BAS1	26.13	15.4	24.73	20.22	27.25
NM_001182752.1	855285	YMR244W	1.22	1.21	2.15	2.44	1.54
NM_001182112.1	850922	YLR225C	82.12	135.72	56	54.94	60.38
NM_001183332.1	854076	AVO1	11.08	19.85	10.83	9.6	10
NM_001181132.1	852886	CUL3	16.77	27.67	17.95	19.63	19.39
NM_001179543.3	854839	MRS1	33.67	34.13	28.04	24.63	30.42
NM_001270749.1	854643	YIL163C	9.54	8.02	7.17	4.03	4.92
NM_001181182.3	852944	YGR053C	24.81	71.42	27.45	22.78	18.28
NM_001181251.3	853020	YGR122W	26.23	42.7	27.08	39.53	24.18
NM_001181973.1	850775	SMC4	12.95	24.13	11.34	11.2	11.55
NM_001182241.1	851066	YLR352W	16.67	23.11	13	12.62	13.16
NM_001183767.3	854529	PYK2	37.98	104.17	44.47	30.82	27.93
NM_001181952.1	850754	ENV10	252.88	271.59	260.97	274.73	265.44
NM_001179017.1	856864	LCP5	71.42	25.09	52.9	64.43	76.77
NM_001182701.1	855232	RPL36A	1594.47	748.84	1989.91	2507.51	1997.72
NM_001182506.1	855022	ANY1	41.02	26.94	32.28	36.24	38.36
NM_001178864.1	856662	PAU2	9.87	33.09	8.93	8.29	7.6
NM_001183183.3	855739	VPS27	67.05	71.3	58.96	50.38	53.1
NM_001181440.1	853450	CTK2	32.08	46.77	29.14	32.48	30.54
NM_001178477.1	852426	OPY1	76.15	112.55	92.54	75.96	70.72
NM_001182178.1	850997	COQ11	123.25	239.68	131.58	100.56	98.71
NM_001184238.1	856263	KAR3	13.47	17.36	10.73	13.02	11.41
NM_001183940.1	855977	NAN1	74.38	42.83	73.5	76.37	84.68
NM_001179555.1	854851	MGA2	68.21	84.6	56.46	50.34	55.29
NM_001180206.1	851409	LDB17	34.27	18.91	33.06	25.53	27.03
NM_001178608.1	852563	RGD1	36.81	55.85	30.58	28.38	31.66
NM_001179099.1	856367	APM2	29.41	43.06	24.77	22.47	22.06
NM_001178253.1	852270	FMT1	4.14	12.34	3.89	3.37	4.11
NM_001180328.3	851583	DAS2	38.9	27.21	35.59	41.34	44.21
NM_001184427.2	851971	YDR365W-B	413.23	577.27	334.27	260.01	184.1
NM_001183136.1	855418	CLA4	25.73	41.88	20.12	14.22	17.13
NM_001183113.1	855446	BOR1	11.42	8.29	9.87	10.88	11.35
NM_001348833.1	850615	YFR054C	1.35	3.07	1.12	2.04	1.34
NM_001182297.3	851125	UTP21	42.68	25.74	35.94	38.65	44.2
NM_001183461.1	854206	CUE5	188.54	464.84	192.17	153.4	164.13
NM_001178306.1	852214	SEF1	10.49	30.35	10.9	8.82	9.65
NM_001184076.1	855866	FUM1	210.75	355.28	222.74	189.42	198.41
NM_001184686.1	3799974	YIL102C-A	12.13	41.51	9.95	8.66	14.1
NM_001183246.3	855806	BSC5	15.06	25.75	13.95	12.6	17.86
NM_001184462.1	850356	YCL001W-B	3.35	8.37	2.78	4.5	3.49
NM_001348838.1	852877	BRP1	1.85	6.12	2.44	1.03	1.15
NM_001179729.1	853693	PIR3	14.64	145.85	13.37	9.83	11.82
NM_001179589.4	853845	YKL023W	80.24	234.15	89.88	75.2	73.81
NM_001180480.3	851753	ARG82	16.96	24.77	16.1	13.7	11.72
NM_001182678.1	855210	DDR48	550.64	1186.46	546.52	287.98	301.03
NM_001179075.3	856934	PUG1	2.59	2.59	2.69	3.98	2.56
NM_001183602.1	854355	FYV12	1.92	1.37	1.16	1.15	1.65
NM_001180077.1	851544	ERP3	47.33	68.5	69.27	47.58	49.73
NM_001180728.1	852030	HKR1	14.45	20.42	12.35	10.63	11.97
NM_001178551.2	852502	COS111	7.46	16.85	5.9	9.59	5.98
NM_001178491.3	852440	SUP45	587.34	302.02	444.61	536.7	597.01
NM_001184151.1	856167	SMK1	13.82	23.61	12.91	12.25	12.98
NM_001183416.1	854001	YOL163W	3.65	6.75	4.46	5.18	4.29
NM_001181038.1	852702	XRN1	71.95	79.75	63.44	58.29	57.71
NM_001181375.1	853161	BRF1	39.08	58.87	38.47	36.41	37.3
NM_001179714.1	853709	SDH1	31.54	110.41	40.34	23.64	25.13
NM_001180931.1	852814	SGF73	43.22	54.04	34.94	30.42	30.19
NM_001181882.1	850664	MHT1	6.57	12.81	5.17	8.22	7.24
NM_001179395.3	854766	PIG2	58.8	187.38	62.75	34.53	29.64
NM_001182098.1	850908	ATG38	22.58	64.4	22.25	22.04	19.4
NM_001181770.3	853576	NNF1	56.05	85.94	61.22	47.36	59.68
NM_001179577.1	853858	CCE1	27.52	46.79	30.46	29.07	26.85
NM_001182644.1	855173	RPL13B	5325.45	1978.6	5476.65	6236.52	5960.31
NM_001178896.3	856722	YND1	33.64	50.64	30.11	29.12	32.22
NM_001182379.1	854987	UNG1	58.13	67.55	61.18	58.86	57.95
NM_001183587.3	854339	GLN4	140.22	106.49	122.51	134.57	134.73
NM_001178357.1	852294	HHF1	2016.35	2327.66	1833.08	3037.71	2030.05
NM_001180265.1	851322	HEM3	119.51	104.96	129.7	106	115.83
NM_001180066.1	851557	RPT2	282.09	411.34	258.16	247.13	241.95
NM_001181196.4	852958	YGR067C	4.26	11.41	4.38	3.94	3.19
NM_001184210.1	856229	PIS1	425.58	1059.92	555.98	465.37	501.21
NM_001281536.2	855672	YNL054W-B	63.3	70.57	50.62	42.16	39.29
NM_001180290.1	851368	PTP1	52.76	100.25	48.89	40.33	44.07
NM_001180469.3	851740	NBP2	59.24	87.94	54.39	50.69	49.97
NM_001181959.1	850761	LAM6	29.33	41.58	25.17	21.14	23.18
NM_001178172.1	851206	SAW1	32.31	55.36	33.83	33.4	28.8
NM_001183086.1	855473	RPA49	204.05	87.56	172.94	220.42	245.25
NM_001181107.1	852610	KAP114	20.3	22.01	16.02	16.21	15.68
NM_001179419.1	854741	RPS24B	2211.75	695.32	1944.87	2822	2756.36
NM_001184045.1	855845	FAS2	151.86	160.59	121	143.71	136.05
NM_001184139.1	856155	PUF2	12.61	33.4	14.19	14.89	11.43
NM_001179220.1	856490	YNG2	40.76	78.55	40.24	49.75	41.91
NM_001184301.1	856334	YPR204W	52.26	99.31	47.08	39.61	44.67
NM_001181478.1	853405	YJL045W	5.94	26.11	7.03	5.97	6.31
NM_001180788.1	852091	DIG2	44.14	83.44	36.78	46.51	37.11
NM_001182437.1	854897	CPR3	490.35	923.5	624.17	487.02	511.1
NM_001183286.1	854125	OPI10	133.5	363.23	199.56	180.59	173.98
NM_001179112.1	856353	GUT1	38.27	78.85	35.78	27.38	28.21
NM_001179920.1	850497	RGD2	32.25	57.29	26.88	26.81	27.73
NM_001181530.1	853348	PHS1	254.72	287.99	246.53	260.5	279.66
NM_001183909.1	856010	EEB1	338.52	73.28	207.99	175.01	338.26
NM_001182881.1	855686	BOP3	46.4	59.07	37.34	48.42	32.89
NM_001183715.1	854471	YOR296W	8.15	16.24	7.61	7.48	6.63
NM_001180454.3	851725	EKI1	19.33	25.22	15.18	19.43	17.61
NM_001180314.3	851569	SOK1	46.35	73.19	50.65	38.66	45
NM_001181601.2	853271	SET2	26.61	18.58	16.29	22.01	22.99
NM_001180278.1	851308	YDL218W	3.8	6.29	2.4	3.33	4.46
NM_001181868.1	850678	YBT1	28.87	37.29	24.06	22.49	24.34
NM_001181907.1	850707	YEH2	53.72	66.22	48.98	50.45	52.26
NM_001179700.2	853724	2020-10-01	9.36	14.45	7.79	8.14	8.46
NM_001182552.1	855076	STV1	37.26	32.79	30.77	32.11	32.53
NM_001182764.1	855299	PET111	7.09	9.35	5.82	6.18	5.81
NM_001180812.1	852115	SPG3	33.45	32.65	36.05	41.89	40.11
NM_001183099.1	855460	ORC5	44.69	46.61	36.64	28.1	36.58
NM_001181120.1	852638	FZF1	30.09	37.01	31.12	35.53	31.33
NM_001182283.1	851111	COX8	513.56	1096.72	653.74	492.14	484.3
NM_001180661.1	851955	TRR1	662.63	658.47	616.37	651.53	620.07
NM_001181690.1	853489	CPR7	77.5	67.96	69.12	82.29	74.42
NM_001178973.1	856815	UTP7	92.28	66.18	81.35	91.17	96.42
NM_001178663.1	850344	DCC1	21.53	46.08	19.35	21.64	19.54
NM_001183896.1	856023	MOT1	11.83	19.6	10.52	12.31	11.5
NM_001179150.1	856413	YHR020W	148.13	66.21	113.21	149.24	154.48
NM_001178565.1	852518	ATG12	65.37	113.5	64.27	73.09	67.36
NM_001182226.1	851051	VRP1	67.58	100.03	49.67	35.52	35.89
NM_001181747.1	853552	GRR1	20.4	33.66	19.19	18.52	19.14
NM_001179859.3	853943	MET1	15.67	41.42	12.52	13.92	13.85
NM_001183533.1	854281	YOR114W	13.27	27.42	9.09	8.47	8.43
NM_001182341.3	851174	RIF2	14.07	31.37	13.58	14.82	12.97
NM_001179209.1	856478	IRE1	15.55	19.43	14.53	11.39	14.56
NM_001183509.1	854257	PTC5	65.65	96.96	64.76	47.76	52.29
NM_001178649.3	852603	PAU24	7.82	7.12	8	4.51	3.28
NM_001180978.3	852765	SLD3	23.67	27.13	18.78	17.67	20.05
NM_001180138.1	851480	MRK1	37.15	99.65	36.43	27.03	22.22
NM_001270751.1	854757	YIL054W	0.22	1.21	0.46	0.46	0.26
NM_001182959.3	855602	TOM70	158.61	171.45	142.42	113.87	131.03
NM_001184032.1	855883	SAR1	511.26	448.1	551.37	588.35	526.62
NM_001181545.2	853332	MDV1	34.15	34.76	29.45	24.05	28.42
NM_001183831.1	856090	IRC15	22.73	47.83	20.54	19.81	22.06
NM_001181362.3	853148	PHO81	25.74	34.89	20.52	24.91	25.51
NM_001180610.1	851896	GPI11	89.8	73.51	97.95	90.92	102.53
NM_001182083.1	850893	PWP1	100.76	44.45	81.61	114.74	122.79
NM_001180918.1	852828	PRM8	89.28	222.22	110.43	80.07	74.88
NM_001178421.4	852365	RDH54	46.71	65.33	40.61	35.39	38.8
NM_001182630.1	855159	POM152	19.68	18.11	16.77	17.12	18.01
[truncated: 3,839 more rows]
