# Supplementary material for: Inferring Gene Regulatory Network Architecture Underlying Complex Traits: An Integrative Analysis of Mutant Lifespan and Gene Expression Profiles Identifies Master Regulators and Key Functional Modules for Yeast Aging
Source: Aging Cell. 2026 Apr 25;25(5):e70511. doi: 10.1111/acel.70511 (PMC13109641; doi:10.1111/acel.70511)
Supplement: Supplementary file 8 — Table S7: Transcription profiling of HSP26Δ. [file ACEL-25-e70511-s006.xlsx]

## Sheet: sheet1
Transcription profiling of HSP26Δ
RNA ID	Gene ID	Symbol	HSP26_1 FPKM	HSP26_2 FPKM	HSP26_3 FPKM	WT4741_1 FPKM	WT4741_2 FPKM
NM_001178921.1	856752	CHZ1	312.05	619.97	753.16	490.7	483.23
NM_001182233.1	851058	RPL26A	2550	3586.54	3125.65	3356.86	3126.8
NM_001180494.3	851767	SND1	93.84	70.98	80.68	40.51	56.68
NM_001183458.1	854204	CKB2	166.4	169.46	185.14	194.12	197.26
NM_001179499.1	854655	ESL1	26.46	21.75	24.49	15.43	19.93
NM_001178610.3	852566	MIC12	179.3	276.76	192.85	307.15	300.12
NM_001181584.1	853290	SNA3	1233.47	1195.94	1221.48	1267.3	1222.84
NM_001178844.1	856683	BUD16	33.81	58.45	48.43	54.92	52.51
NM_001180634.1	851926	YSP2	19.16	15.45	17.84	12.43	13.6
NM_001180925.1	852820	YBP2	17.43	16.42	17.99	15.5	16.12
NM_001181901.1	850701	PPR1	5.41	8.02	5.31	7.04	6.66
NM_001180105.1	851514	NPC2	243.58	222.63	273.5	178.84	195.86
NM_001178415.1	852359	TIP1	1812.97	1653.14	2045.28	1342.4	1257.1
NM_001182163.1	850982	DBP9	69.9	80.3	67.02	89.92	99.66
NM_001178186.1	851190	CDC24	41.35	40.33	36.39	31.37	33.58
NM_001178750.1	850402	RBK1	123.54	117.16	143.4	108.64	113.12
NM_001180248.1	851339	PPH22	78.05	76.58	71.95	57.65	61.17
NM_001180387.1	851651	PET100	124.03	166.38	192.73	157.49	175.94
NM_001181483.1	853397	MTR4	37.37	44.66	39.78	51.18	53.85
NM_001181032.1	852709	PMR1	60.93	40.89	45.67	29.69	35.67
NM_001184144.1	856160	MSF1	25.79	25.39	22.19	20.33	23
NM_001183527.1	854275	LEU9	75.54	70.08	73.95	100.63	114.93
NM_001183794.1	854556	ALD4	169.57	80.18	108.44	60.93	64.97
NM_001182334.1	851167	YLR446W	18.28	14.95	15.43	16.27	14.34
NM_001180505.1	851778	CBS2	47.4	60.62	41.9	41.47	46.07
NM_001182812.1	855349	ADH2	15.28	18.38	10.01	20.16	22.89
NM_001182025.1	850829	NHA1	40.01	36.93	35.87	29.6	33.48
NM_001179443.1	854713	PRK1	25.92	16.98	20.25	14.76	17.44
NM_001181392.3	853179	SAY1	27.17	28.75	26.39	28.34	28.35
NM_001183666.1	854421	SRL1	541.31	455.1	653.86	489.12	502.66
NM_001184271.1	856304	YPR174C	58	66.04	48.79	57.55	60.91
NM_001181754.1	853559	YJR096W	207.65	145.68	148.43	114.78	103.95
NM_001180840.3	852145	KRE28	31.78	39.45	47.71	42.87	39.37
NM_001182749.1	855283	RPL20A	5383.75	5015.04	4474.1	7418.91	6237.62
NM_001182373.1	854993	TAF11	69.12	70.03	71.87	65.82	74.64
NM_001179031.1	856884	COX15	60.04	65.42	74.3	59.39	67.56
NM_001182175.1	850994	RPS30A	4821.97	8653.99	8553.24	8836.44	6995.52
NM_001183347.1	854060	TRM10	72.36	107.41	84.19	99.55	103.44
NM_001183059.1	855500	POP1	51.49	45.24	37.93	41.69	44.77
NM_001178730.1	850376	CWH43	50.17	36.89	38.63	32.63	31.09
NM_001181148.3	852902	UGA1	119.44	86.54	100.48	75.52	76.72
NM_001183914.1	856004	ATG21	35.06	33.03	36.67	31.42	29.18
NM_001179176.1	856442	INM1	97.87	93.36	104.26	77.99	87.37
NM_001183230.1	855789	NOG2	112.08	133.76	92.09	121.2	147.2
NM_001183969.1	855948	KIP2	12.96	10	11.71	10.07	10.39
NM_001180774.1	852077	PKH3	42.6	37.49	35.4	26.65	34.46
NM_001183139.1	855415	RPL18B	465.72	662.37	399.16	931.07	897.86
NM_001179853.3	853937	LAS1	26.18	34.79	26.81	30.18	31.96
NM_001184419.4	851793	YDR210W-B	15.69	14.32	12.79	13.59	10.84
NM_001180032.3	856821	SBH1	671.44	861.7	994.4	832.49	782.92
NM_001180399.3	851665	RLI1	63.18	65.14	83.09	70.83	89.05
NM_001184645.1	1466398	YCR024C-B	60.93	26.35	64.37	30.4	27.29
NM_001181740.1	853545	ACF4	48.42	58.97	52.6	49.87	41.99
NM_001184038.2	855877	MMT2	50.94	54.99	35.59	40.86	38.88
NM_001180119.1	851499	TSR1	45.5	51.78	41.92	56.88	55.98
NM_001184132.2	856147	GLN1	2036.92	1483.64	2698.68	1424.36	1748.93
NM_001178687.1	850315	YCL042W	12.78	6.68	7.59	4.67	5.83
NM_001182348.3	851182	YLR460C	15.17	18.85	12.78	17.59	14.54
NM_001183652.1	854408	KIN4	21.99	20.52	18.42	20.84	22.65
NM_001348864.1	855019	YMR007W	5.99	4.4	4.72	3.41	6.83
NM_001181254.1	853026	YGR125W	19.49	17.31	17.51	15.37	16.04
NM_001179651.1	853777	MDH1	251.13	171.64	192.7	187.62	181.96
NM_001183075.1	855484	YTP1	35.17	30.73	27.79	21.77	22.87
NM_001178493.3	852442	ADH5	122	84.72	111.17	74.07	71.55
NM_001183243.3	855803	YNR066C	10.18	8.36	9.96	7.09	7.4
NM_001179508.1	854646	POT1	6.79	3.96	4.6	5.03	5.82
NM_001179164.1	856429	PIH1	34.69	43.07	32.27	40.42	39.77
NM_001178932.2	856764	YEN1	20.95	16.16	15.11	13	13.76
NM_001180710.1	852011	DIT2	1.69	1.48	0.98	1.7	1.88
NM_001183446.1	854192	STI1	493.68	448.94	415.86	316.89	562.92
NM_001182559.1	855083	RNA14	57.53	79.45	58.1	72.94	71.82
NM_001182932.1	855630	APP1	75.2	55.91	54.61	43.83	52.12
NM_001178624.3	852579	PPS1	39.87	36.87	35.37	32.08	33.54
NM_001179315.1	856590	SSP1	2.81	6.84	3.94	6.31	4.7
NM_001178289.1	852231	MOH1	22.37	24.72	21.66	19.38	15.65
NM_001180973.3	852770	YGL108C	99.82	119.24	146.45	111.32	106.37
NM_001179984.2	850574	FAB1	13.93	10.9	11.18	10.12	8.93
NM_001183979.1	855938	SET6	49.35	31.5	40.83	24.36	23.83
NM_001178199.2	851243	GPB2	40.74	41.35	34.13	29.03	32.28
NM_001182737.1	855270	RPS10B	7286.32	16486.7	16424.4	14069.2	13626.8
NM_001181914.1	850714	AAT2	433.91	383.12	355.72	399.13	428.29
NM_001179364.3	854801	MNT3	31.66	25.07	29.95	23.8	23.86
NM_001182150.1	850968	RED1	8.84	5.24	6.96	6.79	6.38
NM_001183585.3	854337	SWT1	36.06	44.17	41.38	35.14	35.17
NM_001181312.1	853095	QCR9	141.43	204.3	209.96	155.4	171.47
NM_001179186.2	856453	RSC30	41.1	38.04	39.09	36.97	32.44
NM_001178428.3	852372	SEC18	93.74	67.96	93.06	65.17	74.4
NM_001184159.1	856175	FCY1	981.36	1140.38	1428.03	1294.56	1287.52
NM_001178958.1	856797	RGI1	511.1	379.72	1120.31	282.15	156.98
NM_001180746.3	852048	THI74	17.3	13.09	11.36	11.65	11.22
NM_001179933.1	850511	RIM15	14.64	11.02	13.2	8.51	10.91
NM_001182012.1	850816	YLR125W	12.66	9.33	12.27	13.31	10.44
NM_001182842.3	855729	PET8	93.2	102.04	77.94	93.9	82.66
NM_001182895.3	855668	OCA2	84.62	112.59	105.69	113.19	111.83
NM_001181538.1	853339	SET4	20.96	9.97	11.16	4.46	4.74
NM_001178277.1	852243	APL3	23.3	16.16	20.23	12	14.57
NM_001179455.1	854699	PFK26	23.36	15.6	23.96	13.96	13.45
NM_001179055.1	856912	PAB1	503.16	432.14	491.31	434.76	463.35
NM_001181378.1	853164	MGA1	87.23	98.74	58.92	74.63	61.18
NM_001178239.1	851299	PHO11	85.23	61.59	53.3	48.84	43.25
NM_001183358.1	854047	NDJ1	11.7	11.76	7.48	10.23	11.16
NM_001184681.1	3799970	COX26	9.57	18.98	9.62	10.17	10.2
NM_001178699.1	850303	KAR4	33.53	35.43	42.53	31.87	31.63
NM_001181852.1	850627	YLL032C	14.98	14.72	13.97	14.42	15.89
NM_001180199.1	851416	SCM3	29.75	35.53	31.16	27.83	29.13
NM_001178796.1	850452	YCR090C	177.92	401.06	303.4	397.92	403.1
NM_001181527.1	853351	KHA1	32.63	41.4	20.74	27.43	28.54
NM_001181160.1	852919	IMO32	36.39	38.12	24.98	40.19	37.98
NM_001183573.1	854325	SLP1	17.51	22.72	16.89	20.47	20.4
NM_001183173.1	855381	DDI3	7.25	3.76	3.84	4.86	5.51
NM_001181078.1	852659	SKI8	57.52	55.24	60.84	53.91	55.96
NM_001184195.1	856213	YPR098C	169.17	258.98	233.19	234.48	222.73
NM_001182440.1	854894	TDA9	34.47	29.55	24.68	25.37	26.83
NM_001180550.3	851829	AMD2	23.67	22.72	20.85	20.71	20.53
NM_001181598.1	853274	HAL5	72.12	59.87	40.55	44.92	46.12
NM_001183379.2	853995	TRM13	49.06	49.43	36.62	49.52	49.05
NM_001178371.1	852311	CHS3	17.69	13.24	20.79	11.42	16.88
NM_001181092.1	852626	MTC3	106.88	99.57	115.59	133.09	100.4
NM_001184005.1	855910	YPL191C	21.71	17.26	18.97	13.18	16.23
NM_001183713.1	854469	RRS1	165.63	222.81	148.29	258.26	240.61
NM_001180482.1	851755	RSM24	68.07	94.03	59.19	77	74
NM_001182138.1	850953	SYM1	63.19	82.1	67.29	54.09	55.22
NM_001182706.1	855239	CLN1	50.85	38.4	39.39	32.24	37.84
NM_001179866.3	853951	ECM4	79.1	48.76	52.98	30.48	25.89
NM_001178857.1	856669	GDA1	62.47	54.52	56.79	59.19	58.52
NM_001181708.3	853509	ISY1	47.55	63.31	59.27	44.25	45.33
NM_001183303.1	854108	GSH2	137.93	127.74	133.78	125.17	123.91
NM_001179065.3	856922	TMT1	161.83	142.44	141.56	69.57	61.96
NM_001178506.1	852455	AMN1	228.54	199.01	250.46	132.33	185.97
NM_001180262.1	851325	MRPL11	53.69	70.41	45.6	72.45	70.47
NM_001182966.4	855595	TEP1	3.93	3.93	2.57	4.53	3.49
NM_001179627.1	853804	BLI1	69.76	94.08	121.44	78.26	63.26
NM_001182614.1	855141	YMR114C	42.88	30.91	30.9	31.67	28.27
NM_001183433.1	854179	RTS1	94.73	66.7	105.14	56.16	60.64
NM_001179105.1	856360	SNF6	121.61	112.05	101.7	103.85	95.48
NM_001182918.1	855644	EOS1	69.39	58.99	66.71	65.59	59.79
NM_001179303.1	856577	SPC97	8.13	8.12	9.72	10.1	9.19
NM_001184529.1	1466399	EGO2	22.07	20.97	32	25.54	26.25
NM_001178638.1	852593	BSD2	100.55	135.31	127.56	115.81	113.55
NM_001183366.1	854037	MSB4	26.71	25.04	26.89	25.87	31.17
NM_001270742.1	851553	YDL009C	25.63	16.59	22.36	19.39	18.91
NM_001183847.1	856074	SRL4	0.43	0.74	0.45	1.2	0.83
NM_001183992.1	855925	CBC2	211.76	255.96	171.16	286.81	268.74
NM_001180030.3	850590	RPL2A	2526.16	2609.22	2026.05	3224.46	2996.6
NM_001183700.3	854456	PLP2	121.1	125.25	148.07	147.91	145.95
NM_001180959.1	852786	PAN2	21.58	21.38	23.11	18.19	23.34
NM_001184285.1	856318	MLC2	172.07	208.9	218.46	220.79	205.7
NM_001182280.3	851108	ART10	27.03	21.76	16.79	19.24	16.32
NM_001182386.1	854980	TSA1	4691.31	3728.69	4401.4	4922.66	4332.1
NM_001181863.1	850683	FPS1	62.55	51.78	48.92	49.86	47.86
NM_001182684.1	855216	YMR178W	157.35	287.26	236.63	205.79	187.79
NM_001181693.1	853492	RAD26	16.69	14.19	14.5	10.72	11.67
NM_001184531.3	1466460	LSO2	90.14	82.9	93.46	94.17	88.03
NM_001179377.1	854785	EMC5	269.01	644.6	522.83	613.84	601.09
NM_001181997.1	850800	CCW12	26342.3	33907.4	25518.7	39468.9	34246.3
NM_001179290.1	856564	TDA11	21.45	18.25	17.37	14.88	15.16
NM_001182265.1	851091	PSY3	17.89	17.4	19.65	18.64	18.79
NM_001179614.1	853818	ELM1	13.66	16.31	12.62	13.85	12.63
NM_001182627.1	855156	DLT1	32.64	39.25	23.6	30.11	29.52
NM_001180761.1	852064	TSA2	359.03	123.67	136.83	86.28	75.62
NM_001179779.1	853666	YRA2	111.18	115.52	105.97	143.59	125.56
NM_001183492.1	854240	SGO1	15.36	17	13.93	20.77	17.7
NM_001178338.1	852179	BNA4	25.77	38.44	23.85	59.25	56.34
NM_001180135.1	851483	RXT3	76.18	72.99	75.28	61.05	61.48
NM_001183046.1	855513	YNL208W	812.61	699.4	665.14	739.16	746.09
NM_001179043.1	856897	PET122	24.29	18.06	13.73	14.9	17.12
NM_001178220.2	851276	YAR023C	16.06	24.33	18.05	22.2	17.43
NM_001182361.1	855006	GIS4	29.14	26.51	20.72	22.94	19.92
NM_001184338.1	850642	COX19	65.89	68.31	48.87	57.45	42.4
NM_001182693.1	855225	YMR187C	14.61	15.07	9.95	13.46	12.52
NM_001184399.1	853069	YGR161C-C	0	82.16	0.13	69.31	53.64
NM_001181104.1	852612	CSE1	55.45	51.39	58.56	43.65	51.93
NM_001179636.1	853793	YKL070W	30.8	26.33	23.91	22.6	22.8
NM_001179549.3	854845	DAL1	6.85	5.07	2.38	6.71	5.35
NM_001184119.1	856133	SDD4	21.37	17.54	19.42	17.37	18.67
NM_001183779.3	854541	VTS1	36.85	40.31	29.63	30.11	41.51
NM_001180374.1	851638	RTR2	15.33	15.44	16.32	16.95	16.63
NM_001178384.1	852324	CSG2	135.39	113.16	128.04	103.4	104.34
NM_001181471.3	853414	IRC18	0.58	1.06	0.45	1.82	1.01
NM_001181169.3	852931	KSS1	21.96	24.1	21.06	21.32	24.9
NM_001179152.1	856417	YHR022C	15.41	13.99	12.71	11.81	14.89
NM_001183866.4	856055	OAZ1	46.9	77.08	71.25	60.37	64.81
NM_001180012.3	850608	BNA6	174.66	189.52	193.58	179.55	187.88
NM_001180794.3	852097	VPS60	164.19	178.89	211.39	146.88	138.36
NM_001182054.1	850864	RPS31	11142.7	17437.3	13288.9	21830.2	21942.2
NM_001178324.2	852194	CDC27	20.42	17.29	19.92	15.22	13.78
NM_001183632.1	854388	SAS5	46.99	70.03	40.53	69.87	63.86
NM_001184010.1	855905	OXR1	83.53	81.57	75.84	75.29	67.35
NM_001178884.1	856640	HXT13	1.55	1.88	1.82	1.86	1.55
NM_001181721.1	853526	RPA12	193.25	359.07	260.97	487.97	413.46
NM_001182125.1	850939	FAR10	33.14	27.37	25.7	25.78	23.1
NM_001184518.1	2732686	VMA9	490.76	490.54	322.74	569.55	504.86
NM_001178518.1	852468	NPL4	54.04	47.19	46.87	37.13	37.95
NM_001179215.1	856485	IPI1	33.29	64.6	35.32	49.06	51.11
NM_001182951.1	855609	RPC19	149.86	305.94	296.46	334.86	312.82
NM_001182792.1	855329	NGL2	42.65	40.66	37.77	43.33	41.05
NM_001182405.1	854957	GSF2	186.02	151.19	201.31	156.67	170.09
NM_001179751.1	853650	ASH1	71.92	63.46	84.05	58.62	55.37
NM_001179795.1	853874	YKR005C	2.49	2.45	2.73	3.19	2.73
NM_001178771.1	850424	TAH1	194.31	256.64	243.46	290.07	207.49
NM_001179332.1	856608	PPX1	96.95	112.72	85.31	103.57	111.2
NM_001180946.1	852799	YGL081W	6.42	5.47	2.69	5.2	5.72
NM_001183189.1	855746	URK1	31.65	38.22	33.15	49.06	55.33
NM_001183484.1	854231	CYT1	94.55	63.61	89.12	82.76	103
NM_001182587.1	855112	YMR087W	27.42	18.92	26.99	17.48	19.58
NM_001179267.1	856539	ARO9	88.4	79.73	117.31	52.79	107.41
NM_001181551.1	853323	YJL118W	32.75	41.49	30.36	36.76	47.23
NM_001180999.1	852743	PCL10	31.79	24.42	24.31	25.35	25.69
NM_001181287.3	853062	MTR3	57.18	90.78	62.88	95.35	88.24
NM_001184101.1	856112	AIM45	172.54	172.5	169.83	191.89	190.92
NM_001180414.1	851683	ARP10	3.22	4.56	6.1	5.37	5.52
NM_001179525.3	854819	AIM21	54.1	35.53	41.8	33.83	36.85
NM_001180214.1	851401	MSH5	4.09	4.46	4.57	5.97	5.07
NM_001182066.1	850876	YLR179C	486.58	543.3	433.75	550.3	534.12
NM_001183762.1	854520	YOR342C	110.87	122.18	104.19	116.71	144.83
NM_001183159.1	855395	VNX1	22.46	19.8	21.94	18.37	18.45
NM_001181232.1	852995	NOP7	229.41	246.58	250.37	297.21	311.72
NM_001179764.2	853635	PTK1	42.43	29.3	27.58	26.52	26.61
NM_001184670.1	1466520	YPL119C-A	1.84	0.64	0.97	0.65	0.36
NM_001184246.1	856272	NCE102	721.21	660.34	892.32	507.5	750.71
NM_001180296.1	851362	PHO13	228.34	238.6	192.94	197.88	182.39
NM_001179809.3	853889	IRS4	24.33	18.72	14.12	16.61	14.8
NM_001178593.1	852547	ISW1	30.17	23.77	26.14	25.51	27.39
NM_001183203.1	855760	SEC12	36.56	36.09	35.79	28.6	34.65
NM_001183411.1	854007	ENB1	307.17	265.3	171.4	149.29	115.82
NM_001182719.1	855252	EFR3	31.27	28.88	32.87	22.95	26.96
NM_001183030.2	855529	CHS1	68.46	86.57	47.68	44.01	64.89
NM_001178871.3	856654	HAT2	89.79	71.07	76.94	73.69	67.32
NM_001181825.1	850655	SPO75	9	7.14	8.92	5.75	7.07
NM_001180612.3	851898	CPR5	326.3	419.44	399.83	501.78	553.84
NM_001184317.1	855918	RTC6	98.69	124.9	98.72	117.46	111.21
NM_001178170.2	851208	MAK16	123.97	174.54	145.86	189.49	182.5
NM_001183428.1	854173	TIR4	56.85	15.42	15.01	9.03	11.03
NM_001180887.1	852862	STT3	110.72	85	106.95	88.71	85.95
NM_001183555.1	854303	IDH2	585.35	442.14	498.18	294.67	306.54
NM_001182609.1	855136	MYO5	81.59	43.79	64.33	39.68	42.85
NM_001179538.1	854833	YIR016W	65.83	39.87	47.47	26.76	25.81
NM_001178397.1	852338	REB1	25.19	22.88	25.93	26.43	24.88
NM_001184560.1	1466409	YLR154C-G	73.43	64.75	51.58	63.15	29.39
NM_001180228.1	851386	SFA1	118.53	97.35	96.33	95.6	103.21
NM_001183774.1	854536	MSC6	38.69	36.9	40.16	38.29	41.94
NM_001183609.3	854362	SPR1	10.46	9.01	8.98	9.42	7.68
NM_001183875.1	856044	ALD6	368.92	176.07	184.28	89.61	228.54
NM_001180730.3	852032	SIP1	28.16	25.94	24.81	17.43	21.19
NM_001180360.3	851623	DBF4	44.56	38.94	45.31	34.78	38.27
NM_001179069.1	856926	DMC1	33.02	23.05	29.61	18.02	14.71
NM_001181012.3	852730	RPL9A	3291.16	4515.08	4380.33	6662.98	6428.91
NM_001181412.3	853200	YGR283C	34.18	45.91	48.35	48.49	49.89
NM_001179118.1	856347	CBP2	21.5	19.47	18.82	18.54	21.11
NM_001183093.1	855466	GIS2	1382.79	1712.35	1370.8	2132.03	1904.81
NM_001180309.1	851564	NTH1	176.06	106.62	168.31	74.21	96.57
NM_001180083.1	851537	DIA3	2.26	3.8	1.21	3.82	2.96
NM_001180401.1	851667	DNF2	19.79	15.01	14.9	15.46	14.45
NM_001184299.1	856332	YPR202W	25.67	25.85	20.73	24.09	19.88
NM_001181936.1	850738	YLR049C	14.89	18.86	21.57	21.12	17.14
NM_001179468.1	854686	QDR1	20.67	24.09	17.58	19.71	19.23
NM_001178532.3	852482	YBR184W	2.32	4.7	2.55	5.48	2.77
NM_001182314.1	851146	TDA5	66.63	46.91	54.4	47.16	44.91
NM_001179048.1	856903	YER158C	45.48	48.45	30.23	42.31	29.55
NM_001182194.1	851015	UBC12	53.86	62.99	58.06	70.33	56.66
NM_001180669.3	851963	BCP1	91.01	173	101.65	170.47	170.13
NM_001178670.1	850334	KCC4	6.66	6.68	8.04	8.82	6.66
NM_001179680.1	853746	APN1	65.68	63.97	52.5	69.98	67.77
NM_001180866.1	852883	ERG26	223.25	229.65	251.56	190.92	190.3
NM_001180535.1	851813	SIR4	17.09	19.66	17.62	15.84	15.34
NM_001181513.1	853365	SCP160	114.68	76.75	105.13	85.82	83.14
NM_001179277.1	856551	CRP1	234.1	210.38	226.84	241.12	224.06
NM_001182251.1	851076	STE11	26.14	22.68	19.35	16.91	20.69
NM_001182391.1	854974	SRC1	34.19	23.6	29.1	20.85	18.77
NM_001184266.1	856298	JIP5	96.74	93.86	87.02	91.17	98.46
NM_001179972.1	850558	YFH7	40.47	42.54	36.84	42.33	38.6
NM_001181487.3	853392	TIM54	103.49	93.72	103.7	96.28	103.49
NM_001179320.3	856596	PTH1	30.08	19.27	23.11	21.42	19.11
NM_001183258.1	854158	SIN3	49.77	37.31	40.48	32.53	34.31
NM_001180101.1	851520	SIR2	12.38	11.64	8.68	22.53	18.55
NM_001178839.3	856689	RIP1	63.58	49.64	64.22	53.14	61.15
NM_001179834.3	853918	UIP5	36.95	31.91	34.66	30.63	34.97
NM_001180640.3	851932	IRC3	18.52	16.43	12.45	13.57	14.59
NM_001179913.1	850490	AQY3	22.15	10.27	12.21	11.84	9.03
NM_001181354.3	853140	AMA1	0.93	1.07	0.74	1.54	1.47
NM_001179667.2	853760	HSL1	34.75	31.52	44.71	30.51	28.54
NM_001181672.1	853471	TMA22	428.4	414.06	460.96	433.73	430.98
NM_001181578.1	853296	SFH5	207.65	223.19	179.7	206.87	184.55
NM_001182995.1	855565	IGO1	393.6	675.38	500.75	464.58	417.96
NM_001183398.1	854021	NOP8	39.62	50.66	41.3	49.56	55.35
NM_001270740.1	13393614	MEO1	878.45	1122.19	949.47	1157.19	938.63
NM_001182665.1	855196	HLJ1	137.99	215.82	115.5	171.37	156.36
NM_001183902.1	856017	YPL088W	42.54	41.78	65.12	25.52	43.52
NM_001184306.2	854806	EST3	60.65	80.97	53.2	84.64	81.4
NM_001181810.3	853617	DAL5	8.51	4.62	5.48	4.07	5.29
NM_001183747.3	854505	SNC2	223.95	236.92	241.33	189.14	175.27
NM_001178967.3	856809	YER076C	26.07	22.92	20.23	20.08	19.01
NM_001182875.3	855692	NCE103	105.45	103.9	89.1	100.74	98.86
NM_001178605.1	852560	POP4	36.51	65.7	55.9	48.08	51.75
NM_001183616.3	854372	MCA1	324.37	259.13	273.46	241.9	245.87
NM_001178309.1	852209	AST1	53.59	44.18	41.6	41.18	37.77
NM_001183065.1	855495	JJJ1	34.06	32.41	30.22	39.08	35.72
NM_001179203.1	856472	OSH3	58.48	42.53	44.91	35.82	43.37
NM_001182418.1	854943	NTE1	9.42	6.7	6.75	5.94	6.2
NM_001178818.1	856715	GIM4	112.48	427.8	295.44	396.88	302.12
NM_001179887.3	853972	PCK1	9.22	10.25	5.88	9.3	6.8
NM_001180874.1	852875	LEU1	71.69	45.14	101.36	113.73	151.6
NM_001182807.1	855344	LIP1	344.68	421.18	407.73	465.72	485.95
NM_001180462.1	851733	CPR1	5145.75	5126.53	4013.62	4803.59	5151.24
NM_001183806.1	854568	PHR1	30.57	22.97	30.5	21.11	17.75
NM_001182031.1	850836	ACF2	27.26	22.85	26.3	16.26	18.42
NM_001181651.1	853237	YJL218W	50.09	39.22	49.39	35.97	34.06
NM_001178409.3	852353	TRM7	71.04	103.19	75.35	92.28	100.79
NM_001180391.3	851656	RRP8	78.49	114.32	76.84	137.53	136.79
NM_001181046.1	852694	GTS1	104.1	81.26	79.33	78.08	69.91
NM_001181798.1	853605	HIR3	9.54	8.31	8.43	8.1	6.79
NM_001178936.3	856769	ACA1	51.25	35.34	54.15	34.31	38.17
NM_001182572.1	855096	SDD2	527.61	786.14	520.35	870.88	757.25
NM_001181950.1	850752	BMT6	13.3	19.37	12.49	24.6	22.28
NM_001182862.1	855708	FAP1	16.18	16	13.88	20.54	19.59
NM_001179590.3	853844	URA6	136.7	155.31	125.47	161.49	167.71
NM_001182782.1	855318	BUL1	35.91	27.42	29.27	22.63	25.2
NM_001183080.1	855479	ATG2	8.1	5.63	6.49	4.98	5.17
NM_001181975.1	850777	GAA1	33.07	26.06	34.58	26.31	25.6
NM_001184570.3	1466424	YLR412C-A	1	0	1.06	0	0
NM_001178295.1	852225	YBL055C	68.97	87.25	66.66	78.1	91.04
NM_001181565.1	853309	YJL132W	11.07	10.63	10.81	8.37	7.76
NM_001179481.1	854673	RPL16A	1920.11	2854.27	2287.83	2543.54	2544.38
NM_001179191.1	856458	GIC1	21.75	19.59	17.84	13.55	19.49
NM_001178681.1	850321	GFD2	12.14	14.71	6.92	17.2	26.58
NM_001184677.1	3799973	YGL194C-A	36.35	58.72	29.99	84.48	81.49
NM_001184172.1	856191	OPY2	132.19	101.96	94.63	95.52	96.06
NM_001180182.1	851434	SNA4	106.15	95.05	97.06	96.85	112.17
NM_001180654.3	851947	SVF1	148.86	132.04	162.2	141.07	151.56
NM_001183335.1	854073	IRA2	35.79	33.16	26.62	21.51	21.83
NM_001180447.3	851718	MTQ2	97.03	107.05	78.34	108.84	89.52
NM_001182180.1	850999	SEC72	230.21	381.6	318.11	284.78	266.34
NM_001180521.1	851799	UPC2	46.23	36.12	24.98	22.42	18.03
NM_001180780.3	852083	TRS31	85.73	92.24	94.36	87.71	81.57
NM_001178947.1	856783	FCY2	274.99	178.62	208.91	133.61	150.87
NM_001183279.1	854133	LAG2	17	17.45	16.15	14.56	14.05
NM_001181501.1	853377	YJL068C	130.96	139.85	142.08	154.51	153.43
NM_001181143.3	852897	MSB2	10.07	7.38	8.74	9.28	7.92
NM_001184396.2	856284	YPR158C-D	211.69	142.67	154.45	93.28	85.7
NM_001181126.1	852631	YGL260W	0.4	0.42	0.42	0	0
NM_001179133.1	856392	TCD1	67.84	67.98	61.54	68.91	71.35
NM_001182486.1	854916	PHO84	477.93	349	588.13	220.36	199.1
NM_001181192.3	852955	SPT4	187.01	285.65	347.6	321.35	253.4
NM_001178354.1	852291	UGA2	57.08	55.14	48.06	48.07	44.87
NM_001184232.1	856254	CTF4	13.1	11.58	11.74	12.45	11.2
NM_001182732.1	855265	MRPL44	122.9	166.77	114.8	165.06	162.35
NM_001184025.1	855890	NIP7	181.55	352.15	307.48	336.11	299.67
NM_001182154.1	850972	BOP2	22.93	15.28	13.04	9.34	10.04
NM_001181735.1	853540	MIR1	209.76	172.74	200.04	183.51	203.52
NM_001181340.3	853125	ZPR1	388.17	582.08	246.29	588.46	689.91
NM_001178488.3	852437	IRA1	15.2	11.79	14.49	10.06	9.08
NM_001178738.1	850388	SLM5	22.8	18.69	18.93	16.63	17.64
NM_001179080.3	856940	YRF1-2	1.14	1.57	1.34	2.51	2.59
NM_001179425.1	854735	RPN2	164.27	104	148.35	98.05	102.8
NM_001180158.1	851459	BUG1	203.38	164.69	218.85	167.51	154.71
NM_001183680.3	854435	RPN8	288.83	335.49	355.82	323.66	322.23
NM_001178157.1	851221	CYS3	574.45	445.76	541.42	524.9	571.26
NM_001180578.1	851862	CCC2	20.95	27.59	10.06	16.66	18.02
NM_001183541.3	854289	PFY1	2237.76	3828.47	2836.8	3495.94	3644.75
NM_001182936.1	855625	RAS2	327.66	237.71	290.68	221.07	240.69
NM_001183889.1	856030	GCR1	92.52	56.7	99.72	52.78	52.71
NM_001182597.1	855122	MTG1	46.63	46.13	36.57	49.98	42.15
NM_001183907.1	856012	NOG1	59.85	71.84	69.48	69.57	97.33
NM_001182861.3	855709	RCM1	57.55	77.98	50.13	66.5	74.89
NM_001183741.1	854499	PMT3	27.48	13.32	18.69	13.87	11.23
NM_001180836.3	852141	HLR1	20.25	12.48	23.85	11.79	12.59
NM_001180340.1	851596	PST2	319.51	401.4	311.53	405.89	437.01
NM_001180683.1	851981	BCS1	34.03	36.04	29.27	33.94	37.7
NM_001180432.3	851702	YDR124W	15.83	10.74	11.13	10.35	11.05
NM_001178216.1	851272	ADE1	781.85	968.17	843.63	1220.52	1131.75
NM_001178682.1	850320	SRO9	28.43	41.09	34.43	28.75	32.33
NM_001183591.3	854343	YRM1	21.94	19.88	17.13	18.17	17.29
NM_001179439.1	854717	UTP25	31.23	35.17	31.73	37.95	43.04
NM_001179190.1	856457	VMA22	138.76	234.43	276.16	247.75	198
NM_001180183.1	851433	YDL124W	1892.8	1070.24	1307.11	657.82	693.42
NM_001183843.1	856078	SUV3	15.52	16.41	12.18	12.99	15.9
NM_001181040.1	852700	SAE2	6.82	7.3	7.13	5.84	6.33
NM_001181884.1	850662	PAU18	39.39	18.85	35.6	15.1	23.4
NM_001179716.1	853707	MCR1	417.4	278.18	352.55	219.75	241.42
NM_001182100.1	850910	CRR1	11.91	14.65	11.07	17.39	13.74
NM_001181144.1	852898	YGR015C	31.92	32.95	23.85	30.8	27.82
NM_001182823.1	855360	ELP6	96.3	109.15	110.61	125.84	105.28
NM_001184554.1	1466530	YHR175W-A	0	0	0	0	0
NM_001181640.1	853223	LAA1	15.54	18.19	14.17	14.99	13.35
NM_001178355.2	852292	DSF2	24.99	24.38	27.77	21.53	28.33
NM_001184212.1	856231	RGC1	39.29	29.87	26.75	22.25	27.31
NM_001181194.1	852956	VHT1	20.32	19.47	13.33	8.99	10.02
NM_001181961.1	850763	BUD20	262.87	285.06	216.54	257.24	342.61
NM_001181768.1	853574	YMR1	16.07	15.85	18.01	12.1	14.85
NM_001179132.1	856391	LEU5	17.7	14.54	14.21	15.38	15.19
NM_001182273.3	851100	IKI3	34.01	28.6	29.22	32.62	34.33
NM_001181109.1	852608	TAD1	27.08	43.51	25.67	40.1	38.66
NM_001178852.3	856674	RAD23	163.65	136.82	160.84	140.55	163.64
NM_001181703.1	853503	SSC1	620.71	524.31	538.84	442.99	676.7
NM_001178489.2	852438	BMT2	33.99	43.83	28.67	40.52	36.84
NM_001178737.1	850387	YCR023C	49.85	58.72	37.36	43.89	38.6
NM_001179656.1	853772	CUE2	22.85	28.21	20.98	23.19	25.38
NM_001183284.1	854127	GAS5	148.79	122.32	197.35	139.7	169.67
NM_001180159.1	851458	GET3	433.94	423.78	425.01	386.73	389.18
NM_001181339.1	853124	YGR210C	194.68	242.75	123.66	229.36	256.03
NM_001182435.1	854899	WAR1	26.46	20.53	25.74	18.01	20.7
NM_001182165.1	850984	YLR278C	35.17	28.53	32.51	25.29	26.8
NM_001184547.3	1466436	YDR246W-A	0.53	0.56	1.13	1.13	0
NM_001270759.1	855579	YNL143C	0.62	0.81	0.16	0.16	0.36
NM_001178620.3	852575	HSM3	30.26	28.44	26.37	25.35	24.74
NM_001179918.1	850495	SWP82	35.72	27.73	38.1	25.39	26.57
NM_001181532.1	853346	CHS6	15.43	19.45	20.26	16.4	17.58
NM_001179319.1	856595	GPI16	121.86	71.13	103.42	79.45	74.59
NM_001178800.1	850456	CDC50	58.35	43.22	48.43	43.17	42.65
NM_001178367.1	852307	GAL10	11.1	13.54	12.86	10.14	8.98
NM_001183717.1	854473	MUM3	4.67	3.83	2.85	3.69	5.46
NM_001179089.1	856377	YAP3	42.74	41.62	39.07	35.56	34.87
NM_001182285.1	851113	AFG2	30.72	30.05	23.75	29.69	35.26
NM_001180705.1	852006	NCB2	167.58	216.6	218.34	257.8	237.29
NM_001178971.1	856813	AIM9	116.64	93.8	114.52	89.48	94.1
NM_001181905.1	850705	POM34	73.45	83.24	89.87	74.36	88.16
NM_001181122.1	852636	ADH4	46.35	52.06	38.63	55.69	61.58
NM_001184642.1	1466427	YAL063C-A	1.02	0.8	0.54	0.54	0.6
NM_001183829.1	856092	HST2	121.06	84.75	96.4	82.4	70.78
NM_001181688.3	853487	RBH2	10.67	11.93	11.03	9.87	12.23
NM_001182554.1	855078	AAC1	13.15	15.69	12.12	21.18	16.17
NM_001181316.3	853099	HGH1	78.69	91.68	79.07	91.35	92.26
NM_001182994.3	855566	NSG2	90.81	81.44	91.07	71.54	72.64
NM_001180172.1	851445	ATG20	39.05	37.72	35.88	30.95	26.18
NM_001180694.3	851994	MUS81	12.78	12.62	11.36	11.92	11.68
NM_001183235.1	855795	BIO3	3.63	3.39	3.11	4.51	4.49
NM_001182666.1	855197	DNF3	13.04	10.27	11	8.55	9.38
NM_001184545.3	1466434	YDR182W-A	1.55	5.41	3.29	2.19	0.62
NM_001178831.1	856699	NPP2	25.11	29.04	21.38	28.84	26.61
NM_001180568.1	851847	SWM1	44.05	53.21	45.8	56.41	45.58
NM_001183966.1	855951	RRD2	36.34	37.61	39.45	34.07	32.48
NM_001179579.1	853856	ARC19	565.37	717.03	722.91	524.41	552.55
NM_001179028.4	856879	YER138C	725.55	497.69	634.79	441.28	382.49
NM_001178563.3	852516	HPC2	41.21	36.74	41.58	31.04	30.12
NM_001183535.1	854283	RPO31	18.23	17.35	15.94	15.35	15.93
NM_001182230.1	851054	SPO77	3.01	9.64	5.81	9.25	7.21
NM_001178152.1	851226	ERP2	197.18	266.17	196.36	228.38	235.8
NM_001181262.1	853034	PEX4	51.26	61.28	31.43	58.2	52.61
NM_001183511.1	854259	ECM3	44.59	35.87	38.59	33	33.4
NM_001183063.1	855496	CNM67	18.35	16.54	16.54	16.94	15.5
NM_001178745.1	850397	RPS14A	4866.07	6373.46	4075.28	7717.42	6995.62
NM_001183383.1	853991	VPS68	495.23	679.72	433.42	556.29	549.25
NM_001184030.1	855885	YPL216W	11.76	12.09	12.48	10.65	10
NM_001181870.1	850676	COF1	1264.4	1574.06	1737.93	1700.45	1609.03
NM_001180920.3	852825	OLE1	589.03	643.29	833.04	535.44	585.25
NM_001179245.1	856515	DMA1	58.06	46.5	47.75	46.3	45.87
NM_001182086.1	850896	PBA1	78.04	66.04	66.17	66.92	67.96
NM_001180767.1	852070	PFA5	29.51	29.03	23.4	25.84	23.48
NM_001184228.1	856249	NAT3	81.47	81.5	86.16	106.74	97.52
NM_001180980.1	852763	SNF4	113.12	97.22	120.17	127.66	119.83
NM_001180390.1	851655	STN1	18.25	21.61	16	20.84	21.18
NM_001182808.2	855345	DYN3	42.83	57.14	46.5	61.44	56.66
NM_001181652.1	853236	HXT9	3.89	2.32	1.92	3.14	3.04
NM_001179784.1	853661	COS9	42.98	38.18	43.14	40.21	39.06
NM_001180253.1	851334	NUS1	35.34	29.31	37.39	30.22	31.11
NM_001181209.3	852971	TWF1	155.94	124.78	155.5	114.43	118.58
NM_001179541.3	854836	FLO11	2.35	1.09	1.86	2	1.51
NM_001183121.1	855438	WSC2	33.21	23.47	34.78	22.13	21.25
NM_001183522.1	854270	OST2	372.49	460.89	531.33	550.08	457.24
NM_001182214.1	851035	RPL38	4813.25	8871.51	8566.87	11019.1	9476.85
NM_001180478.1	851751	HSP42	846.71	1044.42	611.99	865.47	1057.63
NM_001182904.1	855659	SUN4	144.47	137.67	188.88	125.93	142.05
NM_001183789.3	854551	RPS12	4859.7	7594.73	5315.81	9818.3	9602.85
NM_001178182.1	851194	YAL037W	13.99	19.6	11.23	17.13	15.76
NM_001182526.1	855045	RSF1	33.69	27.03	26.76	25.2	18.92
NM_001178996.1	856842	NUP157	27.33	26.17	26.92	24.55	23.34
NM_001184057.1	855833	SRP68	100.59	109.04	116.49	88.13	101.84
NM_001178502.1	852451	RPB5	198.39	324.24	257.59	295.5	284.08
NM_001184114.1	856128	DSS4	52.54	63.48	44.78	57.21	48.23
NM_001179232.1	856502	KIC1	31.33	23.42	28.7	18.41	20.91
NM_001180621.1	851908	PIB1	34.74	42.38	30.45	35.9	32.86
NM_001178724.1	850369	ADP1	54.96	43.45	47.07	33.7	31.92
NM_001184289.1	856322	AQY1	6.11	6.46	5.8	4.57	5.71
NM_001181327.3	853112	YPP1	69.22	57.4	54.84	44.94	44.5
NM_001181467.1	853419	HCA4	43.65	56.51	41.83	61.66	62.87
NM_001179857.3	853941	GPT2	35.23	21.59	25.75	18.03	19.08
NM_001183298.1	854113	PEX15	23.77	31.23	26.86	21.44	27.85
NM_001179101.1	856365	AIM17	295.89	178.18	316.6	147.67	136.37
NM_001180800.1	852102	IZH1	88.72	91.61	148.54	83.24	94.94
NM_001182969.1	855592	TOM22	476.4	690.56	486.04	652.4	636.62
NM_001346796.1	852320	YBR032W	1.43	0.75	0.5	0	0
NM_001182692.1	855224	HSC82	697.17	623.31	693.84	503.67	756.72
NM_001182913.3	855649	IMP4	74.41	107.26	66.7	117.55	115.01
NM_001182846.1	855725	SIS1	1057.87	1134.71	688.1	873.63	1073.19
NM_001182006.1	850810	SRN2	56.75	68.03	50.78	70.12	50.93
NM_001184437.3	856624	YHR214C-C	5.61	17.95	16.52	9.08	6.27
NM_001181918.1	850718	YLR031W	10.75	12.13	7.9	9.47	12.25
NM_001180824.3	852128	EMI2	365.17	164.06	263.95	163.12	153.64
NM_001182315.3	851147	MAG2	46.75	34.83	39.24	32.32	35.29
NM_001179999.1	850594	PHO4	52.23	40.58	49.42	52.29	49.99
NM_001179384.3	854777	CAP2	422.22	345.67	418.31	332.06	343.05
NM_001180195.1	851420	RDI1	183.49	192.52	281.65	184.9	196.65
NM_001183661.3	854416	SSP2	2.43	2.3	1.74	4.09	3.39
NM_001180597.1	851884	RTT103	31.63	35.02	36.96	34.66	33.76
NM_001181386.3	853173	MTM1	84.87	91.3	50.49	78.73	81.49
NM_001178441.3	852390	PHO5	125.6	132.58	121.07	154.04	183.94
NM_001179703.1	853721	CMC1	77.84	229.4	172.57	200.43	179.22
NM_001182754.1	855288	FAA4	308.51	247.25	385.64	228.68	242.72
NM_001179567.3	853869	MET14	65.17	119.72	94.22	127.89	95.29
NM_001178577.3	852530	ROT2	26.29	22.02	27.42	19.48	18.6
NM_001179057.3	856914	BCK2	45.98	36.57	41.19	28.54	31.77
NM_001182390.1	854976	RAD52	66.78	51.21	53.99	51.49	48.19
NM_001184200.1	856218	PRE2	318.11	342	319.85	291.06	279.02
NM_001179513.1	854641	YIL165C	30.71	34.13	22.77	26.51	25.6
NM_001180865.3	850580	LSB3	238.26	172.24	191.36	142.45	140.63
NM_001181250.3	853019	MEP1	57.18	38.63	34.5	36.3	28.97
NM_001179870.3	853955	MTD1	381.51	339.34	444.79	313.65	291.74
NM_001179159.1	856424	YHI9	120.35	123.29	119.52	112.61	110.01
NM_001181758.3	853563	AIM25	44.65	56.98	43.19	56.42	50.11
NM_001182329.1	851162	RPS1A	4104.53	5819.32	4362.89	5837.43	5775.02
NM_001182702.1	855235	ICY1	579.47	482.67	240.77	238.02	239.72
NM_001179218.1	856488	RPF1	97.87	136.46	101.08	173.71	165.27
NM_001183496.1	854244	RTS2	14.25	12.06	16.52	11.9	14.58
NM_001184127.1	856142	CSR2	9.34	9.2	6.23	8.35	6.9
NM_001180125.1	851493	IDP1	210.28	154.02	222.31	121.06	132.24
NM_001180057.1	852379	RPL19A	3562.71	3899.8	3419.5	4134.27	3718.31
NM_001184043.1	855872	YPL229W	51.57	54.65	57.03	54.81	49.91
NM_001178328.2	852190	TEL1	8.75	7.37	7.72	6.61	5.69
NM_001182072.1	850882	RPL37A	4184.37	4383.31	4007.78	6284.33	4588.17
NM_001180905.1	852842	HEM2	93.14	85.36	64.09	78.93	84.27
NM_001183647.3	854403	MCP1	23.18	18.37	15.6	18.29	17.44
NM_001178917.3	856748	CHO1	154.74	192.06	232.88	204.04	184.39
NM_001182450.1	854883	RPM2	35.5	18.81	25.32	14.33	15.26
NM_001179930.1	850507	RPO41	18.39	14.65	14.61	12.79	13.57
NM_001179553.3	854849	DAL7	21.33	19.6	13.2	15.1	16
NM_001183727.1	854484	SLY41	44.06	41.5	51.98	35.28	45.88
NM_001183920.1	855998	SSE1	598.33	580.97	556.32	491.65	658.87
NM_001181518.1	853359	EXO70	22.36	22.6	21.5	21.04	21.6
NM_001180326.1	851581	YDR018C	6.55	6.91	4.95	6.68	5.91
NM_001181222.3	852985	DRN1	32.87	38.12	29.68	35.73	34.99
NM_001179623.1	853808	NUP120	37.79	33.68	39.39	30.21	33.34
NM_001183133.1	855421	MRX6	28.87	29.25	18.44	25.5	20.93
NM_001182539.1	855059	ARG80	64.56	68.55	44.41	58.94	56.44
NM_001179687.1	853738	DGR2	24.12	16.05	19.3	12.16	12.26
NM_001178983.3	856827	IES5	150.6	228.06	212.95	206.99	190.68
NM_001183111.1	855448	TOF1	4.62	4.45	4.29	5.07	4.25
NM_001178456.2	852405	AIM3	44.19	29.83	34.54	22.04	26.44
NM_001180673.1	851969	ESF1	121.61	117.37	87	115.14	121.4
NM_001178194.1	851248	AIM2	97.88	124.82	98.74	119.11	125.34
NM_001179452.3	854702	SHQ1	19.11	24.62	17.96	20.63	25.77
NM_001183248.1	855808	YNR071C	4.87	5.56	4.98	7.49	6.6
NM_001181026.3	852715	YIP5	171.42	158.79	188.58	127.34	119.28
NM_001178651.1	850354	RER1	294.3	590.99	548.67	445.03	455.58
NM_001182134.1	850949	IRC20	22.46	20.33	16.86	15.68	17.32
NM_001181931.1	850733	PDC1	7917.93	6424.22	7541.47	6813.41	6990.7
NM_001182681.1	855213	SIP18	3.32	3.86	7.79	5.46	4.81
NM_001181781.1	853587	RPS5	7663.37	7950.03	8052.68	7738.92	7617.4
NM_001183313.2	854096	ARG1	601.23	266.23	613.79	174.39	162.23
NM_001181164.1	852923	YGR035C	28.68	57.82	28.77	38.34	48.62
NM_001183431.1	854177	YOR012W	26.89	23.81	21.16	27.08	22.15
NM_001181993.1	850796	MDN1	24.98	24.93	20.6	29.25	23.12
NM_001183168.1	855386	RPD3	70.78	74.8	67.44	73.53	68.3
NM_001180726.3	852026	RPL12B	4451.36	4917.85	3579.6	6572.96	5913.4
NM_001182260.1	851086	ROM2	23.77	16.02	20.2	11.54	12.51
NM_001181668.3	853466	MET3	21.32	16.77	17.89	18.78	18.74
NM_001182481.1	854921	NGL3	15.92	16.12	9.88	11.05	9.2
NM_001178702.1	850299	FYV5	42.39	73.07	33.22	60.72	60.1
NM_001183699.1	854454	FSH3	59.08	89.92	66.58	85.72	84.06
NM_001183414.1	854003	PAU20	1.23	0.55	0.18	0.18	0.62
NM_001184062.1	855828	GAL4	12.23	13.49	10.15	11.58	9.4
NM_001181373.3	853159	LSC2	168.62	145.76	185.25	152.78	165.83
NM_001179273.1	856547	RPC10	760.89	1660.45	1336.44	1418.14	1459.47
NM_001183884.1	856035	MUK1	63.61	49.59	69.85	36.28	39.94
NM_001181237.1	853002	CLB1	35.31	29.58	32.58	30.91	39.34
NM_001179948.1	850527	LPD1	205.52	164.1	186.69	199.38	225.34
NM_001179148.1	856411	ARG4	230.01	185.47	310.08	151.24	169.42
NM_001178589.1	852543	YBR241C	36.21	22.21	35.76	20.09	19.31
NM_001182646.1	855175	FDO1	15.42	12.21	19.87	17.26	15.67
NM_001182198.1	851019	CDC25	27.84	23.39	28.48	20.09	23.51
NM_001180584.1	851869	PMP3	346.2	369.73	512.22	206.46	261.59
NM_001182470.1	854863	YML108W	23.63	54.38	45.53	39.83	44.47
NM_001178894.1	856720	PMI40	113.68	137.21	139.39	211.24	238.52
NM_001184526.1	1466483	YOR072W-B	0	0	0	0	0
NM_001182892.3	855674	MSG5	23.36	16.64	22.99	17.65	22.49
NM_001180467.1	851738	SSY1	17.59	15.5	12.69	11.68	13.33
NM_001180267.1	851320	GLE1	64.41	52.4	60.67	55.03	54.5
NM_001181725.1	853530	YAE1	36.23	58.56	74.63	67.46	84.82
NM_001178272.1	852248	HEK2	121.95	103.08	90.05	120.78	117.79
NM_001179883.1	853968	PTR2	31.99	23.04	14.03	20.75	19.73
NM_001182521.1	855040	CSI1	14.97	23.78	18.64	21.35	19.19
NM_001183862.1	856059	CAM1	459.71	421.9	446.51	461.81	474.16
NM_001179002.3	856848	LSM4	165.58	214.21	236.84	229.87	208.74
NM_001179421.3	854739	PCI8	25.51	20.85	21.99	15.71	14.39
NM_001180892.1	852857	CWH41	40.47	26.72	40.54	30.03	27.51
NM_001182310.1	851141	DCK1	12.9	12.05	10.81	9.51	10.12
NM_001178875.1	856649	PRB1	164.82	153.4	171.2	119.32	126.51
NM_001181007.1	852735	GPI10	27	23.15	27.64	20.67	22.2
NM_001181063.1	852676	YIP4	241.36	234.12	191.39	213.69	199.61
NM_001270755.1	853822	MMO1	3.01	2.92	3.15	3.4	2.28
NM_001184084.1	855858	MDL2	42.98	28.47	33.69	26.2	28.31
NM_001180312.1	851567	RAD57	37.35	46.96	38.9	41.81	38.13
NM_001180452.1	851723	TAF12	107.66	93.89	114.45	95.72	95.99
NM_001181604.2	853268	TOH1	52.41	74.46	80.27	85.95	63.69
NM_001178260.1	852261	RFT1	22.42	21.08	26.04	21.81	21.47
NM_001180280.1	851306	CDC13	13.14	9.72	10.38	9.59	9.11
NM_001181360.1	853146	PHB2	204.71	220.38	212.29	209.53	211.76
NM_001181294.1	853075	MRPS35	52.39	59.48	51.3	68.47	84.32
NM_001184441.1	856534	IGO2	157.59	175.45	197.99	263.45	213.84
NM_001179056.3	856913	DNF1	19.49	15.57	17.88	15.32	16.2
NM_001180810.3	852113	SAM2	270.31	122.26	257.9	111.11	98.45
NM_001180054.1	852159	YBL113C	21.16	12.52	14.12	16.63	14.7
NM_001178470.1	852419	MRPL36	122.92	224.19	156.26	187.06	183.92
NM_001182766.1	855301	TRM732	18.05	19.74	17.17	17.94	18.76
NM_001183097.1	855462	ATX1	635.36	2675.14	1854.14	1356.86	1067.81
NM_001182879.3	855688	YNL040W	47.93	53.54	60.24	40.06	42.46
NM_001179406.1	854755	VHR1	95.42	73.97	56.69	50.58	63.71
NM_001180954.1	852791	MF(ALPHA)2	10.68	6.04	6.57	4.97	7.6
NM_001183318.1	854091	CRT10	25.02	18.77	18.46	15.68	16.93
NM_001183614.3	854370	SLK19	18.09	35.24	32.76	31.22	29.77
NM_001181944.1	850746	MNL2	21.91	18.3	21.13	14.27	16.59
NM_001182120.1	850934	EST1	11.21	11.19	9.71	11.67	10.89
NM_001179595.1	853839	MAE1	328.05	330.24	398.91	402.33	403.37
NM_001178781.1	850434	IMG2	99.69	144.49	78.47	154.74	135.29
NM_001184382.1	853600	TIM8	290.68	682.19	765.2	538.19	533.58
NM_001184194.2	856212	YPR097W	26.34	26.45	24.1	20.02	20.44
NM_001181077.1	852660	VAM7	20.13	25.15	18.24	17.04	19.73
NM_001181980.1	850782	NYV1	206.97	273.54	268.11	212.85	223.68
NM_001182602.1	855128	YMR102C	42.87	49.31	22.4	42.45	43.65
NM_001184006.1	855909	PRM3	5.51	4.36	4.34	5.32	5.4
NM_001180369.3	851633	YDR061W	43.79	39.27	33.29	38.52	38.8
NM_001178524.3	852474	ECM31	24.08	28.04	23.52	28.93	30.24
NM_001348841.1	852936	YGR045C	2.28	2.2	2.01	2.95	0.82
NM_001179737.1	853683	NNK1	17.11	13.87	12.08	10.99	11.74
NM_001180742.3	852044	GPI17	44.53	40.44	48.58	36.22	35.48
NM_001179760.1	853640	MST1	22.01	17.18	19.67	16.26	19.67
NM_001181090.1	852647	VRG4	109.91	111.13	147.01	131.44	137.03
NM_001181547.2	853329	YJL114W	1.48	2.33	1.8	1.72	0.9
NM_001182534.1	855053	MSN2	41.33	24.06	34.42	22.52	23.67
NM_001181448.1	853438	CCT3	171.26	165.2	187.33	178.29	192.81
NM_001179285.1	856559	RTT107	16.56	22.18	17.95	28.56	23.83
NM_001180608.3	851894	PRO1	77.24	88.38	85.65	84.8	88.05
NM_001184589.1	1466537	YER175W-A	0	0.87	0	0	0
NM_001181821.1	850686	DNM1	33.62	25.08	28.35	22.87	24.09
NM_001180140.1	851478	RPP1A	5721.33	8050.64	4294.25	7924.09	8069.19
NM_001183039.1	855520	PSY2	27.43	26.99	22.76	23.55	25.49
NM_001179935.1	850513	HAC1	468.15	640.58	364.08	608.89	550.28
NM_001182632.1	855161	RRB1	265.46	282.68	254.76	291.27	319.95
NM_001182456.1	854877	YML096W	31.73	33.54	29.48	35.17	35.88
NM_001183560.1	854309	ARP8	38.41	34.31	33.44	30.28	29.37
NM_001179336.1	856612	SCH9	42.29	36.97	56.55	34.55	42.82
NM_001184436.2	851794	YDR210C-D	75.56	45.63	72.49	25.12	22.8
NM_001183479.1	854226	SLD7	46.72	58.11	39.46	45.09	41.19
NM_001182945.3	855616	YAF9	63.13	80.91	73.33	74.6	79.67
NM_001179722.1	853700	RPS27A	1272.9	2107.61	2082.45	2207.76	1901.43
NM_001181739.3	853544	EAF6	64.93	101.95	105.1	88.42	84.34
NM_001183010.4	855549	APC1	5.79	4.91	6.04	4.22	3.81
NM_001179895.3	853980	VBA5	8.06	7.66	5.96	8.05	7.9
NM_001181634.1	853229	ECM25	31.6	25.97	35.45	24.85	30.97
NM_001180152.1	851464	PMT5	15.89	13.97	15.36	12.4	13.31
NM_001183810.1	854572	FEX1	10.74	12.69	13.18	16.32	15.78
NM_001184653.1	1466493	YIL002W-A	362.38	394.25	599.88	403.18	339.32
NM_001183216.1	855775	ZRG17	41.55	33.5	34.79	28.25	31.81
NM_001183627.3	854383	PTP2	50.83	38.69	45.94	23.52	34.45
NM_001181423.1	853210	PAU12	6.48	1.46	2.56	4.8	4.52
NM_001182422.1	854939	RPS1B	4952.8	5694.01	5636.6	6405.08	5950.1
NM_001180993.1	852749	CWC23	47.15	45.58	36.13	47.43	40.22
NM_001178546.1	852497	TAF5	60.17	46.27	51.14	45.7	48.31
NM_001179902.1	850479	YFL065C	0.32	0	0	1.02	0.75
NM_001178933.1	856765	MXR1	85.46	117.76	119.46	101.23	100.95
NM_001184326.1	851602	YDR034C-A	0	0.74	0	0	0
NM_001183153.1	855401	ATP11	103.17	137.06	90.64	144.68	157.21
NM_001182248.1	851073	ADE13	636.06	678.4	731.5	881.68	870.51
NM_001180711.1	852012	DIT1	4.43	7.22	4.36	8.81	6.55
NM_001179839.3	853923	FMP46	397.66	413.33	373.85	311.35	294.46
NM_001184163.1	856179	UBA3	24.72	29.39	20.06	28.08	22.37
NM_001183757.3	854515	TEA1	22.69	27.35	18.75	19.8	24.56
NM_001181282.2	853057	YGR153W	9.6	23.11	25.68	22.98	25.43
NM_001179485.1	854669	TMA108	47.89	33.31	43.15	35.16	38.58
NM_001183816.1	856105	SNF8	53.68	64.42	65.08	58.07	53.11
NM_001182568.1	855092	MOT3	70.29	52.65	64.71	48.71	55.73
NM_001184471.3	851986	SDH6	119.87	145.84	249.53	103.38	94.94
NM_001183685.3	854440	PNT1	20.18	23.36	14.87	22.93	22.66
NM_001182106.1	850916	MSC3	58.82	41.15	48.13	30.5	39.24
NM_001180941.1	852804	RPL7A	4048.58	4208.25	3688.14	4818.68	4716.56
NM_001183331.2	854078	BRX1	277.69	434.6	306.75	477.35	455.71
NM_001183194.3	855751	TIM23	266.63	271.13	241.88	261.61	290.26
NM_001178403.1	852344	PRP6	23	22.38	18.54	22.26	20.94
NM_001178766.1	850419	RSC6	87.52	78.59	77.39	73.62	86.31
NM_001179959.1	850541	BLM10	21.57	16.47	17.11	18.12	16.31
NM_001179136.1	856397	STP2	80.81	71.5	77.63	43.37	62.51
NM_001181188.3	852950	SPR3	1.09	1.75	1.27	2.45	2.07
NM_001178350.1	852287	RER2	110.99	116.6	102.29	107.64	119.5
NM_001182661.1	855190	MRPS8	124.62	230.39	199.01	244.09	221.78
NM_001183952.1	855965	SPP1	36.03	39.49	29.3	34.45	32.48
NM_001180496.3	851768	CCT6	198.62	173.03	176.67	156.7	169.76
NM_001180354.3	851616	BAP3	111.2	88.38	68.63	91.71	76.14
NM_001182234.1	851059	YLR345W	84.55	68.36	80.97	54.9	49.64
NM_001181967.1	850769	EMP46	15.18	15.11	20.54	12.24	13.53
NM_001178303.1	852216	KIP1	11	9.27	11.64	10.05	8.6
NM_001179473.1	854681	KGD1	59.84	39.78	51.33	34.83	42.82
NM_001180234.1	851380	DLD1	69.33	65.26	52.65	58.95	62.59
NM_001179748.1	853653	FAS1	153.19	103.44	171.18	110.17	92.11
NM_001178537.3	852487	RPS9B	4323.62	4585.26	3331.96	5607.06	4958.97
NM_001179015.3	856862	RSP5	47.8	33.19	41.92	27.21	26.2
NM_001183874.1	856045	MFM1	16.99	26.26	17.64	17.12	16.92
NM_001182508.1	855025	CLU1	92.63	71.63	95.99	81.9	94.54
NM_001178165.2	851213	ATS1	36.83	44.54	24.85	39.49	35.13
NM_001183025.1	855534	SWT21	20.77	17.04	14.25	17.46	16.34
NM_001182724.1	855257	GUA1	479.89	507.86	478.5	518.58	536.02
NM_001178888.1	856636	YEL073C	31.77	15.71	29.22	17.61	15.18
NM_001181900.1	850700	GAT3	0	0	0	0.43	0.16
NM_001183208.1	855765	SSK2	15.27	14.29	12.72	11.92	11.54
NM_001183272.1	854142	TLG2	46.61	40.11	39.44	45.42	39.84
NM_001179199.1	856466	RRP4	53.57	84.46	54.95	73.5	75.28
NM_001181658.1	853457	AVT1	48.93	40.76	53.76	41.49	42.54
NM_001183938.1	855979	SPC29	18.66	22.62	21.97	24.35	22.48
NM_001181619.2	853253	MNN5	43.3	38.39	44.65	39.02	45.89
NM_001182026.1	850830	SLS1	21.56	14.86	18.96	15.29	18.88
NM_001181134.3	852888	TFG2	103.6	85.66	121.72	97.42	86.69
NM_001179250.1	856520	MSH1	9.71	7.93	8.18	8.9	8.95
NM_001180017.1	850613	RPN12	276.7	238.92	303.85	234.31	225.35
NM_001184410.1	851127	YLR410W-A	27.89	76.37	3.68	44.32	24.06
NM_001178247.1	852276	SLA1	78.11	51.5	67.78	44.55	53.26
NM_001184074.1	855867	CUB1	87.22	73.41	91.46	65.08	69.1
NM_001182779.1	855315	SCS7	187.2	147.66	187.28	143.42	186.81
NM_001183463.1	854209	IRC23	64.78	113.09	109.86	74.49	86.81
NM_001184420.1	851853	YDR261C-C	2.24	3.69	4	5.7	2.55
NM_001183604.1	854357	GSP2	181.79	177.65	149.6	134.77	152.6
NM_001180089.1	851531	PRP9	21.71	26.57	20.11	28.46	24.6
NM_001181269.3	853041	CBF2	14.49	16.11	13	18.3	17.28
NM_001184477.3	853383	COA3	354.32	455.38	305.82	442.47	405.31
NM_001181407.3	853195	CWC22	21.27	17.97	20.86	14.57	16.57
NM_001178558.1	852511	ERV15	120.89	180.32	214.64	185.64	177.63
NM_001178944.3	856779	PIC2	261.84	138.71	206.95	102.51	98.74
NM_001184178.1	856196	GRS2	33.48	26.08	30.56	21.91	20.88
NM_001182410.1	854953	SUR7	116.65	84.88	156.71	75.48	99.31
NM_001182999.3	855561	CBK1	43.86	32.29	39.12	30.39	35.52
NM_001179584.3	853851	SWD2	46.99	63.91	59.77	56.87	56.5
NM_001180773.1	852076	RMT2	123.72	153.66	127.8	149.24	143.51
NM_001270747.1	852901	YGR018C	3.24	2.1	2.79	3.84	2.25
NM_001179852.1	853936	TFA2	76.37	93.38	81.55	71.95	80.5
NM_001180398.1	851664	YDR090C	36.2	30.54	32.59	26.5	28.55
NM_001180235.1	851379	AIR2	32.03	30.45	31.21	30.27	28.02
NM_001181406.3	853194	CAB4	85.68	83.32	79.22	73.82	77.75
NM_001183991.1	855926	CUP9	197.44	146.67	166.69	113.12	112.58
NM_001183653.3	854409	RPL33B	4548.37	7041.09	7060.89	7956.11	6368.83
NM_001183846.1	856075	SVL3	94.92	77.51	85.12	71.88	75.96
NM_001179996.2	850589	SMC2	18.14	17.87	18.93	16.54	16.67
NM_001180912.1	852835	ALG13	58.83	49.94	64.41	50.51	46.88
NM_001182092.1	850902	HMX1	40.34	48.42	9.62	22.19	12.06
NM_001182385.1	854981	YOX1	28.17	15.98	26.35	16.32	23.64
NM_001181776.3	853582	ILM1	132.27	222.04	241.05	199.72	203.98
NM_001179652.1	853776	SRX1	42.4	21.07	20.33	19.85	14.62
NM_001183209.3	855766	PPG1	40.23	45.49	29.27	41.18	34.89
NM_001182281.1	851109	ATP10	15.08	11.91	11.55	9.36	11.86
NM_001183074.1	855485	SIN4	38.24	30.34	35.05	25.97	30.16
NM_001179509.1	854645	YIL161W	43.69	55.71	63.05	65.16	60.54
NM_001179198.1	856465	DYS1	283.97	314.01	281.39	308.53	296.01
NM_001182931.3	855631	YPT53	10.68	13.29	7.16	11.02	10.34
NM_001178931.3	856763	GLN3	35.77	26.34	25.4	20.41	23.31
NM_001182219.1	851041	CHS5	155.66	129.51	148.04	125.31	126.13
NM_001178219.1	851275	PAU7	0	0	0	0	0
NM_001180708.3	852009	URH1	32.95	37.24	35.27	40.74	40.52
NM_001178290.1	852230	SEC17	214.7	203.72	253.92	222.9	212.71
NM_001183447.1	854193	CIN5	44.7	23.46	27.59	12.16	17.51
NM_001178623.4	852578	RIF1	11.17	12.13	11.38	11.93	9.46
NM_001179780.1	853665	OXP1	15.5	12.47	13.71	10.77	11.82
NM_001178674.1	850328	BIK1	50.37	50.33	40.06	52.02	50.87
NM_001178749.1	850401	RRP43	75.4	89.53	76.96	89.23	91.71
NM_001179314.3	856589	GND1	663.93	491.71	551.41	548.97	567.22
NM_001181570.1	853304	GLG2	15.33	17.34	17.78	14.2	15.43
NM_001179249.1	856519	SET1	19.18	15.52	16.36	16.89	17.64
NM_001179707.1	853716	SDH3	187.55	189.67	226.85	216.78	247.66
NM_001179042.3	856896	YER152C	119.68	114.18	85.75	109.47	113.38
NM_001184573.1	1466504	YMR230W-A	1.22	0	0.65	0	0
NM_001182360.1	855008	TRM12	28.49	33.34	27.3	29	31.75
NM_001181913.1	850713	SED5	74.83	69.51	64.04	69.73	61.87
NM_001181267.1	853039	TPO2	291.51	248.05	232.4	163.22	112.22
NM_001180090.2	851530	DBP10	45.27	55.21	45.28	56.14	57.96
NM_001183586.1	854338	RPS28A	2529.82	3469.5	3936.35	3442.26	3026.57
NM_001184120.1	856134	EAF3	133.86	103.84	96.92	100.05	106.12
NM_001182151.1	850969	RPS28B	368.32	680.06	477.18	762.33	794.58
NM_001181106.1	852611	DOC1	12.29	11.97	9.85	9.71	7.7
NM_001181472.1	853413	LOH1	4.59	5.98	3.14	12.25	10.14
NM_001183780.1	854542	PDE2	72.57	103.54	65.53	74.99	73.83
NM_001178427.1	852371	RPG1	181.73	132.26	167.34	161.56	156.84
NM_001181433.3	854799	YIL014C-A	13.12	33.68	13.49	27.62	26.92
NM_001183138.1	855416	TOS6	49.22	59.34	62.11	67.08	50.84
NM_001182013.1	850817	YLR126C	137.64	185.12	99.33	132.16	97.95
NM_001182944.1	855618	INP52	13.65	8.48	10.02	8.62	8.53
NM_001178450.1	852398	EXO84	29	25.54	25.85	23.32	22.42
NM_001178278.1	852242	MRPL16	74.35	108.68	83.81	75.65	80.78
NM_001184259.1	856291	ORC4	30.2	31.21	27.39	28.93	29.45
NM_001183392.2	853982	RTC1	15.42	12.21	12.38	10.15	11.19
NM_001180493.1	851766	UPS3	24.38	32.13	17.65	34.83	36.79
NM_001181636.1	853227	PRP21	41.32	50.7	45.79	43.21	36.2
NM_001178187.1	851256	ERV46	272.02	198.41	224.48	211.69	206.07
NM_001178891.1	856633	YEL076C	2.06	2.14	1.97	4.29	2.4
NM_001180975.1	852768	CUE3	31.59	29.16	35.75	27.76	27.29
NM_001181325.1	853110	FYV8	23.72	20.34	22.34	19.78	19.84
NM_001184383.1	854048	YOL103W-A	3.5	8.42	4.11	6.73	5.02
NM_001181853.1	850626	IRC19	16.36	24.31	22.25	22.22	22.31
NM_001181484.1	853396	IRC8	15.1	11.98	14.9	11.98	10.06
NM_001180249.1	851338	RBS1	86.92	75.03	77.03	72.32	70.8
NM_001183574.3	854326	ISN1	70.93	60.29	70.03	46.37	50.86
NM_001183795.3	854557	GDH1	370.31	352.8	426.66	518.02	509.93
NM_001179353.1	854814	CFD1	51.99	68.95	47.67	58.68	57.25
NM_001184378.1	851600	YDR034C-C	0	5.77	0	3.91	0.03
NM_001184145.1	856161	TAH18	22.2	27.78	22.16	25.09	25.59
NM_001181033.1	852708	HUR1	72.97	50.47	59.01	34.66	35.12
NM_001179865.1	853950	YKR075C	56.07	36.59	57.7	36.7	29.11
NM_001183152.1	855402	DAL82	43.81	43.78	32.82	41.46	36.36
NM_001179486.3	854668	TPM2	349.44	579.03	731.12	493.62	427.48
NM_001181159.1	852918	POP6	45.29	104.35	70.34	89.21	81.17
NM_001183714.3	854470	UAF30	20.97	43.55	27.59	34.85	35.81
NM_001180106.1	851513	SIT4	108.37	115.38	105.84	112.64	101.59
NM_001181753.1	853558	SFC1	1.8	2.13	1.14	1.8	0.81
NM_001181391.1	853178	BUD32	82.29	105.25	91.75	112.11	122.42
NM_001182335.3	851168	VMA6	452.31	533.7	479.17	555.11	614.5
NM_001182372.1	854994	TRM9	97.42	89.64	82.29	102.86	103.18
NM_001183007.1	855552	PSD1	54.29	32.42	54.9	40.06	39.27
NM_001179030.3	856883	EMP65	22.64	23.17	20.28	20.38	21.04
NM_001178505.3	852454	ICS2	87.01	202.15	53.88	126.64	126.47
NM_001180647.1	851939	FCF1	189.38	342.85	257.66	327.29	266.97
NM_001178808.1	850465	YCR101C	10.22	9.12	5.29	9.56	8.96
NM_001183913.1	856005	INA17	53.73	86.02	80.58	74.67	73.8
NM_001183231.1	855790	ESF2	66.38	88.88	63.61	104.66	95.88
NM_001183968.1	855949	PEP4	482.56	331.44	459.21	306.49	302.6
NM_001179175.1	856441	YHR045W	33.49	27.61	40.51	28.3	31.08
NM_001179628.1	853803	MSN4	58.03	43.16	56.46	35.3	39.04
NM_001178942.1	856777	JHD1	28.87	29.47	21.95	25.36	27.44
NM_001180562.3	851841	CHL4	24.79	20.56	26.74	21.66	18.49
NM_001348876.1	854180	YOR015W	66.39	35.8	72.56	31.17	37.88
NM_001182454.1	854878	RAD10	29.41	34.85	21.05	27.1	24.7
NM_001179766.1	853634	MNN4	15.3	10.74	12.28	11.61	9.83
NM_001178637.4	852592	SNF5	23.37	17.63	22.67	18.31	18.2
NM_001179302.1	856576	ATG7	17.15	12.77	12.21	10.99	11.27
NM_001180120.1	851498	RPS29B	734.06	760.1	726.68	834	548.57
NM_001180188.1	851428	YDL129W	26.06	30.63	18.3	28.57	24.99
NM_001180960.3	852785	VPS45	57.58	51.03	57.59	55.77	54.56
NM_001178688.1	850314	PDI1	761.05	469.24	728.59	492.73	502.59
NM_001183702.1	854457	YOR283W	80.46	117.02	111.95	125.03	130.84
NM_001184286.1	856319	SKI3	19.54	15.02	17.53	14.06	14.84
NM_001181865.1	850682	RPL8B	5492.95	4809.16	5190.7	5653.36	5854.85
NM_001179000.1	856846	KAP123	60.38	66.5	56.92	73.4	69.39
NM_001182140.1	850955	MCP2	31.36	25.29	23.73	28.04	26.59
NM_001181091.1	852625	OST5	94.01	85.48	113.08	99.91	102.22
NM_001184060.1	855830	RBD2	249.33	220.63	230.16	188.5	198.2
NM_001182685.1	855217	SPT21	14.4	10.55	13.47	11.27	11.01
NM_001183882.1	856037	YPL068C	31.53	33.47	32.08	36.13	44.01
NM_001179379.3	854783	YIL029C	27.76	35.39	41.61	31.32	30.45
NM_001182855.1	855716	PUB1	266.85	241.92	281.99	260.55	274.6
NM_001179946.1	850524	PAU5	22.51	16.04	11.02	10.04	13.39
NM_001348854.1	850801	YLR111W	2.63	1.69	1.27	1.49	0.95
NM_001179163.1	856428	YHR033W	4.59	3.83	2.47	5.88	6.79
NM_001181458.3	853429	APS3	84.2	128	113.37	88.83	95.85
NM_001179615.1	853817	CSE4	40.8	72.01	59.44	67.84	63.45
NM_001178438.4	852387	YBR090C	50.82	45.98	75.36	36.43	24.61
NM_001181334.3	853119	TDA10	41.7	50.03	56.64	51.08	42.85
NM_001180760.3	852063	PPN1	74.42	50.82	76.06	51.23	48.92
NM_001348866.1	855129	YMR103C	42.56	26.17	39.44	20.44	25.46
NM_001182628.1	855157	SAS2	19.17	37.13	21.41	35.27	28.5
NM_001178795.1	850451	FIG2	7.34	4.18	5.72	5.1	4.22
NM_001184519.1	1466511	YSF3	24.99	28.8	25.96	30.78	22.73
NM_001183860.1	856061	ELC1	43.15	50.13	40.37	44.93	40.21
NM_001183045.1	855514	RIO2	60.37	67.32	74.24	74.49	75.29
NM_001181839.1	850641	KNS1	26.79	24.3	22.53	16.92	15.06
NM_001180624.3	851911	OMS1	28.99	31.31	33.91	29.9	38.25
NM_001182535.1	855054	CCS1	660.02	497.87	548.2	527.45	465.06
NM_001182694.1	855226	MRPS17	91.02	177.72	130.02	159.31	158.21
NM_001179637.1	853792	YKL071W	25.76	27.66	21.15	17.97	19.37
NM_001180439.1	851709	YDR131C	20.23	23.77	19.28	19.82	19.9
NM_001181310.3	853093	TIM13	212.42	257.75	181.87	273.53	268.35
NM_001179184.1	856451	YHR054C	10.76	13.46	2.35	44.98	40.84
NM_001178383.1	852323	PDX3	317.13	318.5	305.1	336.83	399.86
NM_001179548.3	854844	YVH1	101.03	108.5	80.78	129.55	113.78
NM_001180373.3	851637	RRG1	17.93	20.05	16.07	17.73	16.63
NM_001348840.1	852930	YGR039W	7.24	12.99	13.25	14.05	13.03
NM_001181514.1	853364	ARP4	87.07	86.99	92.2	94.06	92.79
NM_001182829.1	855364	DIA1	140.03	227.94	91.83	305.37	222.04
NM_001181066.1	852673	MCM6	17.74	12.24	13.94	11.99	13.24
NM_001178920.3	856751	SMB1	88.19	102.85	108.1	102.14	93.85
NM_001184082.1	855860	PLC1	26.43	26.02	25.36	21.59	22.64
NM_001179932.2	850510	MIL1	21.82	17.21	14.36	14.4	14.86
NM_001182841.3	855730	RLP7	279.37	367.23	224.41	399.75	384.04
NM_001182055.1	850865	UPS2	65.98	45.63	72.79	41.36	41.85
NM_001178325.1	852193	BOI1	39.45	30.65	29.38	26.27	28.39
NM_001179500.1	854654	YIL152W	60.22	61.46	58.29	54.88	45.72
NM_001182126.1	850940	LIP2	52.54	57.73	39.68	50.59	48.61
NM_001181766.1	853572	ABM1	3.37	2.64	4.39	2.65	1.78
NM_001178236.1	851296	YAR068W	20.19	10.57	8.5	10.03	7.48
NM_001179054.1	856911	CHD1	27.11	20.11	19.83	20.28	21.07
NM_001181586.1	853288	INO1	6	3.48	4.09	3.69	4
NM_001180633.1	851925	YCG1	12.7	11.24	12.68	10.94	9.61
NM_001178845.1	856682	ECM10	8.92	7.03	5.88	6.3	6.63
NM_001180200.1	851415	RPO21	54.31	34.55	54.13	32.16	34.16
NM_001178517.1	852467	SSE2	114.19	113.05	66.56	87.59	106.73
NM_001178700.1	850302	PEX34	61.37	103.56	122.09	91.04	69.67
NM_001180427.1	851697	VBA4	31.63	38.59	31.15	32.82	38.25
NM_001183316.1	854093	PRS5	111.67	117.27	108.98	119.48	138.32
NM_001180386.1	851650	SHU2	22.66	34.77	29.06	29.13	29.72
NM_001181080.1	852657	CLG1	127.29	97.42	120.31	83	85.2
NM_001184197.1	856214	MRPL51	193.57	363.34	277.86	345.84	367.62
NM_001179794.3	853873	ECM9	20.32	24.53	26.12	27.19	23.54
NM_001182439.1	854895	DUS1	14.75	16.84	13.96	15.63	19.9
NM_001182266.3	851092	FBP1	8.02	6.56	5.27	7.52	6.52
NM_001179094.1	856372	YLF2	24.82	28.82	16.39	25.1	24.84
NM_001182814.1	855350	UBP15	22.3	15.03	21.18	10.41	12.99
NM_001180504.3	851777	CAB5	94.71	126.81	94.74	111.55	105.1
NM_001178266.1	852255	LSM2	146.36	386.14	414.73	337.32	293.16
NM_001183378.1	853996	TRM11	44.28	85.3	40.86	92.78	86.79
NM_001179444.1	854711	BMT5	37.67	60.88	32.26	78.16	68.7
NM_001184004.1	855911	NAB3	75.96	57.66	84.23	58.55	55.35
NM_001184272.1	856305	DPB2	33.52	35.62	22.09	26.42	38.38
NM_001180839.3	852144	CAB1	148.3	150.65	144.92	141.85	134.85
NM_001183422.1	854164	YSP3	16.84	18.34	15.48	17.45	13.19
NM_001180947.3	852798	YGL082W	93.48	103.4	98.37	88.1	86.22
NM_001183058.1	855501	ADE12	291.05	317.75	381.72	309.7	304.53
NM_001181707.1	853508	UTR1	94.1	75.95	88.88	66.11	68.79
NM_001179064.3	856921	GRX4	80.2	40.88	97.62	53.52	61.99
NM_001182917.1	855645	TPM1	1452.42	1794.03	1948.92	1586.04	1677.14
NM_001182067.1	850877	SAM1	419.06	384.58	411.41	517.08	505.04
NM_001184385.3	854312	YOR142W-A	3.67	5.44	9.36	4.9	2.61
NM_001182615.1	855142	MGR3	35.45	34.43	34.91	29.13	28.82
NM_001181797.3	853604	HOM6	272.81	312.55	294.85	313.2	315.64
NM_001179808.1	853888	YKR018C	93.32	68.91	87.63	62.38	69.56
NM_001180818.1	852122	SMT3	1686.77	1860.98	1775.49	1722.04	1686.1
NM_001178784.1	850438	ERS1	30.71	35.85	35.56	32.55	32.64
NM_001179106.1	856359	YHL026C	27.12	24.84	19.68	22.25	19.19
NM_001178592.3	852546	GPX2	507.73	548.59	334.63	676.12	425.16
NM_001179344.1	856620	YHR213W	1.52	0.97	0.96	1.07	1.19
NM_001180069.1	851551	GRX6	75.52	76.52	80.62	92.47	80.33
NM_001182574.1	855097	RCO1	30.14	33.33	31.38	27.47	25.72
NM_001182301.1	851131	INA1	206.55	153.54	241.78	97.78	160.97
NM_001182720.1	855253	CEF1	29.6	24.04	24.88	21.19	19.66
NM_001181060.3	852680	GCN1	36.33	28.49	29.53	29.66	24.5
NM_001181826.1	850654	MMM1	31.68	27.44	30.56	20.56	19.55
NM_001183823.1	856098	RQC2	67.06	49.67	63.24	52.92	57.34
NM_001183429.1	854174	TIR2	12.23	7.53	9.03	10.26	8.39
NM_001181298.3	853079	PUS6	30.26	25.62	19.88	28.47	29.7
NM_001180888.3	852861	PIB2	59.99	41.23	49	42.64	41.86
NM_001178396.1	852337	RPS11B	5447.66	6700.62	4347.57	6468.91	5967.27
NM_001183610.1	854363	ULS1	22.51	21.8	19.34	17.99	18.02
NM_001179289.1	856563	KEL1	27.6	24.31	24.3	18.9	20.27
NM_001181502.1	853376	UTP18	46.84	54.29	36.54	48.78	55.22
NM_001179537.1	854832	RPR2	29.17	22.65	14.27	15.68	18.54
NM_001178946.3	856782	HIS1	746.73	857.89	748.02	755.86	783.84
NM_001184234.1	856255	RRP9	38.78	43.57	35.57	45.46	54.44
NM_001181127.1	852630	PAU11	1.07	0.18	0.37	1.3	0.82
NM_001348863.1	854917	YML122C	4.37	5.08	4.72	5.79	4.18
NM_001180807.3	852110	LCD1	19.46	19.2	19.69	17.73	16.11
NM_001180060.3	851563	RMD1	21.34	24.4	23.78	25.06	25.5
NM_001183092.1	855467	RTC4	16.46	16.46	14.5	18.38	17.99
NM_001178531.1	852481	YPC1	48.38	40.02	60.78	37.76	40.78
NM_001178872.1	856653	SDD1	8.15	6.75	4.25	6.64	5.85
NM_001179469.1	854685	QDR2	91.15	66.11	121.47	74.16	91.27
NM_001181935.1	850737	RPS0B	3669.86	4242.27	3604.86	4546.23	3906.27
NM_001181734.1	853539	CDC11	115.64	116.72	120.92	127.28	130.03
NM_001184024.1	855891	SRP72	111.08	110.3	126.38	110.64	112.86
NM_001179079.3	856939	YER189W	3.93	3.64	2.12	2	3.67
NM_001182195.1	851016	CDA1	0.35	1.21	0.72	1.69	1.7
NM_001178711.1	850289	GEX1	0.14	0.19	0.24	0	0.03
NM_001183633.3	854389	SPR2	0.27	0.35	0.35	0.07	0.32
NM_001179227.1	856497	YHR097C	95.22	72.03	54.06	77.47	71.62
NM_001180667.3	851962	EAF1	24.44	16.36	22.97	15.63	19.5
NM_001179682.1	853744	PRR1	21.24	23.4	24.73	22.42	24.66
NM_001183365.1	854038	MDY2	338.23	299.95	285.13	352.89	337.19
NM_001178158.2	851220	DEP1	69.42	57.02	55.49	67.48	63.58
NM_001183267.1	854149	HRD1	52.41	40	45.3	38.98	34.61
NM_001180867.1	852882	ERP6	99.62	122.81	88.81	97.7	98.89
NM_001182598.1	855123	ATP25	23.94	23.7	20.97	22.9	25.96
NM_001180534.1	851812	ADK1	997.86	1168.44	1013.02	1224.16	1182.94
NM_001182252.3	851077	NMD4	37.56	36.49	34.86	37.13	43.24
NM_001183888.1	856031	YTA6	26.95	29.5	22.08	21.11	23.84
NM_001179129.1	856336	YHL049C	6.1	4.84	4.15	5.81	6.23
NM_001179833.1	853917	SHB17	505.88	406.49	467.63	481.03	469.07
NM_001180745.3	852047	GPI19	14.46	16.42	13.46	15.92	13.38
NM_001183257.1	854159	PFA4	34.64	39.24	30.75	37.67	39.67
NM_001181539.1	853338	IME2	10.89	8.64	10.59	5.15	11.73
NM_001180321.3	851576	PSF1	38.41	46.66	49.1	47.45	45.02
NM_001183681.1	854436	GPN2	41.07	51.13	39.9	45.55	45.91
NM_001179456.1	854698	YIL108W	42.92	31.22	38.28	23.39	26.63
NM_001184009.1	855906	APL5	53.5	54.57	51.91	42.84	46.49
NM_001180011.1	850607	CNN1	33.21	33.98	26.84	31.57	24.65
NM_001181720.3	853525	NTA1	57.16	50.06	62.58	43.52	42.24
NM_001348849.1	853759	YKL102C	0.47	0	1.22	0.99	0
NM_001178474.1	852423	TPS1	574.29	275.42	404.95	195.51	213.91
NM_001178657.1	850349	STP22	72.5	52.7	64.6	58.05	58.83
NM_001180678.3	851976	DXO1	26.7	37.63	29.22	32.71	37.05
NM_001179214.1	856484	STE12	27.84	27.26	26.75	32.31	32.49
NM_001182404.1	854959	PRM6	0.08	0.04	0.04	0.13	0.15
NM_001183172.1	855382	SNO2	21.36	22.34	16.23	22.1	20.21
NM_001179752.1	853649	MTR2	144.45	219.51	173.25	187.26	176.18
NM_001178770.1	850423	YIH1	127.19	136.11	101.36	152.99	144.41
NM_001183945.1	855972	RPL5	4085.99	3932.29	4166.46	4758.98	4877.83
NM_001179009.1	856855	AVT6	50.28	34.5	41.57	31.45	34.38
NM_001183556.3	854305	SIA1	25.57	27.38	21.45	19.1	16.74
NM_001180548.1	851827	SNU56	20.58	24.89	19.98	22.83	23.07
NM_001178604.1	852559	RIB5	436.68	520.43	521.69	526.49	537.72
NM_001181599.1	853273	QCR8	156.09	304.15	147	204.03	233.42
NM_001346794.1	852208	YBL071C	38.64	55.5	22.15	59.33	46.51
NM_001183190.3	855747	PHO91	53.01	38.71	55.63	40.7	46.62
NM_001182707.1	855240	ROT1	181.76	202.08	266.04	155.17	175.51
NM_001182588.1	855113	VBA1	38.68	31.51	38.29	28.11	26.64
NM_001183617.1	854373	BFR1	255.79	253.7	348.55	275.1	290.86
NM_001178858.3	856668	YEL043W	41.73	25.74	31.35	25.91	26.88
NM_001181000.3	852742	RPL1B	2924.69	4504.67	2954.06	4369.46	4348.73
NM_001181286.1	853061	CHO2	57.88	32.12	57.74	35.68	26.73
NM_001179886.1	853971	ESL2	25.3	19.31	22.58	14.64	15.6
NM_001184102.1	856113	HAL1	25.63	18.05	21.11	16.39	15.72
NM_001183106.1	855453	LYP1	77.5	66.59	77.36	61.87	62.68
NM_001180413.3	851682	TMS1	46.22	36.35	42.16	30.45	35.01
NM_001182032.1	850837	RMP1	62.2	71.19	60.89	66.8	59.58
NM_001180875.1	852874	MPO1	46.18	52.06	49.76	37.05	33.54
NM_001182965.3	855596	FAR11	23.21	21.72	17.69	17.06	16.88
NM_001180215.1	851400	CLB3	33.73	28.84	29.55	28.19	32.23
NM_001348881.1	854521	YOR343C	2.08	1.74	3.05	1.1	1.47
NM_001178408.1	852352	ORC2	33.71	32.46	25.51	34.81	31.31
NM_001181231.3	852994	GTF1	92.76	101.52	72.39	87.55	93.47
NM_001178978.1	856820	AIM10	21.28	16.19	13.31	14.52	16.01
NM_001179591.1	853843	PAN3	64.85	52.5	66.09	51.44	44.52
NM_001181948.1	850750	RPL22A	5949.4	8005.01	4947.07	8425.22	8268.87
NM_001183807.3	854569	YOR387C	7.06	4.29	5.23	3.38	5.63
NM_001180297.2	851361	AIM6	90.98	75.45	99.97	81.99	80.66
NM_001181625.1	853247	SOP4	378.05	496.47	392.54	465.97	508.36
NM_001181976.1	850778	ALT1	162.43	109.27	158.37	82.3	85.96
NM_001182783.1	855319	DSK2	472.51	383.32	457.46	390.8	401.95
NM_001183079.1	855480	ZWF1	262.89	143.09	183.46	110.11	118.66
NM_001184037.1	855878	GRE1	10.67	10.95	5.7	10.45	8.16
NM_001183204.1	855761	BUD17	74.56	71.01	58.03	68.44	72.68
NM_001184133.1	856148	VMA13	440.11	373.23	405.08	398.03	457.35
NM_001181566.1	853308	MRS3	80.49	84.2	71.71	69.26	66.98
NM_001178296.2	852224	PTC3	145.28	140.94	151.42	122.32	129.12
NM_001182349.1	851183	PAU4	2.68	0.93	0.36	1.29	1.44
NM_001182504.1	855020	PLB1	119.63	78.99	108.6	58.17	61.7
NM_001182181.1	851000	GSP1	2430.05	2191.28	2076.12	2314.47	2308.32
NM_001180520.1	851798	TCP1	117.21	104.51	117.57	108.1	122.71
NM_001181142.1	852896	SNU71	40.28	30.04	32.05	26.92	27.64
NM_001180229.1	851385	UGX2	22.95	23.91	15.13	15.48	14.23
NM_001183278.1	854134	YOL024W	0.82	1.07	0.85	1.94	1.2
NM_001180779.1	852082	RPL27B	2366.86	4733.74	4331.53	4398.32	3880.12
NM_001179963.1	850545	MSH4	3.72	5.38	3.45	4.96	4.87
NM_001184395.1	856285	YPR158C-C	14.51	34.52	16.09	37.91	19.39
NM_001179119.1	856346	EFM1	42.51	42.82	49.2	52.53	58.24
NM_001179821.3	853902	SPO14	16.6	12.75	12.57	11.27	11.04
NM_001178353.1	852290	RCR1	136.15	198.78	98.22	264.54	153.69
NM_001182560.1	855084	ARG7	148.08	109.65	148.7	95.86	101.56
NM_001182155.1	850973	SEC22	289.42	245.61	328.98	264.96	261.78
NM_001183334.1	854075	REX4	41.35	72.35	48.03	78.33	73.82
NM_001181191.1	852953	COX18	36.71	40.42	24.73	32.58	34.04
NM_001180400.3	851666	UBC13	222	295.77	226.02	253.66	224.59
NM_001180084.1	851536	RTK1	84.02	61.54	71.47	44.34	49.04
NM_001183978.1	855939	MLH3	20.3	17.69	14.36	15.04	14.91
NM_001181411.1	853199	BGL2	793.09	685.36	1158	687.74	842.32
NM_001179983.1	850573	YFR018C	78.97	54.69	59.76	61.46	61.49
NM_001181687.2	853486	YJR029W	226.38	150.3	182.01	160.45	149.05
NM_001179426.1	854734	SEC28	316.92	456.72	566.64	437.43	447.41
NM_001178200.1	851241	CNE1	35.54	30.58	32.3	28.45	31.37
NM_001178487.3	852436	YBR139W	76.87	42.61	87.24	29.61	33.31
NM_001183410.1	854008	IMA2	10.06	17.51	15.96	14.03	11.27
NM_001178671.1	850333	AGP1	109.62	52.99	112.49	65.78	43.85
NM_001182651.1	855180	SWP1	248.1	261.68	281.85	263.62	279.64
NM_001183542.1	854290	LEO1	120.11	104.8	117.11	120.51	109.86
NM_001180576.1	851861	MSW1	36.41	47.03	30.15	37.92	35.56
NM_001184160.1	856176	YPR063C	465.76	479.13	549.57	518.1	519.76
NM_001178957.1	856796	RRT13	18.87	13.28	13.9	12.37	9.96
NM_001179971.1	850556	YFR006W	67.2	67.22	71.92	52.46	60.76
NM_001178618.2	852573	BIT2	17.93	12.76	12.52	11.58	14.3
NM_001178365.1	852305	KAP104	57.14	49.52	57.38	48.92	52.99
NM_001180793.3	852096	VPS72	36.62	31.8	29.92	29.88	27.52
NM_001183459.1	854205	GLO4	41.46	44.08	35.93	43.37	40.63
NM_001184218.2	856239	THI22	15.05	9.85	13.79	8.64	9.97
NM_001180102.1	851518	PRP11	23.99	31.94	33.26	50.76	46.96
NM_001181353.3	853139	AZR1	17.58	11.89	14.52	10.97	11.84
NM_001181671.1	853470	GPI14	43.89	40.41	42.08	38.82	36.66
NM_001179912.1	850489	AGP3	5.61	5.11	3.89	4.95	4.3
NM_001178900.1	856727	NTF2	1257.76	1983.62	2014.61	2030.73	2034.61
NM_001183397.1	854022	RIB4	1890.13	1676.89	1767.67	1803.87	1954.86
NM_001181886.1	850660	YLL066C	17.4	8.71	12.21	0.95	2.01
NM_001179413.1	854747	YRB2	81.59	97.48	124.38	95.71	94.38
NM_001179717.1	853706	NNR2	231.61	159.24	186.8	102.93	118.94
NM_001182101.1	850911	FRE1	121.49	158.9	117.09	140.71	104.51
NM_001182793.1	855330	MRPL33	196.16	294.74	247.26	335.11	291.47
NM_001183528.3	854276	INP53	42.28	27.74	31.9	23.65	24.91
NM_001182950.3	855611	DBP2	203.85	208.75	183.14	309.45	318.65
NM_001183901.1	856018	YDC1	117.29	96.8	115.76	75.04	84.24
NM_001183748.1	854506	PDR10	4.88	4.19	3.32	4.47	4.68
NM_001178561.1	852514	MET8	17.31	18.58	15.23	20.2	19.34
NM_001178814.1	850471	AAD3	20.45	15.36	7.98	13.23	13.46
NM_001178966.2	856807	PTP3	14.92	12.77	11.76	9.55	12.95
NM_001179331.3	856607	RPN10	369.91	332.54	283.33	314.3	291.44
NM_001182771.1	855306	CUE1	232.58	339.28	212.53	278.32	286.23
NM_001182874.1	855695	YNL035C	46.18	53.45	43.81	59.21	56.62
NM_001180653.1	851946	HXT3	569.44	332.44	514.27	258.62	274.86
NM_001181962.1	850764	RPL10	4914.32	6615.98	4945.81	8008.52	7853.03
NM_001183668.3	854423	APC5	18.81	21	19.81	21.2	17.96
NM_001181554.1	853322	RPE1	307.01	358.4	294.94	422.24	439.77
NM_001184438.1	856471	NOP10	436.08	766.43	736.06	1067.49	779.06
NM_001181048.1	852692	MND1	2.52	1.71	1.38	1.87	1.21
NM_001184439.1	854944	HUG1	5.99	8.38	3.72	10.08	14.34
NM_001179657.1	853771	YKL091C	117	76.05	98.26	68.23	66.59
NM_001183346.1	854061	YPQ1	141.13	140.43	168.12	161.49	192.15
NM_001182168.1	850987	YLR281C	16.11	22.07	11.32	23.55	21.9
NM_001180460.3	851731	ENT5	103.46	89.59	91.18	72.17	81.45
NM_001180922.1	852823	GEP7	15.26	16.96	12.92	16.48	15.62
NM_001179524.1	854818	MPH1	26.9	22.89	22.18	21.4	21.5
NM_001181488.1	853391	YJL055W	418.05	359.78	500.83	318.91	336.8
NM_001184201.1	856219	FHL1	15.74	15.19	16.15	14.83	16.42
NM_001181757.1	853562	YUH1	74.05	76.89	73.86	96.97	89.62
NM_001178619.3	852574	EFM2	33.54	35.33	30.12	43.7	42.3
NM_001178366.1	852306	GAL7	7.92	9.57	7.31	10.96	7.82
NM_001179318.3	856594	IKI1	50.31	58.56	46.24	58.11	54.31
NM_001183147.1	855407	STB1	28.89	23.23	30.04	21.29	24.72
NM_001180703.3	852004	SXM1	61.18	50.48	57.22	47.57	55.46
NM_001182330.3	851163	SIR3	16.38	11.71	15.76	10.1	13.45
NM_001184128.1	856143	NTO1	11.89	13.19	11.51	15.09	16.26
NM_001184624.1	1466481	YOR032W-A	0	2.23	0	2.83	0.64
NM_001184346.3	854474	MBF1	1275.32	1668.86	1162.93	1505.57	1681.58
NM_001184042.1	855873	CET1	40.67	37.42	42.49	34.04	33.33
NM_001183396.2	854023	RRP40	146	188.72	146.19	213.62	198.72
NM_001182993.1	855567	CUZ1	133.2	111.79	196.33	112.58	111.3
NM_001181352.1	853138	HSV2	60.5	44.01	49.11	44.5	41.12
NM_001179257.1	856528	YHR127W	43.65	62.89	47.08	64.68	63.14
NM_001180567.3	851846	YAP6	15.49	15.64	15.63	15.58	13.57
NM_001182447.1	854886	UFO1	33.37	28.33	34.78	28.07	30.2
NM_001182667.1	855198	INP2	8.42	5.16	8.21	5.9	5.16
NM_001178832.3	856698	GTT3	97.78	83.34	76.2	98.4	84.55
NM_001179929.1	850506	TUB2	261.02	305.39	273.09	312.57	344.09
NM_001178562.1	852515	SDS24	236.75	112.49	222.94	93.32	92.68
NM_001181520.1	853358	TRL1	10.77	12.53	10.57	10.41	12.67
NM_001183512.1	854260	CMR2	9.34	10.42	8.73	9.17	8.66
NM_001183728.3	854485	SNU66	20.03	23.73	18.87	20.24	21.48
NM_001178813.1	850470	RDS1	7.57	7.21	2.81	5.37	5.74
NM_001182873.1	855697	YNL034W	1.54	1.53	1.09	1.18	0.92
NM_001179580.3	853855	URB1	20.51	19.64	20.71	20.82	17.48
NM_001179502.3	854652	IMP2'	193	128.34	166.93	138.63	130.4
NM_001180446.3	851717	RUB1	216.07	466.83	464.38	373.61	362.58
NM_001182231.1	851055	FKS1	109.23	88.12	138.99	76.6	80.96
NM_001182540.1	855060	MCM1	242.83	167.64	215.51	191.21	156.47
NM_001178982.3	856825	MET6	182.52	50	181.98	37.14	35.08
NM_001178501.3	852450	RIB7	36.58	40.81	30.4	28.33	35.98
NM_001179202.2	856470	ERG7	43.91	32.38	38.74	44.74	49.97
NM_001181027.1	852714	SUT1	38.59	29.02	20.37	26.17	27.74
NM_001180921.2	852824	SDS23	64.02	63.99	50.58	40.76	55.04
NM_001182087.1	850897	YKE2	174.06	330.68	318.23	312.08	298.04
NM_001181871.1	850675	FRE6	74.98	74.31	56.42	48.3	53.59
NM_001180766.1	852069	HEH2	36.33	32.24	32.67	26.5	27.68
NM_001182809.1	855346	ADE4	231.44	205.73	253.56	224.29	216.86
NM_001181655.1	853233	VTH2	6.7	7.17	7.86	7.19	5.42
NM_001181533.1	853345	LSB6	34.09	31.26	24.45	28.24	25.82
NM_001179785.1	853660	FRE2	25.44	31.23	24.38	13.74	9.76
NM_001183906.1	856013	SSU1	78.53	44.75	65.23	39.48	47.12
NM_001184525.1	5848745	YPR170W-B	772.06	1208.44	1131.91	1343.66	1293.59
NM_001182860.1	855710	HDA1	27.42	25.1	26.88	23.24	25.15
NM_001179568.1	853868	DID4	141	136.91	124.4	158.92	149.88
NM_001181208.1	852970	YGR079W	41.24	50.95	34.56	50.34	52.2
NM_001182215.1	851036	YLR326W	32.52	42.56	35	34.34	38.66
NM_001181626.1	853246	YJL193W	26.21	36.32	30.17	22.56	30.66
NM_001183742.3	854500	LDB19	41.57	30.68	31.35	27.3	28.47
NM_001183523.1	854271	PIN2	46.6	48.33	69.74	39.26	41.46
NM_001180639.1	851931	GPI8	33.34	39.3	36.44	27.66	27.65
NM_001182784.1	855320	FCP1	51.61	43.69	42.92	44.95	50.09
NM_001178840.1	856688	YEL025C	22.35	17.73	19.41	14.19	17.51
NM_001178215.2	851271	BUD14	45.35	37.5	42.64	36.55	36.97
NM_001180431.1	851701	INO2	33.78	52.65	18.54	59.09	34.14
NM_001183078.1	855481	NAR1	30.68	31.34	20.68	32.41	35.82
NM_001178341.1	852173	ECM21	31.6	16.92	22.92	9.6	11.39
NM_001180184.1	851432	HNT1	488.49	616.33	470.11	616.13	587.87
NM_001183842.1	856079	ERG10	362.31	310.64	356.49	318.76	302.86
NM_001178683.1	850319	ATG22	33.01	26.73	36.69	15.55	16.93
NM_001183297.1	854114	NTG2	37.18	35.6	26.28	28.56	25.15
NM_001184213.1	856232	RRG8	16.09	26.35	10.57	24.72	11.64
NM_001183965.1	855952	PRP46	48.3	43.62	29.67	41.22	36.7
NM_001181845.1	850635	PAU17	20.1	20.15	18	14.85	13.43
NM_001180348.1	851610	ENA1	33.16	27.21	20.87	23.08	29.59
NM_001181767.3	853573	CPA2	68.98	51.08	72.33	42.2	44.08
NM_001181426.1	856390	QCR10	205.98	236.66	288.14	220.47	250.17
NM_001181855.1	850624	GRC3	20.13	20.59	18.15	19.67	22.1
NM_001180693.1	851993	EFT2	765.06	727.48	766.39	887.15	912.83
NM_001181917.1	850717	YLR030W	11.84	10.07	8.89	8.82	8.68
NM_001181702.3	853502	VPS55	238.18	176.13	265.84	190.07	209.51
NM_001181110.1	852607	RTF1	80.32	67.69	82.17	72.93	71.14
NM_001182274.1	851101	SWC7	6.93	10.71	4.7	10.14	8.82
NM_001178440.1	852389	PHO3	77.54	76.48	72.85	125.89	131.19
NM_001184636.1	1466465	YJL133C-A	305.71	235.71	233.35	153.94	152.94
NM_001179427.3	854733	YIL077C	58.7	50.48	35.04	48.4	44.59
NM_001183019.2	855540	PBR1	37.3	39.63	41.14	48.91	51.51
NM_001179704.1	853720	MRPL31	93.28	119.52	78.85	123.71	130.84
NM_001181338.3	853123	TRX2	2680.21	4747.44	3633.24	3510.95	2686.55
NM_001180160.1	851457	DUN1	15.35	17.01	25.45	16.95	18.56
NM_001348895.1	850386	YCR022C	2.48	2.79	1.79	3.41	2.9
NM_001182652.1	855182	IMP1	120.84	232.05	154.22	186.31	192.31
NM_001179917.1	850494	ALR2	9.08	6.03	6.63	4.49	5.77
NM_001178819.1	856714	YEA4	28.38	26.5	33.16	28.16	28.86
NM_001182434.1	854900	HMG1	28.24	19.48	27.3	18.28	16.84
NM_001183578.3	854330	SME1	120.99	164.99	144.21	141.25	152.27
NM_001184248.1	856274	SUE1	3.53	5.97	1.58	6.93	5.44
NM_001178799.1	850455	CDC39	35.18	25.62	32.85	24.92	25.18
NM_001183933.1	855984	DBP1	6.43	6.01	5.39	4.44	4.73
NM_001179514.1	854640	YIL166C	11.27	12.49	9.29	11.57	10.49
NM_001179090.1	856376	ETP1	20.74	15.01	17.83	11.27	12.54
NM_001178576.3	852529	SLX1	32	29.02	23.34	28.47	23.72
NM_001178205.1	851236	FLO9	7.51	7.33	6.18	5.77	4.87
NM_001183497.1	854245	BUD21	123.72	173.18	116.51	164.72	179.73
NM_001184647.4	5814844	YGL041W-A	111.33	188.87	184.76	164.5	153.35
NM_001178432.1	852378	MIS1	52.63	55.64	53.6	70.13	72.57
NM_001178329.1	852189	AVT5	26.94	24.13	26.1	21.57	21.65
NM_001180173.1	851444	YDL114W	0.19	0.31	0.1	0.51	0.4
NM_001183236.3	855796	MNT4	30.52	33.92	19.27	28.77	26.1
NM_001181013.1	852729	ARO2	649.38	532.62	555.72	564.23	558.4
NM_001178171.2	851207	DRS2	21.42	17.74	18.01	14.39	14.75
NM_001182073.1	850883	EMG1	132.12	214.76	110.01	193.67	183.24
NM_001183648.1	854404	WTM2	22.29	22.75	21.93	18.07	21.69
NM_001179369.1	854793	FAF1	63.68	95.68	80.81	94.31	87.81
NM_001179803.3	853882	PRY2	210.68	209.8	175.45	188.91	203.12
NM_001182621.1	855149	ADE17	812.59	658.47	921.59	879.92	838.55
NM_001178916.1	856746	GCD11	191.81	200.37	204.07	206.29	220.38
NM_001181793.1	853599	MCM22	26.73	54.12	38.2	43.11	37.47
NM_001179068.3	856925	PDA1	802.42	613.34	696.12	571.37	551.04
NM_001181315.1	853098	TFG1	104.87	88.95	94.85	84.11	83.42
NM_001182403.1	854960	PRP39	22.85	24.4	22.67	22.92	23.72
NM_001178379.1	852319	RPL4A	3539.09	3229.83	2644.76	3884.91	3997.98
NM_001181221.3	852984	DBF2	17.7	12.05	22.05	12.59	12.97
NM_001183775.3	854537	GDS1	86.64	77.68	96.11	64.97	71.49
NM_001183706.1	854461	RRP36	28.04	42.35	30.62	48	50.78
NM_001180490.1	851763	CDC1	63.71	43.88	66.45	43.2	44.31
NM_001183132.1	855422	RIM21	63.22	51.43	67.35	43.4	45.02
NM_001180325.3	851580	KCS1	36.02	30.19	30.23	27.6	29.18
NM_001181326.1	853111	SNG1	31.55	25.42	15.63	22.16	13.47
NM_001179688.1	853737	SRP21	407.24	695.53	702.9	864.43	660.64
NM_001178455.3	852404	IML3	41.6	38.24	32.44	34.35	30.16
NM_001181261.3	853033	PHB1	161.49	233.39	219.36	207.5	223.8
NM_001184069.1	855820	BBP1	20.06	17.75	18.68	17.83	18.81
NM_001180672.3	851968	CDC40	35.73	45.44	33.64	32.16	41.03
NM_001183110.1	855449	SEC2	32.37	31.67	38.22	29.8	29.6
NM_001182589.1	855114	YTA12	45.41	36.89	39.5	33.71	35.68
NM_001183382.1	853992	YGK3	7.78	10	5.51	12.74	9.69
NM_001178744.1	850396	SYP1	56.96	34.74	54.49	32.08	31.65
NM_001181450.1	853436	TPH3	93.24	60.81	85.1	40.54	47.24
NM_001179244.1	856514	BZZ1	57.99	39.94	51.93	43.42	42.28
NM_001179869.1	853954	TRZ1	16.06	14.26	17.65	13.48	16.17
NM_001179942.1	850520	EPL1	35.21	35.68	30.42	28.54	28.92
NM_001183312.1	854097	YOL057W	63.99	52.03	64.69	55.95	61.9
NM_001180254.1	851333	SNF3	10.68	9.72	7.54	7.96	7.75
NM_001184320.1	851750	YDR170W-A	78.72	40.43	74.38	26.14	23.17
NM_001181163.1	852922	RPL26B	5469.08	10709.1	9896.65	10179.8	9965.92
NM_001181780.1	853586	IBA57	28.95	23.87	19.41	24.98	23.67
NM_001179492.3	854662	NDC80	29.62	32.7	34.51	25.18	28.82
NM_001178995.3	856841	RTT105	17.03	19.18	15.98	22.43	15.84
NM_001182903.3	855660	AQR1	50.17	47.09	41.74	48.14	55.22
NM_001180339.3	851595	MIX14	34.21	144.65	114.56	108.66	116.06
NM_001181994.1	850797	REX3	61.51	66.47	61.18	62.27	67.88
NM_001180835.4	852139	RBA50	99.38	100.04	80.22	109.15	109.92
NM_001179611.1	853821	PRI2	30.06	40.25	31.61	46.24	38.36
NM_001181930.1	850732	TRX1	2900.21	5490.46	4532.08	5528.35	5126.74
NM_001182527.1	855047	EIS1	77.93	45.32	68.71	31.67	40.9
NM_001181096.1	852621	YGL230C	4.74	8.17	10.24	13.73	12.43
NM_001184680.1	3799971	WIP1	68.19	198.69	154.73	159.37	144.32
NM_001184056.1	855834	IQG1	13.89	11.65	14.35	11.48	9
NM_001184115.1	856129	RLF2	23.27	21.81	26.27	24.7	23.26
NM_001179440.3	854716	YIL092W	15.83	14.16	13.84	12.12	13.61
NM_001181468.3	853418	KAR2	256.44	249.53	189.88	164.56	219.1
NM_001178723.1	850368	ADY2	6.41	4.98	2.84	5.34	3.97
NM_001182742.1	855275	RNA1	231.79	214.2	213.28	251.41	265.48
NM_001179102.1	856364	SPO11	1.48	3.19	1.87	4.08	2.45
NM_001182200.1	851021	ATG39	5.71	6.38	4.55	4.12	4.44
NM_001178588.3	852542	THI2	3.02	5.03	2.86	5.75	4.9
NM_001178273.1	852247	RIB1	75.24	62.53	59.66	53.27	47.67
NM_001183919.1	855999	SYH1	82.23	77.41	78.9	67.87	71.69
NM_001179552.1	854848	DCG1	6.33	9.97	4.08	14.91	13.15
NM_001181641.1	853222	NUC1	54.16	75.92	56.42	72.98	73.94
NM_001178853.1	856673	UTR4	125.76	118.46	111.06	116.09	118.3
NM_001178227.1	851286	SWH1	44.3	30.52	40.79	24.58	30.49
NM_001179882.3	853967	SRP40	159.35	209.15	132	235.47	253.82
NM_001179231.1	856501	BIG1	25.01	25.8	29.78	24.38	23.99
NM_001182317.1	851148	CRN1	149.14	120.86	156.83	124.17	138.14
NM_001179998.3	850593	QCR6	285.19	169.16	233.95	226.41	235.49
NM_001183485.1	854232	MSA1	23.13	14.99	21.05	15.03	13.22
NM_001182845.3	855726	LST8	185.26	372	102.41	404.7	297.74
NM_001180251.2	851419	RPL35B	1969.3	3107.74	2995.63	3486.65	3176.08
NM_001180893.3	852856	SCW11	90.66	81.16	110.45	55.8	92.68
NM_001182059.1	850869	DPH5	378.36	309.44	306.69	338.2	324.74
NM_001181385.3	853172	GND2	11.43	6.95	4.85	6.56	5.87
NM_001182389.1	854977	NDC1	49.26	38.78	45.04	36.7	39.48
NM_001180554.3	851833	TRS23	156.77	147.69	162.83	142.03	121.16
NM_001182980.1	855580	MEP2	28.68	9.73	24.3	7.14	8.67
NM_001183096.1	855463	DSL1	29.52	28.22	31.55	28.44	26.5
NM_001181605.1	853267	CPS1	57.83	56.62	65.53	49.48	44.01
NM_001179158.1	856423	DAP2	61.67	45.03	60.03	40.99	41.04
NM_001178261.1	852260	HAP3	78.79	84.51	75.17	100.06	91.45
NM_001181249.1	853017	COG2	41.19	44.4	40.98	51.09	43.82
NM_001179014.3	856861	DSE1	162.51	188.75	252.2	145.82	159.7
NM_001179749.1	853652	LOT5	52.46	67.64	44.7	75.19	76.98
NM_001305015.2	856047	YPL060C-A	2.34	2.9	2.38	2	2.23
NM_001182509.1	855026	SEC59	16.87	14.71	18.28	14.86	13.07
NM_001178469.2	852418	GRS1	334.96	252.14	315.11	320.71	327.32
NM_001180809.1	852112	PLM2	9.36	7.82	14.2	8.3	10.73
NM_001182767.1	855302	TIF11	1479	1906.92	2409.27	2850.36	2744.14
NM_001178166.1	851212	CCR4	25.45	21.98	29.05	21.37	23.37
NM_001179407.3	854753	RGI2	0.87	0.92	0.34	1.15	0.89
NM_001179217.1	856487	RTC3	758.51	296.36	264.88	245.46	254.69
NM_001183317.1	854092	APM4	83.53	61.86	68.19	62.67	64.46
NM_001180955.1	852790	LIF1	26.4	25.59	19.81	23.49	21.32
NM_001183615.1	854371	LIP5	42.85	47.37	50.37	60.56	65.33
NM_001181943.1	850745	ERG3	990.97	610.93	768.06	450.57	378.8
NM_001180126.1	851492	COX9	138.16	151.22	148.71	175.45	148.31
NM_001182121.1	850935	TOP3	5.62	5.42	4.35	5.01	4.21
NM_001179598.3	853836	IXR1	99.02	76.18	104.73	83.1	65.27
NM_001181435.1	853456	PRE3	496.47	512.62	503.73	432.7	424.13
NM_001183937.1	855980	RNY1	32.53	27.73	53.43	27.16	26.47
NM_001181173.1	852935	RME1	111.15	128.53	127.61	118.4	118.08
NM_001178523.1	852472	SWD3	32.53	37.88	31.19	37.85	35.67
NM_001180740.3	852042	NPL3	445.02	409.21	441.38	375.54	375.65
NM_001180368.3	851632	MAK21	73.72	89.35	81.66	90.7	96.5
NM_001181981.1	850783	GIS3	58.99	43.2	37.19	37.8	32.9
NM_001181682.3	853481	MDE1	117.88	145.89	123.28	214.91	200.48
NM_001181372.1	853158	MPC3	39.44	23.27	28.62	12.37	21.34
NM_001179738.1	853682	EBP2	192.83	253.98	211.91	290.72	278.53
NM_001182493.1	854909	ERO1	153.58	140.26	97.73	127.77	147.71
NM_001180016.3	850612	RET2	168.96	141.12	155.22	158.12	169.16
NM_001184073.1	855869	APM1	78.69	75.48	73.38	65.12	59.6
NM_001183249.1	855809	HXT17	5.81	5.31	4.32	3.68	3.3
NM_001178652.2	850353	YCL002C	49.72	81.59	71.17	75.12	74.01
NM_001180607.3	851893	BFR2	66.74	81.54	72.28	96.48	109.16
NM_001183038.1	855521	NNR1	211.74	176.03	187.57	120.33	131.03
NM_001184179.1	856197	DIB1	161.37	202.72	251.46	186.09	172.49
NM_001179335.3	856611	MNL1	22.46	19.4	20.54	21.57	20.95
NM_001183561.3	854310	LSC1	168.42	138.41	156.05	128.86	138.3
NM_001182633.1	855162	JLP2	15.6	37.03	26.48	38.2	31.4
NM_001182187.1	851006	ECM38	38.89	21.53	35.04	20.08	18.74
NM_001178905.1	856733	HEM14	58.58	45.06	56.54	36.34	41.51
NM_001183480.1	854227	CKA2	137	142.52	158.3	140.35	144.28
NM_001183120.1	855439	POP3	36.29	44.73	36.34	53.91	54.96
NM_001179723.2	853699	APE2	75.07	58.07	74.01	47.67	50.34
NM_001181822.1	850658	RTT109	14.78	12.16	13.36	20.58	18.28
NM_001179894.1	853979	YKR104W	15.02	4.28	6.18	2.9	2.41
NM_001182479.1	854922	NAB6	64.19	47.2	57.19	35.65	47.45
NM_001178703.1	850298	KRR1	209.29	322.93	236.05	398.68	372.7
NM_001181666.1	853465	TDH2	6337.31	5999.49	6883.2	7018.13	6448.07
NM_001180409.1	851678	ARX1	78.9	97.09	82.96	109.86	115.62
NM_001182968.3	855593	CPT1	104.57	90.56	139.94	93.9	99.91
NM_001348873.1	854004	YOL160W	2.51	2.22	0.81	2.44	3.63
NM_001184061.1	855829	YPL247C	97.38	51.9	65.12	48.02	47.74
NM_001183883.1	856036	BTS1	38.42	45.71	39.84	45.54	50.31
NM_001183628.1	854384	NPT1	258.39	249.51	228.27	235.43	260.05
NM_001184290.1	856323	HPA2	2.82	1.72	3.05	2.22	1.65
NM_001181235.1	852998	VOA1	392.08	556.55	688.72	503.36	596.27
NM_001348831.1	850525	YFL019C	6.93	5.91	6.66	2.3	1.5
NM_001180620.3	851907	SSF2	37.28	52.53	46.18	54.5	55.82
NM_001179147.1	856410	YSC83	87.26	87.18	73.63	70.49	65.91
NM_001182469.1	854864	PML39	32.85	34.39	28.56	34.31	30.91
NM_001181431.2	856623	YHR214C-B	295.61	199.62	362.57	143.94	129.43
NM_001180798.3	852101	PKH1	31.97	17	22.27	15.46	16.18
NM_001181591.1	853282	CIS3	1661.53	1727.78	1345.45	1784.53	1766.45
NM_001180466.3	851737	SAC3	25.8	23.85	22.97	18.05	20.77
NM_001182891.1	855675	COX5A	251.21	232.73	301.24	318.79	324.88
NM_001178545.1	852496	YBR197C	64.7	66.5	56.47	54.64	60.25
NM_001179838.1	853922	NAP1	392.9	315.45	343.63	332.32	369.87
NM_001182249.3	851074	VPS38	34.54	37.98	38.63	28.14	27.15
NM_001182912.3	855650	MLF3	120.9	110.65	135.69	100.35	106.2
NM_001180268.1	851319	NHP2	820.76	1198.11	870.51	1325.59	1333.07
NM_001180823.3	852127	SLF1	25.66	20.63	34.54	23.39	25.57
NM_001179274.1	856546	DSE2	239.92	235.18	502.55	176.7	197.98
NM_001180293.1	851365	MFG1	36.55	34.8	24.48	33.06	29.68
NM_001179001.1	856847	SWI4	12.95	10.81	17.1	11.34	9.2
NM_001182522.1	855041	PEX12	35.45	37.95	26.9	34.24	29.36
NM_001183686.1	854441	HRK1	111.7	79.65	89.37	56.68	50.81
NM_001183861.1	856060	SGF11	56.72	94.68	44.17	57.69	60.74
NM_001180942.1	852803	HNM1	48.33	30.83	68.63	36.88	39
NM_001182107.1	850917	CCC1	92.23	46.52	86.35	38.69	41.84
NM_001180596.1	851882	NSE3	67.43	97.99	87.74	90.36	93.52
NM_001183330.1	854079	MDM20	21.04	26.62	24.88	23.41	26.61
NM_001182755.1	855289	RKR1	14.82	14.1	13.38	12.38	13.14
NM_001178402.1	852343	YRO2	373.43	276.1	317.37	128.33	127.53
NM_001179385.1	854776	CKA1	128.74	134.05	122.84	151.62	148.08
NM_001181008.3	852734	MRF1	23.89	29.47	24.32	30.4	30.91
NM_001181065.3	852675	EMP24	559.34	773.68	740.85	713.31	732.83
NM_001184083.1	855859	KAR9	19.34	18.25	17.37	18.13	17.58
NM_001181805.1	853612	HMS2	134.31	93.01	109.15	82.09	77.29
NM_001178349.1	852286	NTH2	38.75	22	30.27	21.29	20.48
NM_001181968.1	850770	GAL2	6.09	6.32	4.69	5.92	5.18
NM_001184342.1	855192	YMR158C-A	0	0	1.38	1.36	0
NM_001182235.1	851060	CIS1	19.66	81.39	25.97	71.45	37.43
NM_001180353.1	851615	RPC11	20.21	70.74	36.74	51.67	48.64
NM_001180282.1	851304	FMP45	10.19	6.67	3.46	3.32	2.72
NM_001181187.2	852949	PEF1	45.52	50.95	42.67	47.36	50.36
NM_001179474.1	854680	STH1	30.99	24.87	31.31	26.98	28.85
NM_001178536.3	852486	NTC20	44.74	62.21	52.68	53.42	56.09
NM_001178304.1	852215	PRX1	252.53	201.08	241.14	202.73	219.51
NM_001178970.1	856812	YER079W	122.95	105.45	119.33	96.54	91.95
NM_001179262.1	856533	ECM14	95.16	64.74	88.99	72.19	70.77
NM_001181359.3	853145	BNS1	26.89	43.15	41.44	40.84	33.15
NM_001184258.1	856290	SGV1	46.6	39.9	45.41	36.56	38.3
NM_001181123.1	852635	MNT2	44.61	50.22	37.65	42.79	47.11
NM_001182286.3	851114	SKI2	28.93	24.2	26.84	20.59	23.16
NM_001182878.3	855689	BDP1	61.05	48.35	65.59	51.81	51.83
NM_001183828.1	856093	CIP1	311.45	204.72	243.25	163.52	98.36
NM_001182556.1	855080	FET3	252.86	324.05	208.02	223.92	173.84
NM_001178890.1	856634	YEL075C	0.22	0.41	0.65	1.85	0.94
NM_001183024.2	855535	UBP10	51.61	46.96	46.33	45.15	54.03
NM_001182725.1	855258	TRS130	15.86	15.21	15.49	11.71	11.82
NM_001181485.3	853395	TDH1	3671.05	2614.87	2625.97	1679.71	1766.94
NM_001178780.1	850433	CPR4	149.54	89.35	128.31	86.98	88.75
NM_001182028.1	850832	RRN5	18.16	16.42	14.14	16.91	15.42
NM_001183464.1	854210	TOM6	13.85	26.5	11.44	18.78	13.67
NM_001178646.1	852601	MAL31	22.65	9.75	19.4	9.32	6.72
NM_001182497.1	855013	CDC5	26.02	18.99	33.33	22.51	17.5
NM_001181752.3	853557	RPL43B	1387.55	2180.04	2006.79	2691.5	2190.92
NM_001179027.3	856877	YER137C	20.78	34.35	23.57	35.85	23.28
NM_001181620.1	853252	SWE1	20.66	17.04	23.6	15.02	17.35
NM_001178248.2	852275	HIR1	12.12	9.92	9.4	10.2	9.47
NM_001178153.1	851225	FUN14	127.82	162.49	178.38	137.61	159.8
NM_001180649.3	851942	YDR341C	263.2	238.46	313.25	263.99	284.94
NM_001184029.1	855886	CBP3	52.19	56.27	53.19	59.41	61.51
NM_001183605.3	854358	YOR186W	1.98	2.07	1.92	3.89	4.02
NM_001180141.1	851477	RPL13A	2624.54	3328.22	2467.63	3516.51	3639.66
NM_001179284.1	856558	SPO16	5.74	11.51	9.01	15.3	10.87
NM_001184481.1	853850	YKL018C-A	73.2	55.19	62.45	68.16	64.74
NM_001348891.1	852508	YBR209W	0.66	0.23	0	0	0.26
NM_001180981.1	852762	CDC20	15.27	10.74	20.23	13.21	12.14
NM_001178943.1	856778	HOM3	162.17	136.83	166.46	104.19	144.45
NM_001182998.1	855562	YGP1	697.02	326.6	312.33	134.22	166.28
NM_001184229.1	856250	RPS23B	4585.03	9674.71	8587.79	9586.62	8694.28
NM_001183167.1	855387	PEX6	15.59	13.03	12.92	10.3	12.34
NM_001180724.1	852025	SYF1	17.94	18.78	15.36	15.7	15.31
NM_001179851.3	853935	KTR2	33.74	39.43	23.1	32.3	45.05
NM_001181738.1	853543	AIM24	69.44	69.93	72.84	65.34	68.81
NM_001182093.1	850903	ENT2	130.46	93.84	127.38	82.07	86.85
NM_001179397.3	854764	SYG1	54.65	61	51.57	47.38	51.31
NM_001180926.1	852819	DUO1	20.75	28.98	21.12	34.88	33.13
NM_001178414.1	852358	NRG2	126.1	175.8	97.09	94.27	54.02
NM_001184411.4	851128	YLR410W-B	143.41	95.93	153.28	77.44	59.98
NM_001179901.1	850478	YFL066C	0.7	3.23	0.54	3.52	3.95
NM_001181421.3	853209	MAL12	3.49	3.31	2.94	5.72	5.49
NM_001184164.1	856180	ISA2	111.48	97.32	87.43	89.78	93.5
NM_001179653.1	853775	CYT2	43.4	43.78	43.86	46.18	52.88
NM_001183217.3	855776	YNR040W	34.1	43.95	26.62	39.4	44.23
NM_001182421.1	854940	MFT1	44.49	55.61	57.51	53.88	52.56
NM_001180994.2	852748	RSM23	57.11	54.24	58.31	56.8	57.38
NM_001183811.3	854573	HSP33	0.33	0	0.83	0.74	1.05
NM_001181203.3	852964	SMD1	70.6	123.93	96.74	102.11	91.1
NM_001183342.1	854065	MPD2	55.19	64.94	67.59	62.61	63.78
NM_001178893.3	856719	NOP16	158.45	200.24	175.06	226.66	210.29
NM_001182647.1	855176	NDE1	75.85	65.24	66.46	71.32	81.44
NM_001183592.1	854344	DCS2	140.54	90.26	122.22	60.81	52.24
NM_001180583.1	851868	BSC2	53.65	51.58	57.24	42.11	45.01
NM_001180530.1	851808	YDR222W	58.46	88.72	42.73	59.31	50.59
NM_001180220.1	851394	DHH1	29.29	27.26	33.24	26.42	23.56
NM_001183758.1	854516	YOR338W	27.05	71.49	7.8	63.41	31.68
NM_001181281.3	853056	RSR1	59.31	76	64.43	88.08	75.66
NM_001179422.3	854738	HOP1	5.54	4.97	4.66	5.52	4.36
NM_001180154.1	851462	PMT1	86.49	76.41	96.68	77.1	77.77
NM_001183815.1	856106	HAT1	32.11	39.96	40.47	43.42	43.33
NM_001179708.1	853715	MRP8	516.7	467	500.52	357.58	360.19
NM_001183195.1	855752	RCF2	233.51	239.52	199.94	278.28	291.51
NM_001178876.1	856648	CIN8	14.9	17.69	15.75	16.61	15.82
NM_001183283.1	854128	YOL029C	60.13	48.53	52.22	44.39	45.34
NM_001181912.1	850712	SNF7	243.84	191.56	280.04	199.02	200.11
NM_001178765.1	850418	YCR051W	235.83	196.23	167	215.67	206.63
NM_001181427.1	856395	TIM10	1618.04	2439.61	1881.91	2815.42	2899.38
NM_001183951.1	855967	GIP3	25.23	16.84	21.66	12.84	18.67
NM_001179958.1	850540	SMC1	17.62	17.6	23.44	19.21	16.56
NM_001182639.1	855168	PSO2	14.72	14.3	10.83	12.29	12.53
NM_001180045.1	851295	YAR066W	2.06	3.23	0.73	4.19	1.64
NM_001178960.1	856800	ARG5,6	70	29.47	73.13	20.68	23.1
NM_001179827.3	853909	SPC34	27.63	35.78	35.85	41.73	39.34
NM_001180748.1	852050	DOT1	15.85	12.85	14.92	16.56	14.28
NM_001180376.3	851640	DOS2	107.58	159.91	161.19	112.51	114.98
NM_001179745.1	853675	COY1	46.22	42.28	40.85	36.11	35.49
NM_001179453.1	854701	SLM1	47.36	47.42	41.99	35.95	38.83
NM_001181380.3	853166	NOP19	45.55	63.18	43.9	61.39	60.6
NM_001183260.1	854156	TOP1	34.47	33.74	31.27	38	37.4
NM_001183678.3	854433	RPT4	185.59	142.01	200.3	153.62	161.18
NM_001181314.3	853097	TYS1	541.59	454.17	513.49	512.28	562.62
NM_001182898.1	855665	ARP5	57.98	45.6	50.16	48.4	49.7
NM_001180938.3	852806	HSF1	73.4	56.47	55.36	54.86	50.11
NM_001179974.1	850561	GCN20	106.13	101.24	107.96	95.59	106.29
NM_001180429.3	851699	DPB4	48.29	62.28	55.07	79.6	76.22
NM_001182704.1	855237	VTI1	120.32	132.3	148.79	117.34	114.97
NM_001179021.1	856868	RPS26B	7699.95	10591	9425.42	10045.3	9195.16
NM_001182115.1	850928	ECM22	38.25	29.69	40.05	23.16	26.49
NM_001183048.1	855511	MER1	12.78	15.62	7.72	18.88	12.41
NM_001183904.1	856015	RPS6A	2594.48	4000.37	3094.07	4326.57	4288.57
NM_001178798.1	850454	MSH3	13.94	11.08	11.39	10.26	10.56
NM_001179592.3	853842	GPX1	64.66	63.81	44.53	51.33	37.26
NM_001178548.3	852499	BEM1	50.37	48.06	46.96	45.06	46.76
NM_001180484.3	851757	UBC1	281.47	351.61	366.8	362.06	349.58
NM_001180031.1	856740	SBH2	1103.65	1653.15	1860.64	1876.56	1534
NM_001178969.1	856811	ICP55	34.8	29.35	28.32	27.72	27.34
NM_001181977.1	850779	XDJ1	48.04	46.97	36.58	34.9	35.01
NM_001182907.1	855655	RPL16B	4670.63	5973.83	4337.49	5640.07	5655.22
NM_001180552.1	851831	PEX5	42.74	32.68	32.48	29.62	31.23
NM_001178315.1	852203	SSA3	16.4	10.38	11.04	7.96	10.91
NM_001183471.1	854217	TMC1	335.49	439.77	473.81	350.86	259.4
NM_001178698.1	850304	SPB1	50.93	61.03	59.03	60.34	65.28
NM_001179733.1	853687	MRP49	79.96	122.46	100.04	108.6	104.27
NM_001183381.1	853993	RPL25	7861.42	11313.6	11569.5	13826.8	12358
NM_001181596.1	853276	YJL163C	20.57	13.11	17.98	9.93	11.21
NM_001178177.1	851201	PRP45	32.35	28.4	24.19	26.3	25.81
NM_001182514.1	855032	PEX9	1.77	2.28	1.68	3.32	3.24
NM_001180117.1	851501	USO1	22.9	19.66	22.92	18.07	17.86
NM_001178855.3	856671	UTR2	301.94	195.51	421.01	179.47	224.97
NM_001181890.1	850689	CMS1	78.17	139.96	90.8	134.1	125.69
NM_001270739.1	1466443	YBR056W-A	11.17	25.12	4.53	19.21	17.21
NM_001180260.1	851327	MGT1	30.42	81.39	59.56	58.42	53.59
NM_001181044.3	852696	TOS3	94.93	74.59	30.34	50.47	43.51
NM_001181190.1	852952	ADE6	99.01	72.31	105.29	81.48	74.36
NM_001181493.3	853386	BNA3	92.75	61.85	89.26	63.84	68.49
NM_001183804.1	854566	FRE5	22.8	25.05	12.55	18.75	15.12
NM_001179390.1	854771	APQ12	205.85	322.74	435.94	310.54	306.06
NM_001182825.1	855362	PRE5	408.56	432.53	367.11	384.32	342.57
NM_001182570.1	855094	ABF2	679.92	1011.91	972.66	984.53	956.07
NM_001179953.1	850534	IES1	60.16	54.25	55.59	50.83	49.27
NM_001182920.3	855642	PMS1	7.94	8.72	10.33	9.57	9.42
NM_001182036.1	850841	YLR149C	30.63	18.76	20.16	12.14	9.83
NM_001178540.1	852491	RIM2	31.78	29.58	37.4	26.99	34.75
NM_001179305.1	856579	ENO2	10881.5	9345.78	11680.1	11612.9	12852.5
NM_001183368.1	854035	PTH4	16.21	16.73	21.21	25.39	24.16
NM_001184283.1	856316	PZF1	23.59	23.52	21.62	19.8	24.09
NM_001178300.1	852219	YEL1	17.56	15.26	14.79	12.73	15.36
NM_001179103.1	856362	NPR3	19.73	16.29	15.88	14.81	15.58
NM_001179718.1	853705	GPM1	19078.1	26681.2	20830.2	22298.3	22758.9
NM_001182102.1	850912	CDC123	27.55	31.23	26.88	31.54	30.57
NM_001182759.1	855294	YMR252C	32.53	33.24	23.58	31.88	34.12
NM_001180831.1	852135	SPS1	0.97	0.84	0.94	2.3	1.71
NM_001179374.3	854788	YIL024C	13.39	9.98	12.48	12.96	11.15
NM_001183598.1	854351	SYC1	37.48	60.9	42.49	60.51	50.94
NM_001183337.1	854071	ATG34	29.04	32.47	25.65	23.26	18.96
NM_001181300.1	853081	MSM1	17.84	19.51	16.14	17.03	18
NM_001184092.1	855851	YPL278C	1.23	2.65	2.6	1.69	2.29
NM_001181507.1	853371	SMC3	6.26	8.8	7.98	10.23	7.62
NM_001179292.1	856566	YAP1801	111.93	77.56	89.48	63.83	67.3
NM_001184170.1	856187	LTP1	168.05	364.68	322.37	290.3	278.64
NM_001181058.1	852682	YGL193C	24.65	15.35	18.69	18.33	14.62
NM_001182625.1	855154	EPO1	38.35	23.15	41.98	21.79	26.47
NM_001182464.1	854869	CAC2	25.7	26.37	20.17	32.27	28.87
NM_001182245.1	851070	ATG33	114.48	94.58	120.58	84.35	94.12
NM_001178948.3	856785	HMF1	634.9	680.09	558.65	605.34	597.03
NM_001183127.1	855427	PCL1	58.93	53.28	60.55	41.32	44.06
NM_001179842.1	853926	MRS4	70.53	78.87	34.53	65.08	52.59
NM_001184307.1	856252	TOM5	93.7	144.31	88.64	126.73	104.53
NM_001179816.1	853896	GCN3	91.29	107.26	86.54	109.92	109.33
NM_001180764.3	852066	NHX1	50.53	43.42	49.48	38.47	36.94
NM_001181136.1	852890	ECT1	157.36	142.64	124.58	140.02	141.21
NM_001184027.1	855888	LEA1	50.07	47.13	40.26	51.42	44.14
NM_001180197.1	851418	ARF2	460.68	651.88	774.17	553.07	511.16
NM_001181728.1	853534	LIA1	216.1	298.14	217.02	392.1	429.55
NM_001180133.1	851485	BRE1	59.09	70.59	58.02	58.92	63.99
NM_001180923.1	852822	RAD6	209.67	230.74	237.35	209.32	199.96
NM_001182488.1	854914	PGA3	242.92	235.53	239.2	260.89	290.66
NM_001179899.1	850476	YFL068W	4.36	1.71	1.46	1.68	2.46
NM_001178708.1	850292	HMLALPHA2	117	160.67	121.72	147.82	137.95
NM_001180625.3	851915	HIM1	12.59	10.53	11.2	13.1	10.64
NM_001178786.2	850440	PAT1	69.79	66.16	69.49	58.59	73.98
NM_001183891.1	856028	YPL077C	32.19	43.18	28.79	41.36	31.41
NM_001182844.1	855727	MRP7	91.83	95.36	69.48	113.93	108.88
NM_001183538.3	854286	RIO1	27.92	34.92	26.58	33.82	38.13
NM_001178560.3	852513	NGR1	58.42	38.66	52.63	37.93	35.86
NM_001179153.1	856418	MYO1	11.73	13.44	14.04	13.15	10.22
NM_001178923.3	856754	FIR1	14.84	15.82	16.1	18.07	14.3
NM_001182595.1	855120	SNO1	23.61	20.46	26.06	12.51	11.2
NM_001180796.1	852099	PAC11	10.65	10.47	9.12	11.57	11.02
NM_001181818.1	853625	MPH3	15.07	12.05	16.29	12.09	11.94
NM_001179127.2	856338	ARN2	388.58	317.07	266.13	176.46	110.08
NM_001182429.1	854932	DAK1	114.22	91.89	113.17	81.31	91.52
NM_001183456.1	854202	CYC2	45.58	49.25	39.48	43.5	44.7
NM_001180537.3	851815	IVY1	58.1	48.03	46.73	46.66	46.06
NM_001183723.3	854481	BIL1	29.46	37.92	29.88	49.31	31.7
NM_001178612.1	852567	YPT10	61.43	64.92	62.39	69.98	63.52
NM_001178882.1	856643	YEL067C	23.79	22.14	17.41	16.79	11.9
NM_001181903.1	850703	PML1	63.52	89.24	44.15	92.81	80.39
NM_001184553.1	1466529	YHR086W-A	0	1.82	0	0	0
NM_001182161.1	850980	MCM5	27.38	26	30.84	22.8	22.68
NM_001183095.1	855464	SIP3	21.91	20.16	20.77	16.8	15.99
NM_001181116.1	852642	RMR1	27.63	31.19	31.62	29.32	27.87
NM_001184142.1	856158	THP3	66.67	76.38	85.54	63.35	61.85
NM_001182954.3	855607	DMA2	25.42	21.74	24.39	18.85	22.42
NM_001178417.1	852361	TAT1	70.21	73.76	50.95	82.73	84.09
NM_001183792.1	854554	NDD1	36.71	42.31	42.61	39.54	40.34
NM_001181481.1	853399	UBX6	48.05	38.05	51.63	42.13	36.25
NM_001182023.1	850827	TIS11	106.86	332.04	53.54	251.56	204.44
NM_001178774.1	850427	BUD31	18.03	24.59	24.02	18.72	17.55
NM_001183735.1	854493	SFG1	19.92	20.52	14.65	37.46	25.1
NM_001179334.1	856610	RPS4B	2567.37	3187.41	2370.24	3039.15	3298.79
NM_001183835.1	856086	ECM23	0.27	0.19	0.28	0.48	0.21
NM_001183187.3	855744	CSE2	52.33	70.78	46.54	65.58	45.82
NM_001181549.1	853326	NCA3	30.27	31.65	19.99	25.55	19.32
NM_001183664.1	854419	DGA1	56.41	55.73	52.86	40.67	39.18
NM_001181756.2	853561	YJR098C	7.53	7.15	7.46	6.48	7.47
NM_001179269.1	856541	SPS100	3.92	3.39	2.07	3.41	3.36
NM_001180043.1	851229	PAU8	5.66	0.7	0.89	0	0.41
NM_001180416.3	851686	TRS85	20.54	16.39	20.46	14.45	17.05
NM_001182375.1	854991	PSP2	26.49	20.35	24.36	18.11	19.17
NM_001183349.1	854058	HMI1	9.44	8.41	7.77	7.51	9.02
NM_001179662.1	853766	CWP1	174.22	156.25	310.73	104.75	375.87
NM_001181290.3	853065	RTS3	204.76	246.31	54.12	304.96	188.05
NM_001182173.1	850992	CTS1	640.26	553.38	838.59	495.17	479.1
NM_001180210.1	851404	RPC53	79.57	76.18	70.41	80.01	93.78
NM_001183971.1	855946	TGS1	27.69	36.99	28.59	44.95	40.66
NM_001181150.1	852904	YGR021W	70.27	69.2	55.08	75.24	85.45
NM_001179527.1	854821	IST3	53.48	172	130.22	129.54	111.23
NM_001183161.1	855393	LEM3	40.05	32.62	41.56	32.62	33.17
NM_001184569.1	1466421	YLR342W-A	2.92	2.31	0	1.56	2.66
NM_001182345.3	851180	NBP1	26.07	24.23	19.68	23.01	19.73
NM_001180987.3	852755	NAB2	122.55	113.26	111.72	111.18	104.96
NM_001184130.1	856145	HTS1	197.07	212.92	242.84	202.26	199.48
NM_001183200.1	855757	SNF12	31.25	31.7	29.43	26.02	26.58
NM_001181611.1	853261	ATG27	115.11	135.76	157.27	145.28	152.53
NM_001182149.1	850966	YPT6	100.23	152.94	161.71	126.32	145.1
NM_001183032.1	855527	YNL194C	28.08	21.07	16.75	15.04	10.01
NM_001181742.3	853547	YJR085C	1769.19	3650.78	1575.1	2969.47	2697.6
NM_001182717.1	855250	MGL2	80.9	77.32	67.7	59.61	66.35
NM_001179855.3	853939	PAM17	176.9	220.72	200.64	200.14	201.87
NM_001179033.3	856886	DDI1	80.27	68.4	64.17	58.09	55.95
NM_001182501.1	855017	TAF4	83.77	90.91	87.73	93.12	87.54
NM_001178869.1	856656	RPL12A	3772.42	3625.1	3711.68	4926.55	4765.11
NM_001180614.1	851900	YDR306C	46.06	50	43	44.04	43.69
NM_001179648.1	853780	RRP14	132.83	152.18	165.2	191.07	186.91
NM_001178495.1	852444	RTC2	15.27	19.83	12.13	12.81	10.81
NM_001180405.3	851671	MSH6	7.29	9.4	7.95	10.39	8.27
NM_001178642.3	852597	SUL1	13.09	10.77	11.25	8.28	9.78
NM_001183959.1	855958	KES1	201.46	154.59	197.87	147.93	176.82
NM_001179540.1	854835	YAP5	37.23	52.75	19.94	46.82	31.81
NM_001180226.1	851388	FAP7	69.23	83.44	89.05	112.92	98.89
NM_001180732.1	852034	DYN2	167.01	312.55	348.88	349.56	271.58
NM_001180363.1	851625	PST1	205.29	140.21	270.29	84.85	122.33
NM_001181414.1	853202	ZUO1	708.04	672.76	673.76	756.87	846.91
NM_001183444.1	854190	HST3	30.1	15.93	33.86	19.45	20.7
NM_001179964.1	850549	SPB4	40.41	41.9	36.27	46.96	49.9
NM_001183177.1	855377	YRF1-6	13.69	6.97	9.33	10.61	15.89
NM_001179116.1	856349	MUP3	31.56	13.97	11.03	11.67	8.92
NM_001178627.1	852582	PAF1	119.94	149.34	126.22	120.02	114.6
NM_001180081.1	851539	GPD1	635.87	351.98	545.41	277.57	311.29
NM_001178287.1	852233	EDE1	93.2	55.36	80.21	43.86	50.21
NM_001183981.1	855936	REV3	11.16	10.77	8.95	8.03	7.68
NM_001180971.1	852772	MLC1	421.87	532.07	442.29	478.22	494.28
NM_001179466.1	854688	RHO3	135.54	236.03	185.73	197.13	180.74
NM_001179986.1	850577	ATG18	50.54	33.89	37.7	34.42	37.14
NM_001180311.3	851566	RCR2	83.53	70.27	63.39	56.92	55.26
NM_001184297.1	856330	ARR2	6.79	8.55	6.9	10.54	6.5
NM_001181876.1	850670	YLL056C	12.05	10.26	6.33	11.37	9.18
NM_001183583.3	854335	GET4	153.09	184.63	196.41	194.34	193.61
NM_001180671.1	851965	ESC2	27.64	29.95	24.44	27.89	27.36
NM_001182293.1	851121	DUS4	29.45	36.92	24.57	34.41	37.37
NM_001178430.1	852376	UBC4	1253.74	1429.28	1245.94	1343.5	1232.16
NM_001182008.1	850812	YPS3	87.52	86.43	59.93	68.89	63.4
NM_001179279.1	856553	IMP3	54.45	72.3	49.13	95.85	81.93
NM_001184157.1	856173	ARO7	106.32	181.82	125.63	176.28	174.15
NM_001178998.3	856844	GLE2	75.76	70.62	66.14	78.01	78.66
NM_001183787.3	854549	SCP1	129.8	134.92	132.51	131.41	118.59
NM_001180028.3	853863	SFT1	209.1	380.9	301.31	409.32	394.39
NM_001179322.3	856598	CTF8	41.98	85.94	72.04	81.71	69.04
NM_001180098.1	851522	PRM7	188.12	112.49	129.26	39.43	82.52
NM_001178759.1	850412	RRT12	22.85	20.14	17.97	20.74	25.46
NM_001178837.1	856691	GEA2	26.8	24.61	25.83	23.28	21.63
NM_001184059.1	855831	YPL245W	26.5	34.84	22.89	44.93	50.29
NM_001180642.1	851934	SWR1	17.85	12.67	15.91	10.39	11.43
NM_001184308.3	851159	LSM3	261.29	266.55	213.72	306.35	304.95
NM_001184264.1	856296	MET16	96.92	82.04	101.4	65.17	62.25
NM_001178275.1	852245	POL12	13.12	13.87	13.65	14.96	13.54
NM_001184594.1	1466459	YGR146C-A	0	0	0	0	0
NM_001348853.1	850629	RRT7	0.39	0.2	0	0.41	0
NM_001184112.1	856125	YPR015C	30.3	22.37	22.44	22.07	20.77
NM_001182663.1	855194	ATG16	12.55	12.74	13.68	9.67	9.02
NM_001183301.1	854110	LDS2	20.43	14.98	17.35	9.15	8.8
NM_001179358.3	854809	URM1	142.28	324.05	420.41	344.62	272.64
NM_001181525.1	853353	SRS2	15.08	13.4	13.58	13.81	12.35
NM_001181161.3	852920	GSC2	28.15	20.09	14.52	11.26	16.37
NM_001183223.1	855782	TRM112	302.79	345.56	271.27	403.42	419.79
NM_001182536.1	855055	SUB1	177.38	207.59	206.86	190.95	206.1
NM_001178373.1	852313	OLA1	509.66	502.28	621.24	540.76	624.45
NM_001180307.1	851350	MPH2	0.26	0	0	0.27	0
NM_001183354.1	854053	PKH2	30.58	22.48	27.13	18.39	22.12
NM_001183068.1	855491	ELA1	41.84	46.35	33.26	39.21	41.78
NM_001181215.3	852977	PIL1	618.74	435.24	653.9	384.35	463.97
NM_001184000.1	855916	UIP4	71.17	51.45	57.36	35.46	27.54
NM_001182136.1	850951	YEF3	768.26	771.6	778.85	790.57	895.49
NM_001180001.1	850597	CDC26	66.63	75.37	59.21	73.2	73.01
NM_001183658.6	854414	ABP140	115.96	87.58	101.15	85.38	90.19
NM_001181710.1	853512	RAD7	31.04	29.66	35.34	24.49	29.12
NM_001178508.3	852457	CDC28	69.49	65.13	70.36	50.89	60.43
NM_001178816.1	856717	IRC22	516.83	500.13	462.92	499.74	550.07
NM_001179205.1	856474	PPE1	36.57	31.42	32.31	27.65	27.97
NM_001182805.1	855342	LCB1	149.2	87.82	131.38	93.46	102.46
NM_001183519.1	854267	CRC1	2.45	2.86	1.87	3.06	2.87
NM_001180514.3	851787	EBS1	45.22	44.99	38.87	42.61	47.74
NM_001181649.1	853214	IMA5	3.23	2.22	2.28	2.66	2.94
NM_001180393.1	851658	AFR1	26.04	16.13	33.56	14.64	13.77
NM_001179059.1	856916	RPH1	43.57	31.7	38.66	22.07	31.74
NM_001179625.1	853806	MPE1	46.28	45	36.07	40.47	39.07
NM_001179991.3	850583	ULI1	6.18	4.5	4.02	5.51	4.04
NM_001184474.3	853188	EFG1	64.78	204.33	129.53	222.7	168.29
NM_001178938.1	856771	SAP1	23.5	18.81	16.27	14.81	16.3
NM_001182780.1	855316	ZDS1	41.38	30.08	29.28	25.74	27.94
NM_001348892.1	852595	YBR292C	0.34	0.35	0.18	1.59	0.79
NM_001184619.3	1466516	KSH1	50.6	86.51	85.62	71.07	69.85
NM_001180957.1	852788	NUP145	26.49	23.61	24.18	22.75	22.89
NM_001183494.1	854242	UFE1	34.62	43.05	53.63	49.33	42.64
NM_001181563.2	853311	URA2	79.5	63.89	119.19	68.07	55.22
NM_001183082.1	855477	SUI1	1532.85	2327.03	2620.41	2106.02	2062.65
NM_001179479.1	854675	FKH1	22.26	32.42	18.44	37.8	30.39
NM_001179694.1	853730	PMU1	252.79	294.02	214.87	244.78	231.36
NM_001181861.1	850685	SDH2	112.82	64.5	119.95	78.13	99.76
NM_001179193.1	856460	PAN5	121.5	143.75	153.89	151.32	158.68
NM_001184310.1	850509	RPL22B	516.02	897.35	740.98	834.52	800.26
NM_001180656.1	851949	PAL1	70.38	59.11	63.01	52.15	55.28
NM_001183645.3	854401	ISU2	529.45	553.47	305.48	486.51	304.87
NM_001181697.1	853495	YJR039W	13.46	8.18	9.23	6.51	6.18
NM_001180180.1	851436	YDL121C	305.42	728.37	443.33	750.32	720.12
NM_001178679.1	850323	LSB5	114.39	94.36	88.43	90.63	87.06
NM_001180449.1	851720	PEX7	39.8	32.12	30.4	27.4	27.26
NM_001182078.1	850888	PEX13	27.49	24.03	23.42	23.47	23.35
NM_001348814.1	851801	YDR215C	3.98	4.17	1.92	3.89	3.83
NM_001183725.1	854482	RRG7	75.87	163.15	92.09	109.46	113.04
NM_001182380.1	854986	APT1	373.83	575.46	462.53	524.24	553.37
NM_001180783.1	852086	JIP4	46.31	41.89	28.11	29.57	35.37
NM_001183922.1	855996	YPL108W	23.56	36.73	29.91	34.12	35.72
NM_001182262.1	851088	VID22	21.79	21.13	21.02	19.79	19.67
NM_001179777.1	853668	SAC1	109.68	85.97	109.9	90.73	95.68
NM_001182790.1	855326	RIT1	21.47	21.45	17.76	19.99	16.4
NM_001178582.1	852536	ARC40	297.4	246.62	288.15	247.98	254.32
NM_001183400.1	854019	PSF3	69.61	126.36	78.13	137.17	121.75
NM_001178335.1	852181	MRX3	31.66	37.59	27.17	27.18	33.17
NM_001183212.1	855771	ARC35	201.05	239.55	230.33	196.1	201.49
NM_001180860.1	856829	AIM11	80.24	91.06	66.59	90.65	94.11
NM_001182730.1	855263	UBP8	23.52	22.92	22.24	18.53	25.3
NM_001184255.1	856281	CUR1	149.32	251.83	109.88	217.23	269.45
NM_001181342.1	853127	RTA1	16.85	9.64	16.38	12.56	9.58
NM_001181024.1	852717	YGL159W	39.51	53.3	49.61	45.16	45.57
NM_001184125.1	856140	YOP1	715.85	755.19	683.15	881.86	1025.02
NM_001184534.1	1500487	YKL068W-A	82.44	99.71	74.28	96.03	88.87
NM_001181835.1	850645	BPT1	21.71	16.87	19.84	14.66	15.08
NM_001179423.1	854737	SPO22	11.57	8.64	9.8	9.65	8.19
NM_001178159.1	851219	SYN8	81.62	73.18	59.58	75.51	71.29
NM_001182938.1	855623	MIC27	114.82	135.8	113.61	143.87	131.13
NM_001182052.1	850862	PUS5	40.89	47.86	51.54	44.64	38.77
NM_001183439.1	854185	HSP10	947.92	1998.44	1645.65	1496.12	1528.68
NM_001348837.1	852849	YGL034C	0.52	0	0.72	0.18	0.41
NM_001182438.1	854896	YML079W	219.97	256.2	196.72	235.03	246.76
NM_001178386.1	852326	CHS2	15.87	9.09	14.61	11.42	8.77
NM_001181469.1	853417	TAD2	19.63	30.98	16.46	46.32	38.95
NM_001180240.1	851374	YDL180W	34.39	27.05	26.09	19.91	24.47
NM_001179088.1	856381	YHL008C	43.05	32.98	25.72	26.09	28.94
NM_001182474.1	854928	CTK3	55.04	47.32	50.31	48.56	43.96
NM_001180014.3	850610	YMR31	87.52	85.32	93.66	86.72	78.7
NM_001178802.1	850458	HMRA2	28.24	49.09	28.58	27.89	28.15
NM_001183566.3	854318	MDM32	31.52	34.77	29.6	26.88	25.53
NM_001182700.1	855231	MRPL24	75.09	99.29	73.12	94.52	99.12
NM_001183630.1	854386	MGM1	19.61	15.49	16.86	15.68	16.47
NM_001180434.1	851704	SWF1	22.77	23.31	22.51	23.18	19.39
NM_001183868.1	856053	LEE1	24.37	7.2	11.16	8.86	7.96
NM_001181924.1	850726	PAU23	11.63	11.29	8.48	10.48	8.18
NM_001178321.1	852197	YBL081W	39.08	32.28	40.21	30.92	35.45
NM_001184013.1	855902	YPL199C	154.44	182.28	146.47	195.82	173.18
NM_001183053.1	855506	IES2	73.64	57.18	61.04	59.69	61.15
NM_001178520.3	852470	SMY2	68.58	52.81	66.74	43.93	61.3
NM_001178188.1	851255	PTA1	44.88	31.22	35	28.56	35.32
NM_001181320.1	853104	HIP1	68.13	58.25	55.64	49.77	55.85
NM_001182408.1	854955	AIM32	14.11	18.9	13.07	17.06	18.3
NM_001180169.1	851448	TMA17	374.26	260.07	407.08	196.66	242.83
NM_001182205.1	851027	TAD3	53.69	48.27	39.69	49.99	45.89
NM_001179556.3	854852	LYS1	104.04	86.8	96.42	70.01	76.86
NM_001180381.3	851645	SNF11	67.57	69.23	70.74	78.92	60.06
NM_001180755.3	852058	RPS17B	3363.54	8289.91	7528.84	6540.33	6054.29
NM_001184278.1	856311	SEC23	134.84	104.77	142.88	104.93	117.8
NM_001181498.1	853381	DLS1	142.1	158.63	119.34	157.8	133.22
NM_001182584.1	855109	YMR085W	20.77	12.6	8.91	9.08	6.94
NM_001179797.1	853876	MEH1	72.78	72.55	68.57	75.53	63.23
NM_001183427.1	854170	SLG1	114.35	82.42	119.93	76.68	80.23
NM_001180329.3	851584	FAL1	22.29	38.45	25	33.06	32.9
NM_001183115.1	855444	MET2	29.07	21.13	19.04	21.83	18.39
NM_001178850.1	856676	UTR5	0.97	0.79	1.11	0.79	0.25
NM_001179450.1	854704	YIL102C	1.17	0.73	1.22	1.23	0.55
NM_001180112.1	851507	PBP4	137.1	135.81	109.67	129.32	137.44
NM_001179170.1	856436	BCD1	36.31	40.17	24.28	41.82	41.68
NM_001181662.3	853461	APL1	72.37	61.58	77.28	47.57	54.53
NM_001184678.1	3799968	YCL048W-A	0	2.31	1.95	1.95	0.87
NM_001184099.1	856108	PDH1	4.19	4.74	3.62	4.59	3.67
NM_001180685.3	851983	ATP17	136.9	215.82	223.65	208.2	200.34
NM_001178462.1	852411	RAD16	37.04	27.8	23.48	20.54	28.68
NM_001183386.1	853988	GAS4	3.53	4.65	3.39	3.98	3.57
NM_001183760.1	854518	RPA43	133.62	155.73	120.88	176.88	172.82
NM_001182064.1	850874	YLR177W	142.25	77.77	124.59	63.99	49.64
NM_001182677.1	855208	HOT1	25.74	20.1	21.78	21.86	21.68
NM_001180556.1	851835	YDR248C	60.66	98.56	86.45	90.36	86.8
NM_001181800.3	853607	YJR142W	91.72	88.3	109.7	73.75	73.09
NM_001178595.3	852549	ENP1	75.3	87.21	68.75	96.03	94.27
NM_001179762.1	853638	YKT6	367.07	522.4	462.09	439.97	439.93
NM_001183935.1	855982	MEI5	0.87	0.61	0.6	1.23	0.68
NM_001180047.1	852279	YBL005W-A	0	0.3	0	0	0
NM_001184244.1	856270	YPR147C	95.41	111.06	104.46	93.66	100.44
NM_001179235.1	856505	YPT35	24.19	21.21	19.51	16.24	15.36
NM_001181330.3	853115	YGR201C	81.45	78.36	37.69	88.07	70.33
NM_001178728.1	850373	CTO1	22.92	30.19	28.62	22.98	20.15
NM_001179877.1	853962	OMA1	55.84	62.93	52.97	71.07	69.11
NM_001184517.3	856928	SLO1	15.38	10.38	13.15	11.5	8.33
NM_001179436.1	854721	AVT7	116.28	92.69	127.95	90.98	90.63
NM_001183373.1	854030	MCH4	64	31.23	56.83	17.36	19.48
NM_001348821.1	856701	YEL014C	0	0.98	0.73	0	0.28
NM_001180885.1	852864	GET1	137.38	136.78	165.4	131.82	142.79
NM_001182820.1	855357	NIP1	69.95	69.35	83.04	57.57	73.67
NM_001182925.1	855637	TCB2	42.84	35.48	42.27	30.16	29.9
NM_001182041.1	850847	RNH203	99.65	153.51	104.51	190.11	154.7
NM_001183552.1	854301	EFT1	652.96	530.11	575.38	574.97	602.08
NM_001182607.1	855134	SPG4	9.01	25.89	7.84	10.46	7.93
NM_001178400.1	852341	RFS1	421.57	403.03	445.49	366.8	357.19
NM_001181010.2	852732	TIP20	27.52	28.13	23.82	28.21	28.29
NM_001183772.1	854534	TFB6	54.03	53.4	55.28	51.73	49.45
NM_001183877.1	856042	TIM50	140.84	121.07	135.89	117.35	133
NM_001181788.1	853594	STR2	37.7	38.68	30.75	29.42	30.8
NM_001182312.1	851143	SPP382	9.39	8.4	7.07	8.22	8.77
NM_001178790.1	850445	TUP1	76.87	68.22	83.02	78.65	80.57
NM_001182849.3	855722	YNL010W	460.99	597.86	639.68	701.57	684.28
NM_001179309.3	856583	STB5	11.87	9.55	10.84	10.78	8.97
NM_001181637.1	853226	RCY1	23.21	18.74	24.47	18.4	17.73
NM_001184422.3	851850	YDR261W-A	0	0	0	0.51	0
NM_001183692.1	854447	TPO4	209.06	102.67	107.1	79.61	89.05
NM_001181986.1	850788	ICT1	92.56	82.5	53.82	64.6	67.49
NM_001181938.1	850740	FCF2	161.33	314.28	295.87	305.9	304.65
NM_001180629.3	851920	ASP1	281.11	275.43	239.84	286.94	283.47
NM_001181576.1	853298	TIM17	236.7	294.59	231.59	288.61	281.67
NM_001179180.1	856447	SMF2	43.85	39.87	36.58	32.98	38.38
NM_001179050.4	856906	YER160C	150.67	74.29	127.05	33.34	32.86
NM_001181723.3	853528	ARP3	240.26	180.54	241.97	153.92	169.61
NM_001179678.1	853748	ABF1	16.43	14.41	15.21	17.93	17.21
NM_001178201.2	851240	ECM1	79.73	188.74	101.55	202.61	187.07
NM_001180192.1	851423	SRF1	39.63	33.46	37.35	28.53	31.4
NM_001181071.1	852666	CHC1	34.1	22.51	32.86	18.74	19.45
NM_001183324.1	854085	NUF2	22.49	23.39	23.45	23.83	21.82
NM_001182192.1	851013	ACO1	162	73.75	137.53	54.31	70.92
NM_001179811.4	853891	ALY1	33.66	25.94	27.4	21.25	23.25
NM_001182984.3	855576	YNL146W	7.14	7.46	12.72	5.27	4.76
NM_001181131.1	852885	SWC4	41.81	39.42	39.67	37.07	38.5
NM_001181304.1	853086	ERG1	228.23	182.77	280.06	189.95	195.09
NM_001182394.1	854972	CGI121	62.14	122.11	154.38	97.39	94.65
NM_001181511.1	853367	PRY3	106.9	69.13	118.76	64.82	63.34
NM_001183269.1	854145	IRC10	10.49	12.04	5.82	17.15	11.69
NM_001183954.1	855963	MKK2	21.61	19.8	20.08	20.03	17.87
NM_001184225.1	856246	ANT1	54.12	55.5	36.97	56.89	60.56
NM_001178596.3	852550	HIS7	131.29	94.38	126.87	87.61	93.52
NM_001180048.2	852280	YBL005W-B	253.67	117.14	212.72	74.6	60.54
NM_001184414.1	855434	YNL284C-A	0.76	16.53	1.01	14.42	15.34
NM_001178183.1	851193	CDC19	10497.9	8971.08	11081	10207.6	10536.9
NM_001183477.1	854223	ASE1	9.64	11.27	13.05	10.36	7.39
NM_001178727.1	850372	POL4	12.58	12.4	12.99	11.45	10.06
NM_001184018.1	855897	HRR25	194.92	142.54	183.4	128.34	128.95
NM_001179234.1	856504	GRE3	258.34	216.92	211.85	183.95	212.65
NM_001181329.3	853114	ELP2	48.63	51.51	47.25	55.81	60.26
NM_001181674.1	853473	ILV3	226.53	157.12	250.71	192.7	292.38
NM_001179665.1	853762	UTP11	84.02	172.55	93.6	188.98	187.18
NM_001348874.1	854031	YOL118C	12.19	24.02	20.94	13.08	11.36
NM_001180884.3	852865	CKB1	124.93	123.6	112.97	117.53	113.93
NM_001183625.3	854381	NOC2	94.42	119.59	92.02	128.62	135.51
NM_001182690.1	855222	ADD37	103.41	109.18	120.82	130.31	114.54
NM_001180802.3	852105	RSM28	71.47	93.86	76.63	94.62	92.02
NM_001181812.1	853619	YJR154W	9.86	6.25	12.15	4.08	4.22
NM_001179905.1	850482	COS4	0.18	0.64	0.23	1.26	0.66
NM_001178401.1	852342	YBR053C	102.26	82.33	113.92	71.33	73.18
NM_001180991.3	852751	SCS3	56.47	61.11	39.26	67.29	58.74
NM_001182971.3	855589	FYV6	64.9	74.14	83.81	67.44	54.45
NM_001180543.1	851821	PRP42	35.29	47.27	34.77	41.71	40.74
NM_001182424.1	854937	ORC1	17.95	17.29	16.29	19.37	17.53
NM_001184602.3	1466535	YHR214C-E	1.7	6.08	1.02	1.28	1.43
NM_001178789.1	850444	TRX3	339.17	465.1	301.42	474.87	448.13
NM_001183755.3	854513	ALA1	93.62	87.04	103.3	95.05	94.7
NM_001182848.3	855723	IDP3	15.89	16.48	12.99	14.86	11.78
NM_001179603.1	853829	AIM26	3.6	2.26	1.31	1.51	2.11
NM_001180422.3	851693	YDR114C	0.24	0.25	0	1.25	0.56
NM_001180826.1	852130	EUG1	55.56	33.31	63.26	32.06	34.03
NM_001183818.1	856103	LSP1	994.88	529.09	836.52	422.88	517.82
NM_001182566.1	855090	AVO2	19.12	17.02	14.99	13.81	14.22
NM_001178962.3	856802	TDA2	59.13	104.14	73.91	87.21	89.77
NM_001179381.1	854780	ULP2	22.36	18.74	17.64	13.49	14.92
NM_001180600.3	851886	SRP101	100.24	82.02	93.76	83.21	82.51
NM_001179889.3	853974	BAS1	22.3	23.11	21.23	20.22	27.25
NM_001182752.1	855285	YMR244W	0.99	1.43	1.02	2.44	1.54
NM_001182112.1	850922	YLR225C	94.28	67.22	116.5	54.94	60.38
NM_001183332.1	854076	AVO1	12.19	11.31	10.18	9.6	10
NM_001181132.1	852886	CUL3	21.74	21.88	16.16	19.63	19.39
NM_001179543.3	854839	MRS1	23.11	22.45	22.06	24.63	30.42
NM_001270749.1	854643	YIL163C	8.21	6.48	6.09	4.03	4.92
NM_001181182.3	852944	YGR053C	16.06	24.43	20.76	22.78	18.28
NM_001181251.3	853020	YGR122W	30.18	28.84	22.65	39.53	24.18
NM_001181973.1	850775	SMC4	11.87	12.27	12.93	11.2	11.55
NM_001182241.1	851066	YLR352W	20.32	14.14	17.99	12.62	13.16
NM_001183767.3	854529	PYK2	59.08	39.4	52.1	30.82	27.93
NM_001181952.1	850754	ENV10	198.7	289.05	306.49	274.73	265.44
NM_001179017.1	856864	LCP5	47.11	72.88	49.55	64.43	76.77
NM_001182701.1	855232	RPL36A	1553.59	2244.69	2146.75	2507.51	1997.72
NM_001182506.1	855022	ANY1	50.31	38.58	58.12	36.24	38.36
NM_001178864.1	856662	PAU2	8.23	9.7	10.77	8.29	7.6
NM_001183183.3	855739	VPS27	75.9	56.21	64.43	50.38	53.1
NM_001181440.1	853450	CTK2	20.07	34.66	29.47	32.48	30.54
NM_001178477.1	852426	OPY1	54.12	72.92	61.52	75.96	70.72
NM_001182178.1	850997	COQ11	84.72	114.62	124.1	100.56	98.71
NM_001184238.1	856263	KAR3	11.35	13.9	11.37	13.02	11.41
NM_001183940.1	855977	NAN1	61.24	72.1	67.19	76.37	84.68
NM_001179555.1	854851	MGA2	107.22	77.83	113.15	50.34	55.29
NM_001180206.1	851409	LDB17	40.17	30.02	32.61	25.53	27.03
NM_001178608.1	852563	RGD1	41.48	34.13	39.39	28.38	31.66
NM_001179099.1	856367	APM2	41.94	27.98	29.92	22.47	22.06
NM_001178253.1	852270	FMT1	5.16	3.73	3.07	3.37	4.11
NM_001180328.3	851583	DAS2	29.95	48.6	29.19	41.34	44.21
NM_001184427.2	851971	YDR365W-B	429.79	260.06	338.73	260.01	184.1
NM_001183136.1	855418	CLA4	28.24	17.27	27.06	14.22	17.13
NM_001183113.1	855446	BOR1	14.07	12.37	11.21	10.88	11.35
NM_001348833.1	850615	YFR054C	1.23	1.29	0.73	2.04	1.34
NM_001182297.3	851125	UTP21	38.1	36.56	34.38	38.65	44.2
NM_001183461.1	854206	CUE5	193	159.94	183.66	153.4	164.13
NM_001178306.1	852214	SEF1	13.49	10.29	10.66	8.82	9.65
NM_001184076.1	855866	FUM1	236.09	187.27	207.53	189.42	198.41
NM_001184686.1	3799974	YIL102C-A	18.8	13.69	10.38	8.66	14.1
NM_001183246.3	855806	BSC5	23.39	19.57	12.34	12.6	17.86
NM_001184462.1	850356	YCL001W-B	4.59	7.19	4.83	4.5	3.49
NM_001348838.1	852877	BRP1	3.45	2.57	1.71	1.03	1.15
NM_001179729.1	853693	PIR3	25.23	11.61	24.02	9.83	11.82
NM_001179589.4	853845	YKL023W	96.11	78.11	73.36	75.2	73.81
NM_001180480.3	851753	ARG82	13.11	10.52	12.09	13.7	11.72
NM_001182678.1	855210	DDR48	733.65	501.89	713.45	287.98	301.03
NM_001179075.3	856934	PUG1	2.18	1.46	1.74	3.98	2.56
NM_001183602.1	854355	FYV12	1.56	1.14	1.14	1.15	1.65
NM_001180077.1	851544	ERP3	31.28	55.62	65.08	47.58	49.73
NM_001180728.1	852030	HKR1	16.1	11.76	16.62	10.63	11.97
NM_001178551.2	852502	COS111	10.8	10.02	9.1	9.59	5.98
NM_001178491.3	852440	SUP45	479.5	517.27	502.75	536.7	597.01
NM_001184151.1	856167	SMK1	14.63	11.69	12.21	12.25	12.98
NM_001183416.1	854001	YOL163W	4.61	4.61	3.37	5.18	4.29
NM_001181038.1	852702	XRN1	75.92	58.31	72.11	58.29	57.71
NM_001181375.1	853161	BRF1	30.37	31.62	31.84	36.41	37.3
NM_001179714.1	853709	SDH1	37.79	21	28.24	23.64	25.13
NM_001180931.1	852814	SGF73	39.23	32.19	42.3	30.42	30.19
NM_001181882.1	850664	MHT1	9.59	5.15	7.39	8.22	7.24
NM_001179395.3	854766	PIG2	62.32	53.38	50.69	34.53	29.64
NM_001182098.1	850908	ATG38	21.78	23.59	26.06	22.04	19.4
NM_001181770.3	853576	NNF1	39.92	66.41	35.93	47.36	59.68
NM_001179577.1	853858	CCE1	20.34	27.28	22.58	29.07	26.85
NM_001182644.1	855173	RPL13B	5243.29	6028.99	4753.02	6236.52	5960.31
NM_001178896.3	856722	YND1	38.37	32.81	29.86	29.12	32.22
NM_001182379.1	854987	UNG1	48.4	58.39	55.24	58.86	57.95
NM_001183587.3	854339	GLN4	123.43	131.62	120.48	134.57	134.73
NM_001178357.1	852294	HHF1	1432.92	2198.4	1771.52	3037.71	2030.05
NM_001180265.1	851322	HEM3	109.23	104.39	131.18	106	115.83
NM_001180066.1	851557	RPT2	269.83	238.91	294.66	247.13	241.95
NM_001181196.4	852958	YGR067C	5.29	4.66	4.12	3.94	3.19
NM_001184210.1	856229	PIS1	340.74	419.18	453.15	465.37	501.21
NM_001281536.2	855672	YNL054W-B	111.03	68.52	140.56	42.16	39.29
NM_001180290.1	851368	PTP1	54.08	41.87	47.68	40.33	44.07
NM_001180469.3	851740	NBP2	55.39	49.4	58.18	50.69	49.97
NM_001181959.1	850761	LAM6	34.27	22.87	25.45	21.14	23.18
NM_001178172.1	851206	SAW1	31.45	31.26	26.85	33.4	28.8
NM_001183086.1	855473	RPA49	154.75	219.86	169.84	220.42	245.25
NM_001181107.1	852610	KAP114	20.15	18.62	19.54	16.21	15.68
NM_001179419.1	854741	RPS24B	2147.45	2779.6	2379.1	2822	2756.36
NM_001184045.1	855845	FAS2	209.34	130.26	231.95	143.71	136.05
NM_001184139.1	856155	PUF2	16.65	15.33	14.6	14.89	11.43
NM_001179220.1	856490	YNG2	35.77	52.76	38.8	49.75	41.91
NM_001184301.1	856334	YPR204W	69.36	45.85	45.04	39.61	44.67
NM_001181478.1	853405	YJL045W	3.43	4.33	2.85	5.97	6.31
NM_001180788.1	852091	DIG2	39.23	41.38	37.74	46.51	37.11
NM_001182437.1	854897	CPR3	400.86	428.61	353.29	487.02	511.1
NM_001183286.1	854125	OPI10	150.97	213.07	92.06	180.59	173.98
NM_001179112.1	856353	GUT1	41.58	28.03	28.42	27.38	28.21
NM_001179920.1	850497	RGD2	26.67	24.4	25.46	26.81	27.73
NM_001181530.1	853348	PHS1	265.61	319.78	321.62	260.5	279.66
NM_001183909.1	856010	EEB1	326.68	208.6	264.17	175.01	338.26
NM_001182881.1	855686	BOP3	57.94	50.81	47.99	48.42	32.89
NM_001183715.1	854471	YOR296W	7.5	7.89	6.53	7.48	6.63
NM_001180454.3	851725	EKI1	20.62	16.28	20.69	19.43	17.61
NM_001180314.3	851569	SOK1	57.68	49.49	40.65	38.66	45
NM_001181601.2	853271	SET2	27.74	24.66	24.17	22.01	22.99
NM_001180278.1	851308	YDL218W	3.34	3.01	3.74	3.33	4.46
NM_001181868.1	850678	YBT1	32.39	22.46	26.57	22.49	24.34
NM_001181907.1	850707	YEH2	59.87	55.98	62.69	50.45	52.26
NM_001179700.2	853724	2020-10-01	9.7	8.85	8.37	8.14	8.46
NM_001182552.1	855076	STV1	38.78	38.37	34.65	32.11	32.53
NM_001182764.1	855299	PET111	8.01	7.16	7.28	6.18	5.81
NM_001180812.1	852115	SPG3	20.16	44.49	30.16	41.89	40.11
NM_001183099.1	855460	ORC5	36.65	33.69	38.88	28.1	36.58
NM_001181120.1	852638	FZF1	25.02	27.8	20.84	35.53	31.33
NM_001182283.1	851111	COX8	324.09	449.47	544.31	492.14	484.3
NM_001180661.1	851955	TRR1	953.14	715.08	732.3	651.53	620.07
NM_001181690.1	853489	CPR7	51.18	73.87	82.25	82.29	74.42
NM_001178973.1	856815	UTP7	67.73	80.02	70.19	91.17	96.42
NM_001178663.1	850344	DCC1	23.68	22.3	19.67	21.64	19.54
NM_001183896.1	856023	MOT1	11.47	10.78	12.99	12.31	11.5
NM_001179150.1	856413	YHR020W	156.52	151.98	136.8	149.24	154.48
NM_001178565.1	852518	ATG12	41.97	61.59	49.29	73.09	67.36
NM_001182226.1	851051	VRP1	81.84	41.27	83.85	35.52	35.89
NM_001181747.1	853552	GRR1	24.82	22.9	21.49	18.52	19.14
NM_001179859.3	853943	MET1	18.85	14.49	12.32	13.92	13.85
NM_001183533.1	854281	YOR114W	8.29	7.35	12.55	8.47	8.43
NM_001182341.3	851174	RIF2	11.45	16.24	11.33	14.82	12.97
NM_001179209.1	856478	IRE1	19.66	15.45	16.09	11.39	14.56
NM_001183509.1	854257	PTC5	61.32	48.6	63.94	47.76	52.29
NM_001178649.3	852603	PAU24	7	3.66	4.2	4.51	3.28
NM_001180978.3	852765	SLD3	20.35	19.99	16.19	17.67	20.05
NM_001180138.1	851480	MRK1	27.74	32.88	24.77	27.03	22.22
NM_001270751.1	854757	YIL054W	0.44	1.14	0.46	0.46	0.26
NM_001182959.3	855602	TOM70	116.55	107.11	140.44	113.87	131.03
NM_001184032.1	855883	SAR1	537.55	536.29	522.75	588.35	526.62
NM_001181545.2	853332	MDV1	23.46	27.54	24.15	24.05	28.42
NM_001183831.1	856090	IRC15	36.9	23.97	20.34	19.81	22.06
NM_001181362.3	853148	PHO81	38.02	30.18	32.07	24.91	25.51
NM_001180610.1	851896	GPI11	51.94	94.24	97.21	90.92	102.53
NM_001182083.1	850893	PWP1	105.33	101.93	89.89	114.74	122.79
NM_001180918.1	852828	PRM8	93.94	84.92	82.12	80.07	74.88
NM_001178421.4	852365	RDH54	32.23	33.18	41.65	35.39	38.8
NM_001182630.1	855159	POM152	22.84	19.3	18.45	17.12	18.01
[truncated: 3,839 more rows]
