# Supplementary material for: Inferring Gene Regulatory Network Architecture Underlying Complex Traits: An Integrative Analysis of Mutant Lifespan and Gene Expression Profiles Identifies Master Regulators and Key Functional Modules for Yeast Aging
Source: Aging Cell. 2026 Apr 25;25(5):e70511. doi: 10.1111/acel.70511 (PMC13109641; doi:10.1111/acel.70511)
Supplement: Supplementary file 9 — Table S8: Transcription profiling of TYS1 DAmP. [file ACEL-25-e70511-s009.xlsx]

## Sheet: Sheet1
Transcription profiling of TYS1 DAmP
RNA ID	Gene ID	Symbol	TYS1_1 FPKM	TYS1_2 FPKM	TYS1_3 FPKM	WT4741_1 FPKM	WT4741_2 FPKM
NM_001178921.1	856752	CHZ1	610.15	385.13	343.06	490.7	483.23
NM_001182233.1	851058	RPL26A	3581.48	2837.24	3015.53	3356.86	3126.8
NM_001180494.3	851767	SND1	77.15	69.86	64.5	40.51	56.68
NM_001183458.1	854204	CKB2	211.71	198.87	176.49	194.12	197.26
NM_001179499.1	854655	ESL1	25.68	21.18	20.98	15.43	19.93
NM_001178610.3	852566	MIC12	348.25	244.99	310.12	307.15	300.12
NM_001181584.1	853290	SNA3	1900.37	1412.35	1479.08	1267.3	1222.84
NM_001178844.1	856683	BUD16	59.08	42.04	44.87	54.92	52.51
NM_001180634.1	851926	YSP2	14.91	12.73	10.73	12.43	13.6
NM_001180925.1	852820	YBP2	16.43	16.81	14.38	15.5	16.12
NM_001181901.1	850701	PPR1	4.63	6.22	6.15	7.04	6.66
NM_001180105.1	851514	NPC2	374.06	201.71	198.81	178.84	195.86
NM_001178415.1	852359	TIP1	1192.42	1549.9	1216.43	1342.4	1257.1
NM_001182163.1	850982	DBP9	49.17	82.39	65.87	89.92	99.66
NM_001178186.1	851190	CDC24	39.24	37.85	28.51	31.37	33.58
NM_001178750.1	850402	RBK1	149.01	110.75	116.1	108.64	113.12
NM_001180248.1	851339	PPH22	76.67	63.35	64.82	57.65	61.17
NM_001180387.1	851651	PET100	334.5	140.04	139.92	157.49	175.94
NM_001181483.1	853397	MTR4	25.98	46	42.6	51.18	53.85
NM_001181032.1	852709	PMR1	44.67	40.72	37.5	29.69	35.67
NM_001184144.1	856160	MSF1	30.09	22.36	20.49	20.33	23
NM_001183527.1	854275	LEU9	69.69	114.54	113.29	100.63	114.93
NM_001183794.1	854556	ALD4	209.37	95.34	73.06	60.93	64.97
NM_001182334.1	851167	YLR446W	19.62	16.84	18.48	16.27	14.34
NM_001180505.1	851778	CBS2	54.53	50.09	45.16	41.47	46.07
NM_001182812.1	855349	ADH2	16.29	24.94	22.93	20.16	22.89
NM_001182025.1	850829	NHA1	34.5	34.12	28.58	29.6	33.48
NM_001179443.1	854713	PRK1	26.93	18.24	15.87	14.76	17.44
NM_001181392.3	853179	SAY1	30.67	27.39	25.72	28.34	28.35
NM_001183666.1	854421	SRL1	284.39	447.08	387.8	489.12	502.66
NM_001184271.1	856304	YPR174C	32.28	70.85	56.06	57.55	60.91
NM_001181754.1	853559	YJR096W	220.72	129.23	137.68	114.78	103.95
NM_001180840.3	852145	KRE28	55.45	36.61	32.02	42.87	39.37
NM_001182749.1	855283	RPL20A	4618.96	5885.91	6789.34	7418.91	6237.62
NM_001182373.1	854993	TAF11	73.9	76.72	64.76	65.82	74.64
NM_001179031.1	856884	COX15	69.87	70.68	56.68	59.39	67.56
NM_001182175.1	850994	RPS30A	9387.25	5749.41	6925.72	8836.44	6995.52
NM_001183347.1	854060	TRM10	75.84	89.21	79.12	99.55	103.44
NM_001183059.1	855500	POP1	44.2	46.22	41.26	41.69	44.77
NM_001178730.1	850376	CWH43	44.38	34.21	30.69	32.63	31.09
NM_001181148.3	852902	UGA1	201.39	94.4	96.74	75.52	76.72
NM_001183914.1	856004	ATG21	44.36	34.73	28.87	31.42	29.18
NM_001179176.1	856442	INM1	119.65	105.2	107.73	77.99	87.37
NM_001183230.1	855789	NOG2	76.33	122.83	97.66	121.2	147.2
NM_001183969.1	855948	KIP2	12.12	9.72	9.8	10.07	10.39
NM_001180774.1	852077	PKH3	37.85	39.98	33.69	26.65	34.46
NM_001183139.1	855415	RPL18B	431.74	729.3	683.15	931.07	897.86
NM_001179853.3	853937	LAS1	30.84	31.23	24.76	30.18	31.96
NM_001184419.4	851793	YDR210W-B	13.59	12.63	10.99	13.59	10.84
NM_001180032.3	856821	SBH1	1162.71	816.11	752.65	832.49	782.92
NM_001180399.3	851665	RLI1	69.71	71.27	77.35	70.83	89.05
NM_001184645.1	1466398	YCR024C-B	77.95	24.13	21.61	30.4	27.29
NM_001181740.1	853545	ACF4	58.71	49.62	37.49	49.87	41.99
NM_001184038.2	855877	MMT2	48.05	47.85	38.26	40.86	38.88
NM_001180119.1	851499	TSR1	32.41	47.28	43.11	56.88	55.98
NM_001184132.2	856147	GLN1	2515.77	1955.44	1874.55	1424.36	1748.93
NM_001178687.1	850315	YCL042W	7.41	9.64	6.92	4.67	5.83
NM_001182348.3	851182	YLR460C	9.3	14.95	10.34	17.59	14.54
NM_001183652.1	854408	KIN4	18.75	22.76	21.13	20.84	22.65
NM_001348864.1	855019	YMR007W	7.94	6.89	4.49	3.41	6.83
NM_001181254.1	853026	YGR125W	20.51	17.68	14.86	15.37	16.04
NM_001179651.1	853777	MDH1	185.42	226.34	204.01	187.62	181.96
NM_001183075.1	855484	YTP1	33.85	32.03	26.14	21.77	22.87
NM_001178493.3	852442	ADH5	194.99	94.07	88.15	74.07	71.55
NM_001183243.3	855803	YNR066C	7.02	7.73	6.16	7.09	7.4
NM_001179508.1	854646	POT1	7.84	5.77	7.39	5.03	5.82
NM_001179164.1	856429	PIH1	29.17	38.35	35.09	40.42	39.77
NM_001178932.2	856764	YEN1	22.26	17.48	13.33	13	13.76
NM_001180710.1	852011	DIT2	2.23	1.58	1.51	1.7	1.88
NM_001183446.1	854192	STI1	214.23	522.35	560.69	316.89	562.92
NM_001182559.1	855083	RNA14	59.13	68.36	58.41	72.94	71.82
NM_001182932.1	855630	APP1	71.46	64.2	57.86	43.83	52.12
NM_001178624.3	852579	PPS1	32.2	33.04	31.86	32.08	33.54
NM_001179315.1	856590	SSP1	3.18	4.97	3.64	6.31	4.7
NM_001178289.1	852231	MOH1	48.52	20.04	18.19	19.38	15.65
NM_001180973.3	852770	YGL108C	172.23	102.54	103.56	111.32	106.37
NM_001179984.2	850574	FAB1	13.44	10.8	8.65	10.12	8.93
NM_001183979.1	855938	SET6	61.66	29.68	25.98	24.36	23.83
NM_001178199.2	851243	GPB2	35.47	34.72	28.89	29.03	32.28
NM_001182737.1	855270	RPS10B	14762.3	9633.94	12004.1	14069.2	13626.8
NM_001181914.1	850714	AAT2	467.42	463.83	441.33	399.13	428.29
NM_001179364.3	854801	MNT3	32.6	27.23	23.73	23.8	23.86
NM_001182150.1	850968	RED1	9.46	6.89	9.27	6.79	6.38
NM_001183585.3	854337	SWT1	53.98	34.88	35.21	35.14	35.17
NM_001181312.1	853095	QCR9	175.65	183.03	125.07	155.4	171.47
NM_001179186.2	856453	RSC30	38.82	37.58	31.36	36.97	32.44
NM_001178428.3	852372	SEC18	74.3	73.59	68.98	65.17	74.4
NM_001184159.1	856175	FCY1	1473.12	1255.61	1062.66	1294.56	1287.52
NM_001178958.1	856797	RGI1	983.13	445.28	364.3	282.15	156.98
NM_001180746.3	852048	THI74	17.08	11.94	9.69	11.65	11.22
NM_001179933.1	850511	RIM15	10.02	10.55	11.72	8.51	10.91
NM_001182012.1	850816	YLR125W	10.64	5.81	6.35	13.31	10.44
NM_001182842.3	855729	PET8	125.09	106.48	90.59	93.9	82.66
NM_001182895.3	855668	OCA2	123.67	97.92	99.79	113.19	111.83
NM_001181538.1	853339	SET4	66.37	16.26	17.72	4.46	4.74
NM_001178277.1	852243	APL3	17.49	15.5	16.08	12	14.57
NM_001179455.1	854699	PFK26	24.98	16.69	16.01	13.96	13.45
NM_001179055.1	856912	PAB1	404.08	484.29	443.05	434.76	463.35
NM_001181378.1	853164	MGA1	47.51	105.56	52.59	74.63	61.18
NM_001178239.1	851299	PHO11	195.82	30.22	30.53	48.84	43.25
NM_001183358.1	854047	NDJ1	6.55	20.14	15.37	10.23	11.16
NM_001184681.1	3799970	COX26	18.64	31.76	9.92	10.17	10.2
NM_001178699.1	850303	KAR4	46.29	31.66	29.96	31.87	31.63
NM_001181852.1	850627	YLL032C	12.41	14.69	12.23	14.42	15.89
NM_001180199.1	851416	SCM3	40.91	34.06	27.34	27.83	29.13
NM_001178796.1	850452	YCR090C	307.19	286.01	306.53	397.92	403.1
NM_001181527.1	853351	KHA1	34.61	40.31	20.31	27.43	28.54
NM_001181160.1	852919	IMO32	33.51	51.96	34.17	40.19	37.98
NM_001183573.1	854325	SLP1	14.58	21.9	16.32	20.47	20.4
NM_001183173.1	855381	DDI3	5.52	6.13	9.54	4.86	5.51
NM_001181078.1	852659	SKI8	56.28	55.85	56.09	53.91	55.96
NM_001184195.1	856213	YPR098C	320.79	217.4	238.6	234.48	222.73
NM_001182440.1	854894	TDA9	28.23	29.93	25.46	25.37	26.83
NM_001180550.3	851829	AMD2	26.63	20.65	18.06	20.71	20.53
NM_001181598.1	853274	HAL5	71.03	62.17	38.19	44.92	46.12
NM_001183379.2	853995	TRM13	36.87	55.72	49.8	49.52	49.05
NM_001178371.1	852311	CHS3	14.47	13.24	16.02	11.42	16.88
NM_001181092.1	852626	MTC3	219.39	86.5	92.37	133.09	100.4
NM_001184005.1	855910	YPL191C	24.94	18.42	15.18	13.18	16.23
NM_001183713.1	854469	RRS1	131.91	206.69	174.47	258.26	240.61
NM_001180482.1	851755	RSM24	101.46	69.54	56.85	77	74
NM_001182138.1	850953	SYM1	92.16	63.66	73.82	54.09	55.22
NM_001182706.1	855239	CLN1	48.28	40.48	44.3	32.24	37.84
NM_001179866.3	853951	ECM4	100.51	44.4	42.67	30.48	25.89
NM_001178857.1	856669	GDA1	34.74	55.77	51.02	59.19	58.52
NM_001181708.3	853509	ISY1	81.46	47.87	43.92	44.25	45.33
NM_001183303.1	854108	GSH2	135.42	122.26	114.94	125.17	123.91
NM_001179065.3	856922	TMT1	287.76	129.37	94.59	69.57	61.96
NM_001178506.1	852455	AMN1	235.89	163.29	229.87	132.33	185.97
NM_001180262.1	851325	MRPL11	78.36	74.63	60.72	72.45	70.47
NM_001182966.4	855595	TEP1	4.54	4.89	3.01	4.53	3.49
NM_001179627.1	853804	BLI1	127.45	63.83	58.29	78.26	63.26
NM_001182614.1	855141	YMR114C	46.78	35.72	26.42	31.67	28.27
NM_001183433.1	854179	RTS1	95.44	66.3	62.65	56.16	60.64
NM_001179105.1	856360	SNF6	151.11	110.85	116.32	103.85	95.48
NM_001182918.1	855644	EOS1	68.78	67.58	60.85	65.59	59.79
NM_001179303.1	856577	SPC97	6.61	9.98	8.8	10.1	9.19
NM_001184529.1	1466399	EGO2	31.97	18.52	24.89	25.54	26.25
NM_001178638.1	852593	BSD2	161.88	109.64	88.93	115.81	113.55
NM_001183366.1	854037	MSB4	27.94	25.75	25.87	25.87	31.17
NM_001270742.1	851553	YDL009C	24.38	17.39	21.08	19.39	18.91
NM_001183847.1	856074	SRL4	0.62	0.63	0.56	1.2	0.83
NM_001183992.1	855925	CBC2	214.44	248.13	264.83	286.81	268.74
NM_001180030.3	850590	RPL2A	1986.54	2729.37	3030.23	3224.46	2996.6
NM_001183700.3	854456	PLP2	150.98	142.21	128.52	147.91	145.95
NM_001180959.1	852786	PAN2	18.08	21.16	18.75	18.19	23.34
NM_001184285.1	856318	MLC2	270.7	196.53	200.62	220.79	205.7
NM_001182280.3	851108	ART10	32.46	21.31	14.14	19.24	16.32
NM_001182386.1	854980	TSA1	4306.6	3780.17	4330.04	4922.66	4332.1
NM_001181863.1	850683	FPS1	58.38	59.5	53.11	49.86	47.86
NM_001182684.1	855216	YMR178W	239.37	213.28	192.35	205.79	187.79
NM_001181693.1	853492	RAD26	18.53	13.29	11.2	10.72	11.67
NM_001184531.3	1466460	LSO2	113.83	92.07	91.51	94.17	88.03
NM_001179377.1	854785	EMC5	555.24	445.27	532.84	613.84	601.09
NM_001181997.1	850800	CCW12	23841.3	36171.7	38180.7	39468.9	34246.3
NM_001179290.1	856564	TDA11	20.92	16.59	13.25	14.88	15.16
NM_001182265.1	851091	PSY3	23.89	23.24	20.5	18.64	18.79
NM_001179614.1	853818	ELM1	14.05	12.07	8.6	13.85	12.63
NM_001182627.1	855156	DLT1	35.03	32.45	28.76	30.11	29.52
NM_001180761.1	852064	TSA2	1511.94	250.11	236.76	86.28	75.62
NM_001179779.1	853666	YRA2	147.78	125.14	127.3	143.59	125.56
NM_001183492.1	854240	SGO1	14.94	17.76	14.55	20.77	17.7
NM_001178338.1	852179	BNA4	21.73	44.66	44.16	59.25	56.34
NM_001180135.1	851483	RXT3	114.92	69.49	63.52	61.05	61.48
NM_001183046.1	855513	YNL208W	1141.13	785.07	794.85	739.16	746.09
NM_001179043.1	856897	PET122	16.25	20.58	21.78	14.9	17.12
NM_001178220.2	851276	YAR023C	18.19	17.65	16.31	22.2	17.43
NM_001182361.1	855006	GIS4	28.14	23.74	16.87	22.94	19.92
NM_001184338.1	850642	COX19	81.76	73.85	40.8	57.45	42.4
NM_001182693.1	855225	YMR187C	18.52	13.78	10.33	13.46	12.52
NM_001184399.1	853069	YGR161C-C	0	42.02	15.4	69.31	53.64
NM_001181104.1	852612	CSE1	46.68	47.89	48.11	43.65	51.93
NM_001179636.1	853793	YKL070W	33.1	26.57	24.22	22.6	22.8
NM_001179549.3	854845	DAL1	7.66	6.37	4.63	6.71	5.35
NM_001184119.1	856133	SDD4	20.44	18.78	18.15	17.37	18.67
NM_001183779.3	854541	VTS1	27.82	48.31	28.14	30.11	41.51
NM_001180374.1	851638	RTR2	26.48	16.79	18.31	16.95	16.63
NM_001178384.1	852324	CSG2	142.49	115.82	105.88	103.4	104.34
NM_001181471.3	853414	IRC18	1.87	1.07	1.19	1.82	1.01
NM_001181169.3	852931	KSS1	16.33	20.47	17.66	21.32	24.9
NM_001179152.1	856417	YHR022C	17.41	14.45	15.67	11.81	14.89
NM_001183866.4	856055	OAZ1	55.49	62.83	44.74	60.37	64.81
NM_001180012.3	850608	BNA6	167.85	201.28	181.72	179.55	187.88
NM_001180794.3	852097	VPS60	275.32	152.77	137.86	146.88	138.36
NM_001182054.1	850864	RPS31	13874.1	12538	16332	21830.2	21942.2
NM_001178324.2	852194	CDC27	24.56	15.6	14.05	15.22	13.78
NM_001183632.1	854388	SAS5	65.44	60.92	40.68	69.87	63.86
NM_001184010.1	855905	OXR1	122.03	77.91	82.43	75.29	67.35
NM_001178884.1	856640	HXT13	2.04	2.1	1.34	1.86	1.55
NM_001181721.1	853526	RPA12	265.12	344.32	322.95	487.97	413.46
NM_001182125.1	850939	FAR10	39.26	25.6	21.31	25.78	23.1
NM_001184518.1	2732686	VMA9	469.47	543.21	603.69	569.55	504.86
NM_001178518.1	852468	NPL4	45.09	47.18	36	37.13	37.95
NM_001179215.1	856485	IPI1	32.71	47.1	35.9	49.06	51.11
NM_001182951.1	855609	RPC19	226.94	276.18	231.81	334.86	312.82
NM_001182792.1	855329	NGL2	46.25	45.18	40.61	43.33	41.05
NM_001182405.1	854957	GSF2	227.23	209.68	169.32	156.67	170.09
NM_001179751.1	853650	ASH1	61.1	69.41	55.15	58.62	55.37
NM_001179795.1	853874	YKR005C	4.25	3.4	3.48	3.19	2.73
NM_001178771.1	850424	TAH1	301.61	244.22	242.86	290.07	207.49
NM_001179332.1	856608	PPX1	103.25	88.55	84.43	103.57	111.2
NM_001180946.1	852799	YGL081W	7.32	5.96	5.56	5.2	5.72
NM_001183189.1	855746	URK1	27.12	50.66	41.93	49.06	55.33
NM_001183484.1	854231	CYT1	61.93	101.03	83.77	82.76	103
NM_001182587.1	855112	YMR087W	45.46	19.94	23.43	17.48	19.58
NM_001179267.1	856539	ARO9	33.4	120.84	186.82	52.79	107.41
NM_001181551.1	853323	YJL118W	29.2	47.97	39.34	36.76	47.23
NM_001180999.1	852743	PCL10	40.93	29.92	28.81	25.35	25.69
NM_001181287.3	853062	MTR3	52.18	90.87	77.01	95.35	88.24
NM_001184101.1	856112	AIM45	203.34	174.89	178.96	191.89	190.92
NM_001180414.1	851683	ARP10	7.61	4.38	5.03	5.37	5.52
NM_001179525.3	854819	AIM21	47.41	37.52	33.64	33.83	36.85
NM_001180214.1	851401	MSH5	5.36	6.43	5.11	5.97	5.07
NM_001182066.1	850876	YLR179C	412.47	507.31	537.39	550.3	534.12
NM_001183762.1	854520	YOR342C	115.15	180.09	153.28	116.71	144.83
NM_001183159.1	855395	VNX1	18.99	22.93	19.45	18.37	18.45
NM_001181232.1	852995	NOP7	172.77	215.19	186.29	297.21	311.72
NM_001179764.2	853635	PTK1	34.37	35.96	31.24	26.52	26.61
NM_001184670.1	1466520	YPL119C-A	1.94	0.66	0	0.65	0.36
NM_001184246.1	856272	NCE102	1036.11	683.99	759.9	507.5	750.71
NM_001180296.1	851362	PHO13	157.99	187.42	174.19	197.88	182.39
NM_001179809.3	853889	IRS4	31.9	22.35	17.5	16.61	14.8
NM_001178593.1	852547	ISW1	21.72	26.03	22.74	25.51	27.39
NM_001183203.1	855760	SEC12	37.09	37.96	31.2	28.6	34.65
NM_001183411.1	854007	ENB1	226.13	151.53	142.16	149.29	115.82
NM_001182719.1	855252	EFR3	28.35	24.37	23	22.95	26.96
NM_001183030.2	855529	CHS1	37.74	74.54	37	44.01	64.89
NM_001178871.3	856654	HAT2	83.68	76.96	64.66	73.69	67.32
NM_001181825.1	850655	SPO75	10.36	7.6	7.39	5.75	7.07
NM_001180612.3	851898	CPR5	481.3	568.83	516.82	501.78	553.84
NM_001184317.1	855918	RTC6	182.45	111.71	119.24	117.46	111.21
NM_001178170.2	851208	MAK16	144.56	164.46	143.24	189.49	182.5
NM_001183428.1	854173	TIR4	1258.89	70	64.73	9.03	11.03
NM_001180887.1	852862	STT3	77.34	89.56	85.55	88.71	85.95
NM_001183555.1	854303	IDH2	1009.32	294.76	324.55	294.67	306.54
NM_001182609.1	855136	MYO5	63.48	47.69	52.46	39.68	42.85
NM_001179538.1	854833	YIR016W	64.94	41.85	37.08	26.76	25.81
NM_001178397.1	852338	REB1	25.13	27.95	23.08	26.43	24.88
NM_001184560.1	1466409	YLR154C-G	72.35	64.18	42.28	63.15	29.39
NM_001180228.1	851386	SFA1	87.71	94.89	96.56	95.6	103.21
NM_001183774.1	854536	MSC6	61.98	39.5	36.05	38.29	41.94
NM_001183609.3	854362	SPR1	9.79	11.4	9.07	9.42	7.68
NM_001183875.1	856044	ALD6	458.65	199.18	148.61	89.61	228.54
NM_001180730.3	852032	SIP1	28	24.95	21.59	17.43	21.19
NM_001180360.3	851623	DBF4	38.2	41.59	37.1	34.78	38.27
NM_001179069.1	856926	DMC1	27.21	25.02	16.88	18.02	14.71
NM_001181012.3	852730	RPL9A	3522.89	4538.61	5350.19	6662.98	6428.91
NM_001181412.3	853200	YGR283C	34.97	49.67	46.13	48.49	49.89
NM_001179118.1	856347	CBP2	27.57	21.25	16.69	18.54	21.11
NM_001183093.1	855466	GIS2	1321.52	1839.39	1719.13	2132.03	1904.81
NM_001180309.1	851564	NTH1	167.68	116.72	117.16	74.21	96.57
NM_001180083.1	851537	DIA3	3.18	3.19	2.3	3.82	2.96
NM_001180401.1	851667	DNF2	14.22	15.54	16.86	15.46	14.45
NM_001184299.1	856332	YPR202W	23.21	26.11	17.82	24.09	19.88
NM_001181936.1	850738	YLR049C	17.64	19.49	18.62	21.12	17.14
NM_001179468.1	854686	QDR1	31.85	22.15	20.1	19.71	19.23
NM_001178532.3	852482	YBR184W	3.61	3.24	2.56	5.48	2.77
NM_001182314.1	851146	TDA5	69.11	52.84	57.86	47.16	44.91
NM_001179048.1	856903	YER158C	53.34	56.81	33.89	42.31	29.55
NM_001182194.1	851015	UBC12	62.41	69.31	65.89	70.33	56.66
NM_001180669.3	851963	BCP1	116.08	128.91	109.45	170.47	170.13
NM_001178670.1	850334	KCC4	5.68	8.25	5.96	8.82	6.66
NM_001179680.1	853746	APN1	66.56	60.1	55.59	69.98	67.77
NM_001180866.1	852883	ERG26	439.76	286.26	261	190.92	190.3
NM_001180535.1	851813	SIR4	15.61	17.89	13.34	15.84	15.34
NM_001181513.1	853365	SCP160	59.87	86.55	87.58	85.82	83.14
NM_001179277.1	856551	CRP1	188.04	221.67	190.46	241.12	224.06
NM_001182251.1	851076	STE11	22.3	20.94	15.54	16.91	20.69
NM_001182391.1	854974	SRC1	28.67	22.09	16.5	20.85	18.77
NM_001184266.1	856298	JIP5	86.61	89.66	86.96	91.17	98.46
NM_001179972.1	850558	YFH7	63.48	39.41	37.05	42.33	38.6
NM_001181487.3	853392	TIM54	123.7	98.43	89.88	96.28	103.49
NM_001179320.3	856596	PTH1	36.88	31.7	25.88	21.42	19.11
NM_001183258.1	854158	SIN3	31.7	37.95	35.46	32.53	34.31
NM_001180101.1	851520	SIR2	13.64	17.03	15.01	22.53	18.55
NM_001178839.3	856689	RIP1	45.8	61.67	52.84	53.14	61.15
NM_001179834.3	853918	UIP5	34.2	33.94	36.38	30.63	34.97
NM_001180640.3	851932	IRC3	20.56	14.99	14.07	13.57	14.59
NM_001179913.1	850490	AQY3	25.25	14.79	10.39	11.84	9.03
NM_001181354.3	853140	AMA1	1.08	1.57	1.13	1.54	1.47
NM_001179667.2	853760	HSL1	20.22	32.76	31.45	30.51	28.54
NM_001181672.1	853471	TMA22	483.21	440.39	397.12	433.73	430.98
NM_001181578.1	853296	SFH5	168.43	212.57	198.74	206.87	184.55
NM_001182995.1	855565	IGO1	751.12	489.47	411.94	464.58	417.96
NM_001183398.1	854021	NOP8	28.6	45.79	36.94	49.56	55.35
NM_001270740.1	13393614	MEO1	1530.2	1235	1288.84	1157.19	938.63
NM_001182665.1	855196	HLJ1	124.2	175.29	129.99	171.37	156.36
NM_001183902.1	856017	YPL088W	40.82	38.47	44.11	25.52	43.52
NM_001184306.2	854806	EST3	77.9	82.47	74.06	84.64	81.4
NM_001181810.3	853617	DAL5	9.59	6.36	6.83	4.07	5.29
NM_001183747.3	854505	SNC2	272.62	208.54	183.71	189.14	175.27
NM_001178967.3	856809	YER076C	24.47	23.49	23.27	20.08	19.01
NM_001182875.3	855692	NCE103	225.86	99.1	94.34	100.74	98.86
NM_001178605.1	852560	POP4	68.87	42.21	36.31	48.08	51.75
NM_001183616.3	854372	MCA1	304.78	266.99	235.71	241.9	245.87
NM_001178309.1	852209	AST1	54.28	39.48	36.86	41.18	37.77
NM_001183065.1	855495	JJJ1	33.1	34.8	27.34	39.08	35.72
NM_001179203.1	856472	OSH3	50.69	45.3	42.3	35.82	43.37
NM_001182418.1	854943	NTE1	8.85	6.16	6.08	5.94	6.2
NM_001178818.1	856715	GIM4	216.06	200.72	238.37	396.88	302.12
NM_001179887.3	853972	PCK1	12.4	9.33	7.27	9.3	6.8
NM_001180874.1	852875	LEU1	65.46	107.89	86.11	113.73	151.6
NM_001182807.1	855344	LIP1	547.36	533.43	529.87	465.72	485.95
NM_001180462.1	851733	CPR1	4218.72	6018.92	6340.82	4803.59	5151.24
NM_001183806.1	854568	PHR1	27.09	23.23	17.9	21.11	17.75
NM_001182031.1	850836	ACF2	25.05	21.07	18.72	16.26	18.42
NM_001181651.1	853237	YJL218W	71.37	29.6	25.36	35.97	34.06
NM_001178409.3	852353	TRM7	80.25	91.95	88.53	92.28	100.79
NM_001180391.3	851656	RRP8	50.78	111.8	89.72	137.53	136.79
NM_001181046.1	852694	GTS1	104.15	78.3	71.74	78.08	69.91
NM_001181798.1	853605	HIR3	7.75	7.36	6.3	8.1	6.79
NM_001178936.3	856769	ACA1	62.96	44.09	43.45	34.31	38.17
NM_001182572.1	855096	SDD2	580.04	652.67	775.62	870.88	757.25
NM_001181950.1	850752	BMT6	12.56	24.81	16.67	24.6	22.28
NM_001182862.1	855708	FAP1	13.34	17.46	18.34	20.54	19.59
NM_001179590.3	853844	URA6	142.61	179.87	166	161.49	167.71
NM_001182782.1	855318	BUL1	27.2	27.89	24.6	22.63	25.2
NM_001183080.1	855479	ATG2	5.4	6.72	4.68	4.98	5.17
NM_001181975.1	850777	GAA1	36.04	27.69	23.94	26.31	25.6
NM_001184570.3	1466424	YLR412C-A	0.53	0	1.03	0	0
NM_001178295.1	852225	YBL055C	61.53	78.92	69.13	78.1	91.04
NM_001181565.1	853309	YJL132W	13.09	8.22	10.38	8.37	7.76
NM_001179481.1	854673	RPL16A	2341.05	2126.11	2223.94	2543.54	2544.38
NM_001179191.1	856458	GIC1	15.08	20.41	19.96	13.55	19.49
NM_001178681.1	850321	GFD2	4.47	14.26	13.28	17.2	26.58
NM_001184677.1	3799973	YGL194C-A	48.2	68.15	86.41	84.48	81.49
NM_001184172.1	856191	OPY2	110.16	116.77	99.7	95.52	96.06
NM_001180182.1	851434	SNA4	139.96	127.85	106.81	96.85	112.17
NM_001180654.3	851947	SVF1	97.37	127.38	117.11	141.07	151.56
NM_001183335.1	854073	IRA2	16.19	26.51	30.69	21.51	21.83
NM_001180447.3	851718	MTQ2	113.31	107.56	93.06	108.84	89.52
NM_001182180.1	850999	SEC72	318.73	263	227	284.78	266.34
NM_001180521.1	851799	UPC2	128.91	73.65	46.09	22.42	18.03
NM_001180780.3	852083	TRS31	97.61	93.64	89.03	87.71	81.57
NM_001178947.1	856783	FCY2	253.37	155.9	110.16	133.61	150.87
NM_001183279.1	854133	LAG2	19.98	17.84	12.29	14.56	14.05
NM_001181501.1	853377	YJL068C	158.58	182.68	161.58	154.51	153.43
NM_001181143.3	852897	MSB2	7.67	9.81	9.07	9.28	7.92
NM_001184396.2	856284	YPR158C-D	151.31	172.22	150.03	93.28	85.7
NM_001181126.1	852631	YGL260W	0	0	0	0	0
NM_001179133.1	856392	TCD1	54.39	70.52	67.28	68.91	71.35
NM_001182486.1	854916	PHO84	485.34	190.7	126.65	220.36	199.1
NM_001181192.3	852955	SPT4	327.67	206.78	232.81	321.35	253.4
NM_001178354.1	852291	UGA2	52.51	51.38	43.58	48.07	44.87
NM_001184232.1	856254	CTF4	11.57	11.73	10.22	12.45	11.2
NM_001182732.1	855265	MRPL44	210.87	146.11	163.96	165.06	162.35
NM_001184025.1	855890	NIP7	214.3	282.81	241.35	336.11	299.67
NM_001182154.1	850972	BOP2	38.64	19.26	13.68	9.34	10.04
NM_001181735.1	853540	MIR1	149.62	199.14	182.79	183.51	203.52
NM_001181340.3	853125	ZPR1	77.94	685.78	441.8	588.46	689.91
NM_001178488.3	852437	IRA1	14.75	10.8	9.95	10.06	9.08
NM_001178738.1	850388	SLM5	30.82	18.09	14.52	16.63	17.64
NM_001179080.3	856940	YRF1-2	1.54	1.4	1.76	2.51	2.59
NM_001179425.1	854735	RPN2	122.16	104.61	106.39	98.05	102.8
NM_001180158.1	851459	BUG1	185.04	184.19	166.86	167.51	154.71
NM_001183680.3	854435	RPN8	306.64	318.87	290.05	323.66	322.23
NM_001178157.1	851221	CYS3	359.74	468.05	452.71	524.9	571.26
NM_001180578.1	851862	CCC2	15.42	19.76	8.91	16.66	18.02
NM_001183541.3	854289	PFY1	2840.02	3314.92	3402.56	3495.94	3644.75
NM_001182936.1	855625	RAS2	408.67	238.19	243.55	221.07	240.69
NM_001183889.1	856030	GCR1	98.44	66.07	74.94	52.78	52.71
NM_001182597.1	855122	MTG1	57.4	42.17	39.64	49.98	42.15
NM_001183907.1	856012	NOG1	50.55	79.07	71.71	69.57	97.33
NM_001182861.3	855709	RCM1	48.1	66.89	52.89	66.5	74.89
NM_001183741.1	854499	PMT3	41.62	18.28	18.34	13.87	11.23
NM_001180836.3	852141	HLR1	24.09	10.29	14.93	11.79	12.59
NM_001180340.1	851596	PST2	506.88	477.03	459.93	405.89	437.01
NM_001180683.1	851981	BCS1	45.26	33.28	31.77	33.94	37.7
NM_001180432.3	851702	YDR124W	10.68	12.68	9.45	10.35	11.05
NM_001178216.1	851272	ADE1	806.62	948.2	926.87	1220.52	1131.75
NM_001178682.1	850320	SRO9	16.75	44.17	26.71	28.75	32.33
NM_001183591.3	854343	YRM1	14.72	20.16	15.16	18.17	17.29
NM_001179439.1	854717	UTP25	28.59	37.82	30.67	37.95	43.04
NM_001179190.1	856457	VMA22	288.73	184.26	187.28	247.75	198
NM_001180183.1	851433	YDL124W	2532.78	932.94	1046.51	657.82	693.42
NM_001183843.1	856078	SUV3	14.31	13.87	12.75	12.99	15.9
NM_001181040.1	852700	SAE2	5.78	5.87	5.45	5.84	6.33
NM_001181884.1	850662	PAU18	172.86	41.48	43.12	15.1	23.4
NM_001179716.1	853707	MCR1	743.04	315.01	389.75	219.75	241.42
NM_001182100.1	850910	CRR1	14.53	15.08	11.34	17.39	13.74
NM_001181144.1	852898	YGR015C	31.5	30.78	30.85	30.8	27.82
NM_001182823.1	855360	ELP6	92.29	106.88	88.69	125.84	105.28
NM_001184554.1	1466530	YHR175W-A	0	0	0	0	0
NM_001181640.1	853223	LAA1	12.67	14.06	11.43	14.99	13.35
NM_001178355.2	852292	DSF2	16.51	28.18	24.1	21.53	28.33
NM_001184212.1	856231	RGC1	32.96	33.29	27.65	22.25	27.31
NM_001181194.1	852956	VHT1	25.82	12.23	11.95	8.99	10.02
NM_001181961.1	850763	BUD20	231.5	353.38	274.67	257.24	342.61
NM_001181768.1	853574	YMR1	19.67	12.94	14.14	12.1	14.85
NM_001179132.1	856391	LEU5	19.97	16	14.4	15.38	15.19
NM_001182273.3	851100	IKI3	24.47	32	32.91	32.62	34.33
NM_001181109.1	852608	TAD1	29.5	33.72	32.18	40.1	38.66
NM_001178852.3	856674	RAD23	132.47	169.74	139.82	140.55	163.64
NM_001181703.1	853503	SSC1	483.32	626.12	612.17	442.99	676.7
NM_001178489.2	852438	BMT2	35.27	46.74	32.64	40.52	36.84
NM_001178737.1	850387	YCR023C	43.97	44.05	35.8	43.89	38.6
NM_001179656.1	853772	CUE2	22.66	20.72	23.59	23.19	25.38
NM_001183284.1	854127	GAS5	160.65	157.7	146.69	139.7	169.67
NM_001180159.1	851458	GET3	343.63	362.54	380.31	386.73	389.18
NM_001181339.1	853124	YGR210C	112.99	274.24	224.41	229.36	256.03
NM_001182435.1	854899	WAR1	22.52	22.93	22.23	18.01	20.7
NM_001182165.1	850984	YLR278C	35.96	31.75	27.1	25.29	26.8
NM_001184547.3	1466436	YDR246W-A	2.82	0.58	1.1	1.13	0
NM_001270759.1	855579	YNL143C	0.8	0.49	0.79	0.16	0.36
NM_001178620.3	852575	HSM3	25.9	24.08	23.11	25.35	24.74
NM_001179918.1	850495	SWP82	40.57	30.38	29.54	25.39	26.57
NM_001181532.1	853346	CHS6	18.54	16.79	14.59	16.4	17.58
NM_001179319.1	856595	GPI16	101.01	87.86	84.44	79.45	74.59
NM_001178800.1	850456	CDC50	51.31	48.27	45.66	43.17	42.65
NM_001178367.1	852307	GAL10	9.28	12.25	9.91	10.14	8.98
NM_001183717.1	854473	MUM3	5.01	5.25	4.82	3.69	5.46
NM_001179089.1	856377	YAP3	46.7	41.11	34.14	35.56	34.87
NM_001182285.1	851113	AFG2	22.73	28.73	28.65	29.69	35.26
NM_001180705.1	852006	NCB2	283.48	245.27	233.72	257.8	237.29
NM_001178971.1	856813	AIM9	115	99.28	87.42	89.48	94.1
NM_001181905.1	850705	POM34	96.89	96.68	88.87	74.36	88.16
NM_001181122.1	852636	ADH4	48.34	72.4	62.51	55.69	61.58
NM_001184642.1	1466427	YAL063C-A	0.81	0.82	0.53	0.54	0.6
NM_001183829.1	856092	HST2	140.49	91.85	91.17	82.4	70.78
NM_001181688.3	853487	RBH2	6.6	12.54	10.19	9.87	12.23
NM_001182554.1	855078	AAC1	18.03	19.21	12.6	21.18	16.17
NM_001181316.3	853099	HGH1	65.05	88.08	73.06	91.35	92.26
NM_001182994.3	855566	NSG2	97.05	81.3	77.23	71.54	72.64
NM_001180172.1	851445	ATG20	40.15	35.52	27.04	30.95	26.18
NM_001180694.3	851994	MUS81	13.66	10.06	10.26	11.92	11.68
NM_001183235.1	855795	BIO3	5.06	4.93	4.26	4.51	4.49
NM_001182666.1	855197	DNF3	11.26	10.72	9.84	8.55	9.38
NM_001184545.3	1466434	YDR182W-A	2.19	0.56	2.13	2.19	0.62
NM_001178831.1	856699	NPP2	24.14	27.35	23.79	28.84	26.61
NM_001180568.1	851847	SWM1	44.7	53.47	47.18	56.41	45.58
NM_001183966.1	855951	RRD2	38.75	32.03	32.07	34.07	32.48
NM_001179579.1	853856	ARC19	897.69	574.9	565.42	524.41	552.55
NM_001179028.4	856879	YER138C	430.66	578.27	458.5	441.28	382.49
NM_001178563.3	852516	HPC2	40.18	36.14	30.34	31.04	30.12
NM_001183535.1	854283	RPO31	12.97	16.64	16.33	15.35	15.93
NM_001182230.1	851054	SPO77	3.11	6.24	5.72	9.25	7.21
NM_001178152.1	851226	ERP2	188.23	230.77	229.95	228.38	235.8
NM_001181262.1	853034	PEX4	54.8	66.31	59.73	58.2	52.61
NM_001183511.1	854259	ECM3	41.17	34.35	32.14	33	33.4
NM_001183063.1	855496	CNM67	15.92	15.65	15.01	16.94	15.5
NM_001178745.1	850397	RPS14A	4845.35	6692.18	8019.36	7717.42	6995.62
NM_001183383.1	853991	VPS68	632.27	581.55	627.17	556.29	549.25
NM_001184030.1	855885	YPL216W	15.49	11.4	10.74	10.65	10
NM_001181870.1	850676	COF1	1645.88	1832.74	1839.52	1700.45	1609.03
NM_001180920.3	852825	OLE1	198.88	631.67	528.1	535.44	585.25
NM_001179245.1	856515	DMA1	55.71	51.98	44.61	46.3	45.87
NM_001182086.1	850896	PBA1	81.29	75.76	71.39	66.92	67.96
NM_001180767.1	852070	PFA5	38.45	27.21	31.66	25.84	23.48
NM_001184228.1	856249	NAT3	115.43	91.13	100.17	106.74	97.52
NM_001180980.1	852763	SNF4	133.97	104.74	112.7	127.66	119.83
NM_001180390.1	851655	STN1	20.3	18.4	17.06	20.84	21.18
NM_001182808.2	855345	DYN3	57.59	50.07	46.99	61.44	56.66
NM_001181652.1	853236	HXT9	4	2.64	2.77	3.14	3.04
NM_001179784.1	853661	COS9	62.18	37.57	41.7	40.21	39.06
NM_001180253.1	851334	NUS1	32.6	31.22	29.09	30.22	31.11
NM_001181209.3	852971	TWF1	186.59	129.92	122.34	114.43	118.58
NM_001179541.3	854836	FLO11	2.71	1.88	1.87	2	1.51
NM_001183121.1	855438	WSC2	25.13	23.92	24.33	22.13	21.25
NM_001183522.1	854270	OST2	612.42	507.92	538.17	550.08	457.24
NM_001182214.1	851035	RPL38	7172.09	8665.58	10604.9	11019.1	9476.85
NM_001180478.1	851751	HSP42	493.82	1268	858.25	865.47	1057.63
NM_001182904.1	855659	SUN4	123.8	140.24	167.28	125.93	142.05
NM_001183789.3	854551	RPS12	4532.83	6935.56	8878.98	9818.3	9602.85
NM_001178182.1	851194	YAL037W	18.57	15.31	12.86	17.13	15.76
NM_001182526.1	855045	RSF1	33.58	29.29	19.18	25.2	18.92
NM_001178996.1	856842	NUP157	21.16	23.81	20.67	24.55	23.34
NM_001184057.1	855833	SRP68	111.79	96.34	93.07	88.13	101.84
NM_001178502.1	852451	RPB5	243.95	255.94	215.27	295.5	284.08
NM_001184114.1	856128	DSS4	59.57	55.11	52.97	57.21	48.23
NM_001179232.1	856502	KIC1	22.19	26.13	20.42	18.41	20.91
NM_001180621.1	851908	PIB1	36.09	41.92	34.42	35.9	32.86
NM_001178724.1	850369	ADP1	48.2	38.75	31.92	33.7	31.92
NM_001184289.1	856322	AQY1	8.06	8.76	7.11	4.57	5.71
NM_001181327.3	853112	YPP1	55.18	56.7	47.36	44.94	44.5
NM_001181467.1	853419	HCA4	25.07	57.04	44.56	61.66	62.87
NM_001179857.3	853941	GPT2	42.56	21.14	19.5	18.03	19.08
NM_001183298.1	854113	PEX15	35.3	25.51	21.39	21.44	27.85
NM_001179101.1	856365	AIM17	360.96	200.48	188.84	147.67	136.37
NM_001180800.1	852102	IZH1	75.76	101.99	71.46	83.24	94.94
NM_001182969.1	855592	TOM22	680.21	584.75	557.04	652.4	636.62
NM_001346796.1	852320	YBR032W	0.5	0.51	0.24	0	0
NM_001182692.1	855224	HSC82	386	649.24	726.52	503.67	756.72
NM_001182913.3	855649	IMP4	54.35	105.5	87.75	117.55	115.01
NM_001182846.1	855725	SIS1	488.8	1211.3	1132.39	873.63	1073.19
NM_001182006.1	850810	SRN2	75.11	68.2	50.8	70.12	50.93
NM_001184437.3	856624	YHR214C-C	0.26	6.6	7.53	9.08	6.27
NM_001181918.1	850718	YLR031W	19.84	10.13	11.9	9.47	12.25
NM_001180824.3	852128	EMI2	399.08	204.09	205.68	163.12	153.64
NM_001182315.3	851147	MAG2	46.01	38.9	34.89	32.32	35.29
NM_001179999.1	850594	PHO4	63.11	50.22	50.4	52.29	49.99
NM_001179384.3	854777	CAP2	475.45	407.44	389.56	332.06	343.05
NM_001180195.1	851420	RDI1	356.91	177.6	175.85	184.9	196.65
NM_001183661.3	854416	SSP2	4.74	2.53	4	4.09	3.39
NM_001180597.1	851884	RTT103	41.96	30.98	29.46	34.66	33.76
NM_001181386.3	853173	MTM1	80.07	78.71	72.63	78.73	81.49
NM_001178441.3	852390	PHO5	59.9	72.16	51.96	154.04	183.94
NM_001179703.1	853721	CMC1	243.12	139.83	130.72	200.43	179.22
NM_001182754.1	855288	FAA4	211.72	269.82	277.1	228.68	242.72
NM_001179567.3	853869	MET14	125.86	84.09	71.68	127.89	95.29
NM_001178577.3	852530	ROT2	24.88	21.97	19.92	19.48	18.6
NM_001179057.3	856914	BCK2	32.76	38.85	33.03	28.54	31.77
NM_001182390.1	854976	RAD52	58.72	60.53	48.11	51.49	48.19
NM_001184200.1	856218	PRE2	265.68	308.53	287.23	291.06	279.02
NM_001179513.1	854641	YIL165C	60.24	31.75	30.59	26.51	25.6
NM_001180865.3	850580	LSB3	261.71	184.16	182	142.45	140.63
NM_001181250.3	853019	MEP1	63.98	50.42	33.43	36.3	28.97
NM_001179870.3	853955	MTD1	443.44	206.88	223.27	313.65	291.74
NM_001179159.1	856424	YHI9	244.81	132.01	121.59	112.61	110.01
NM_001181758.3	853563	AIM25	70.5	47.99	45.22	56.42	50.11
NM_001182329.1	851162	RPS1A	4449.79	4553.87	4477.51	5837.43	5775.02
NM_001182702.1	855235	ICY1	790.48	420.29	203.35	238.02	239.72
NM_001179218.1	856488	RPF1	98.79	150.2	116.71	173.71	165.27
NM_001183496.1	854244	RTS2	20.77	17.65	13.89	11.9	14.58
NM_001184127.1	856142	CSR2	9.67	11.04	6.49	8.35	6.9
NM_001180125.1	851493	IDP1	196.59	182.89	157.99	121.06	132.24
NM_001180057.1	852379	RPL19A	3397.73	3954.81	4147.2	4134.27	3718.31
NM_001184043.1	855872	YPL229W	92.86	69.62	41.16	54.81	49.91
NM_001178328.2	852190	TEL1	7.86	6.62	6.63	6.61	5.69
NM_001182072.1	850882	RPL37A	4312.9	4364.83	5291.61	6284.33	4588.17
NM_001180905.1	852842	HEM2	97.37	91.71	83.79	78.93	84.27
NM_001183647.3	854403	MCP1	24.62	25.92	17.77	18.29	17.44
NM_001178917.3	856748	CHO1	105.97	146.58	110.86	204.04	184.39
NM_001182450.1	854883	RPM2	24.9	15.58	14.68	14.33	15.26
NM_001179930.1	850507	RPO41	18.58	15.56	13.19	12.79	13.57
NM_001179553.3	854849	DAL7	24.79	16.06	16.36	15.1	16
NM_001183727.1	854484	SLY41	49.34	44.21	37.8	35.28	45.88
NM_001183920.1	855998	SSE1	358.37	644.42	623.55	491.65	658.87
NM_001181518.1	853359	EXO70	29.65	20.3	20.18	21.04	21.6
NM_001180326.1	851581	YDR018C	14.18	7.12	4.61	6.68	5.91
NM_001181222.3	852985	DRN1	37.23	32.09	30.29	35.73	34.99
NM_001179623.1	853808	NUP120	32.26	31.1	27.54	30.21	33.34
NM_001183133.1	855421	MRX6	25.01	28.15	15.66	25.5	20.93
NM_001182539.1	855059	ARG80	63.29	78.8	65.03	58.94	56.44
NM_001179687.1	853738	DGR2	23.44	16.44	15.58	12.16	12.26
NM_001178983.3	856827	IES5	308.76	189	179.56	206.99	190.68
NM_001183111.1	855448	TOF1	3.29	4.39	4.14	5.07	4.25
NM_001178456.2	852405	AIM3	33.73	31.32	26.32	22.04	26.44
NM_001180673.1	851969	ESF1	63.78	136.59	116.74	115.14	121.4
NM_001178194.1	851248	AIM2	57.08	107.01	111.03	119.11	125.34
NM_001179452.3	854702	SHQ1	14.68	18.46	17.66	20.63	25.77
NM_001183248.1	855808	YNR071C	9.54	8.52	9.19	7.49	6.6
NM_001181026.3	852715	YIP5	206.43	139.33	147.33	127.34	119.28
NM_001178651.1	850354	RER1	633.8	338.39	365.38	445.03	455.58
NM_001182134.1	850949	IRC20	22.84	19.08	15.04	15.68	17.32
NM_001181931.1	850733	PDC1	6268.15	6116.79	6840.51	6813.41	6990.7
NM_001182681.1	855213	SIP18	5.84	5.56	4.18	5.46	4.81
NM_001181781.1	853587	RPS5	7164.29	7644.14	7397.12	7738.92	7617.4
NM_001183313.2	854096	ARG1	922.06	173.55	150.54	174.39	162.23
NM_001181164.1	852923	YGR035C	43.5	45.13	14.62	38.34	48.62
NM_001183431.1	854177	YOR012W	41.65	30.09	29.05	27.08	22.15
NM_001181993.1	850796	MDN1	16.83	24.67	17.08	29.25	23.12
NM_001183168.1	855386	RPD3	67.28	75.42	63.56	73.53	68.3
NM_001180726.3	852026	RPL12B	4685.6	5286.84	6137.69	6572.96	5913.4
NM_001182260.1	851086	ROM2	18.22	14.74	13.45	11.54	12.51
NM_001181668.3	853466	MET3	21.28	21.2	20.67	18.78	18.74
NM_001182481.1	854921	NGL3	13.94	11.81	6.26	11.05	9.2
NM_001178702.1	850299	FYV5	59.47	54.51	41.51	60.72	60.1
NM_001183699.1	854454	FSH3	80.47	82.57	71.25	85.72	84.06
NM_001183414.1	854003	PAU20	37.31	1.12	0.54	0.18	0.62
NM_001184062.1	855828	GAL4	14.07	13.92	10.08	11.58	9.4
NM_001181373.3	853159	LSC2	162.43	193.48	170.39	152.78	165.83
NM_001179273.1	856547	RPC10	1088.43	1342.42	1312.73	1418.14	1459.47
NM_001183884.1	856035	MUK1	67.96	47.2	36.9	36.28	39.94
NM_001181237.1	853002	CLB1	32.92	29.03	43.05	30.91	39.34
NM_001179948.1	850527	LPD1	181.72	212.62	197.56	199.38	225.34
NM_001179148.1	856411	ARG4	313.57	202.67	179.4	151.24	169.42
NM_001178589.1	852543	YBR241C	37.26	29.94	27.77	20.09	19.31
NM_001182646.1	855175	FDO1	13.64	15.59	15.49	17.26	15.67
NM_001182198.1	851019	CDC25	23.96	24.72	25.63	20.09	23.51
NM_001180584.1	851869	PMP3	915.93	250.61	277.66	206.46	261.59
NM_001182470.1	854863	YML108W	38.01	30.81	33	39.83	44.47
NM_001178894.1	856720	PMI40	67.55	214.64	184.4	211.24	238.52
NM_001184526.1	1466483	YOR072W-B	0	0	0	0	0
NM_001182892.3	855674	MSG5	21.45	20.4	25.99	17.65	22.49
NM_001180467.1	851738	SSY1	14.13	15.04	14.11	11.68	13.33
NM_001180267.1	851320	GLE1	65.75	61.28	50.48	55.03	54.5
NM_001181725.1	853530	YAE1	68.8	56.15	48.64	67.46	84.82
NM_001178272.1	852248	HEK2	99.77	115.22	107.06	120.78	117.79
NM_001179883.1	853968	PTR2	15.06	13.7	13.1	20.75	19.73
NM_001182521.1	855040	CSI1	32.33	20.68	16.79	21.35	19.19
NM_001183862.1	856059	CAM1	359.03	533.26	483.77	461.81	474.16
NM_001179002.3	856848	LSM4	298.89	213.01	180.72	229.87	208.74
NM_001179421.3	854739	PCI8	27.66	16.44	17.01	15.71	14.39
NM_001180892.1	852857	CWH41	35.26	27.18	22.19	30.03	27.51
NM_001182310.1	851141	DCK1	11.46	10.77	9.12	9.51	10.12
NM_001178875.1	856649	PRB1	141.56	173.92	150.31	119.32	126.51
NM_001181007.1	852735	GPI10	27.33	20.9	21.08	20.67	22.2
NM_001181063.1	852676	YIP4	274.72	216.25	259.85	213.69	199.61
NM_001270755.1	853822	MMO1	1.8	3.21	1.77	3.4	2.28
NM_001184084.1	855858	MDL2	43.25	31.6	29.19	26.2	28.31
NM_001180312.1	851567	RAD57	38.43	36.63	35.51	41.81	38.13
NM_001180452.1	851723	TAF12	122.2	99.14	94.78	95.72	95.99
NM_001181604.2	853268	TOH1	51.7	57.16	49.65	85.95	63.69
NM_001178260.1	852261	RFT1	21.96	21.05	20.13	21.81	21.47
NM_001180280.1	851306	CDC13	8.68	9.32	9.67	9.59	9.11
NM_001181360.1	853146	PHB2	266.12	207.63	179.95	209.53	211.76
NM_001181294.1	853075	MRPS35	74.81	64.57	61.59	68.47	84.32
NM_001184441.1	856534	IGO2	286.97	183.44	208.12	263.45	213.84
NM_001179056.3	856913	DNF1	16.12	16.59	16.24	15.32	16.2
NM_001180810.3	852113	SAM2	152.62	121.41	85.48	111.11	98.45
NM_001180054.1	852159	YBL113C	17.81	16.34	15.93	16.63	14.7
NM_001178470.1	852419	MRPL36	282.96	188.55	152.27	187.06	183.92
NM_001182766.1	855301	TRM732	14.45	16.42	17.39	17.94	18.76
NM_001183097.1	855462	ATX1	1292.43	746.97	1051.33	1356.86	1067.81
NM_001182879.3	855688	YNL040W	51.13	44.87	43	40.06	42.46
NM_001179406.1	854755	VHR1	82.43	82.83	51.03	50.58	63.71
NM_001180954.1	852791	MF(ALPHA)2	6.22	7.64	5.93	4.97	7.6
NM_001183318.1	854091	CRT10	21.66	18.06	17.63	15.68	16.93
NM_001183614.3	854370	SLK19	19.41	25.6	17.7	31.22	29.77
NM_001181944.1	850746	MNL2	22.38	16.94	17.7	14.27	16.59
NM_001182120.1	850934	EST1	8.98	11.59	10.11	11.67	10.89
NM_001179595.1	853839	MAE1	214.18	401.49	386.93	402.33	403.37
NM_001178781.1	850434	IMG2	154.26	136.64	122.63	154.74	135.29
NM_001184382.1	853600	TIM8	811.12	324.92	393.33	538.19	533.58
NM_001184194.2	856212	YPR097W	18.1	22.21	18.37	20.02	20.44
NM_001181077.1	852660	VAM7	18.29	20.66	17.33	17.04	19.73
NM_001181980.1	850782	NYV1	326.45	241.37	224.36	212.85	223.68
NM_001182602.1	855128	YMR102C	47.22	49.98	25.63	42.45	43.65
NM_001184006.1	855909	PRM3	6.98	6.65	4.89	5.32	5.4
NM_001180369.3	851633	YDR061W	47.47	35.85	29.64	38.52	38.8
NM_001178524.3	852474	ECM31	36.59	29.91	28.36	28.93	30.24
NM_001348841.1	852936	YGR045C	3.47	1.3	0.9	2.95	0.82
NM_001179737.1	853683	NNK1	15.16	15.89	11.99	10.99	11.74
NM_001180742.3	852044	GPI17	43.55	34.85	31.1	36.22	35.48
NM_001179760.1	853640	MST1	30.79	17.43	18.47	16.26	19.67
NM_001181090.1	852647	VRG4	127.85	129.15	121.85	131.44	137.03
NM_001181547.2	853329	YJL114W	3.1	1.57	0.88	1.72	0.9
NM_001182534.1	855053	MSN2	38.12	28.38	26.43	22.52	23.67
NM_001181448.1	853438	CCT3	149.68	161.45	149.21	178.29	192.81
NM_001179285.1	856559	RTT107	9.95	24.23	19.24	28.56	23.83
NM_001180608.3	851894	PRO1	71.31	91.78	79.23	84.8	88.05
NM_001184589.1	1466537	YER175W-A	0	0	0	0	0
NM_001181821.1	850686	DNM1	32.6	25.08	21.66	22.87	24.09
NM_001180140.1	851478	RPP1A	4587.16	6779.53	7747.67	7924.09	8069.19
NM_001183039.1	855520	PSY2	29.35	30.23	22.33	23.55	25.49
NM_001179935.1	850513	HAC1	616.58	518.17	564.77	608.89	550.28
NM_001182632.1	855161	RRB1	218.51	283.33	252.5	291.27	319.95
NM_001182456.1	854877	YML096W	28.41	32.98	28.49	35.17	35.88
NM_001183560.1	854309	ARP8	31.16	37.71	26.92	30.28	29.37
NM_001179336.1	856612	SCH9	29.73	45.38	49.61	34.55	42.82
NM_001184436.2	851794	YDR210C-D	52.85	48.61	42.2	25.12	22.8
NM_001183479.1	854226	SLD7	38.05	48.14	35.94	45.09	41.19
NM_001182945.3	855616	YAF9	90.03	84.62	73.02	74.6	79.67
NM_001179722.1	853700	RPS27A	1805.9	1611.2	1873.51	2207.76	1901.43
NM_001181739.3	853544	EAF6	114.72	75.77	86.44	88.42	84.34
NM_001183010.4	855549	APC1	4.89	3.69	4.03	4.22	3.81
NM_001179895.3	853980	VBA5	9.29	8.42	7.51	8.05	7.9
NM_001181634.1	853229	ECM25	33.92	29.78	32.46	24.85	30.97
NM_001180152.1	851464	PMT5	24.86	17.35	15.89	12.4	13.31
NM_001183810.1	854572	FEX1	8.88	18.81	14.52	16.32	15.78
NM_001184653.1	1466493	YIL002W-A	642.13	313.32	392.01	403.18	339.32
NM_001183216.1	855775	ZRG17	43.55	36.98	27.63	28.25	31.81
NM_001183627.3	854383	PTP2	41.11	38.01	25.24	23.52	34.45
NM_001181423.1	853210	PAU12	107.3	6.1	10.4	4.8	4.52
NM_001182422.1	854939	RPS1B	6072.06	5441.08	5636.1	6405.08	5950.1
NM_001180993.1	852749	CWC23	59.6	53.75	34.97	47.43	40.22
NM_001178546.1	852497	TAF5	42.17	51.65	49.17	45.7	48.31
NM_001179902.1	850479	YFL065C	2.07	0.32	0	1.02	0.75
NM_001178933.1	856765	MXR1	135.01	56.43	51.06	101.23	100.95
NM_001184326.1	851602	YDR034C-A	0.75	0	0.73	0	0
NM_001183153.1	855401	ATP11	162.23	130.32	126.69	144.68	157.21
NM_001182248.1	851073	ADE13	639.84	612.98	647.89	881.68	870.51
NM_001180711.1	852012	DIT1	8.2	5.68	4.52	8.81	6.55
NM_001179839.3	853923	FMP46	884.08	359.26	376.22	311.35	294.46
NM_001184163.1	856179	UBA3	26.9	26.12	22.5	28.08	22.37
NM_001183757.3	854515	TEA1	27.69	38.35	30.21	19.8	24.56
NM_001181282.2	853057	YGR153W	14.23	15.41	13.81	22.98	25.43
NM_001179485.1	854669	TMA108	39.04	41.04	37.27	35.16	38.58
NM_001183816.1	856105	SNF8	87.46	53.98	51.38	58.07	53.11
NM_001182568.1	855092	MOT3	38.16	66.37	40.78	48.71	55.73
NM_001184471.3	851986	SDH6	439.72	119.11	156.26	103.38	94.94
NM_001183685.3	854440	PNT1	22.79	19.43	17.89	22.93	22.66
NM_001182106.1	850916	MSC3	48.1	46.13	43.97	30.5	39.24
NM_001180941.1	852804	RPL7A	3461.24	4281.71	4478.47	4818.68	4716.56
NM_001183331.2	854078	BRX1	242.24	368.27	341.02	477.35	455.71
NM_001183194.3	855751	TIM23	261.93	288.34	247.09	261.61	290.26
NM_001178403.1	852344	PRP6	20.75	22.17	20.9	22.26	20.94
NM_001178766.1	850419	RSC6	67.98	87.94	79.34	73.62	86.31
NM_001179959.1	850541	BLM10	15.39	17.85	17.92	18.12	16.31
NM_001179136.1	856397	STP2	66.36	71.99	55.18	43.37	62.51
NM_001181188.3	852950	SPR3	2.54	3.09	2.08	2.45	2.07
NM_001178350.1	852287	RER2	107.12	121.25	114.27	107.64	119.5
NM_001182661.1	855190	MRPS8	304.39	172.79	180.87	244.09	221.78
NM_001183952.1	855965	SPP1	45.23	35.15	29.3	34.45	32.48
NM_001180496.3	851768	CCT6	134.56	169.3	162.37	156.7	169.76
NM_001180354.3	851616	BAP3	120.02	83.49	71.76	91.71	76.14
NM_001182234.1	851059	YLR345W	101.8	70.46	60.79	54.9	49.64
NM_001181967.1	850769	EMP46	27.56	11.7	10.58	12.24	13.53
NM_001178303.1	852216	KIP1	9.02	8.48	8.81	10.05	8.6
NM_001179473.1	854681	KGD1	50.37	49.71	44.38	34.83	42.82
NM_001180234.1	851380	DLD1	69.05	70.23	55.73	58.95	62.59
NM_001179748.1	853653	FAS1	56.66	112.35	91.69	110.17	92.11
NM_001178537.3	852487	RPS9B	3646.65	5160.79	5290.02	5607.06	4958.97
NM_001179015.3	856862	RSP5	31.67	31.1	28.79	27.21	26.2
NM_001183874.1	856045	MFM1	24.39	15.96	12.91	17.12	16.92
NM_001182508.1	855025	CLU1	74.59	83.18	84.74	81.9	94.54
NM_001178165.2	851213	ATS1	34.62	40.35	38.32	39.49	35.13
NM_001183025.1	855534	SWT21	20.31	20.03	14.1	17.46	16.34
NM_001182724.1	855257	GUA1	297.84	480.08	455.51	518.58	536.02
NM_001178888.1	856636	YEL073C	9.09	16.49	9.78	17.61	15.18
NM_001181900.1	850700	GAT3	0	0	0	0.43	0.16
NM_001183208.1	855765	SSK2	10.82	11.85	10.9	11.92	11.54
NM_001183272.1	854142	TLG2	57.96	43.18	35.86	45.42	39.84
NM_001179199.1	856466	RRP4	58.25	80.35	64.86	73.5	75.28
NM_001181658.1	853457	AVT1	42.7	44.26	44.68	41.49	42.54
NM_001183938.1	855979	SPC29	17.99	21.07	18.57	24.35	22.48
NM_001181619.2	853253	MNN5	40.23	43.71	40.91	39.02	45.89
NM_001182026.1	850830	SLS1	23.1	22.04	17.42	15.29	18.88
NM_001181134.3	852888	TFG2	125.84	89.47	75.78	97.42	86.69
NM_001179250.1	856520	MSH1	8.78	7.91	7.28	8.9	8.95
NM_001180017.1	850613	RPN12	351.04	243.43	251.67	234.31	225.35
NM_001184410.1	851127	YLR410W-A	0	21.95	3.01	44.32	24.06
NM_001178247.1	852276	SLA1	61.02	56.97	57.54	44.55	53.26
NM_001184074.1	855867	CUB1	89.97	70.71	66.8	65.08	69.1
NM_001182779.1	855315	SCS7	224.06	193.7	175.16	143.42	186.81
NM_001183463.1	854209	IRC23	171.04	90.36	105.8	74.49	86.81
NM_001184420.1	851853	YDR261C-C	2.08	0.89	2.83	5.7	2.55
NM_001183604.1	854357	GSP2	243.99	179.85	182.5	134.77	152.6
NM_001180089.1	851531	PRP9	24.05	22.69	17.28	28.46	24.6
NM_001181269.3	853041	CBF2	9.9	17.8	11.61	18.3	17.28
NM_001184477.3	853383	COA3	623.47	404.4	440.14	442.47	405.31
NM_001181407.3	853195	CWC22	24.72	17.64	18.19	14.57	16.57
NM_001178558.1	852511	ERV15	285.61	159.64	173.86	185.64	177.63
NM_001178944.3	856779	PIC2	231.93	109.39	121.54	102.51	98.74
NM_001184178.1	856196	GRS2	33.38	23.41	22.38	21.91	20.88
NM_001182410.1	854953	SUR7	135.44	95.43	126.13	75.48	99.31
NM_001182999.3	855561	CBK1	41.1	35.17	34.25	30.39	35.52
NM_001179584.3	853851	SWD2	60.34	59.62	56.23	56.87	56.5
NM_001180773.1	852076	RMT2	93.76	132.84	106.56	149.24	143.51
NM_001270747.1	852901	YGR018C	1.02	1.23	3.11	3.84	2.25
NM_001179852.1	853936	TFA2	106.47	90.18	68.68	71.95	80.5
NM_001180398.1	851664	YDR090C	45.48	26.66	27.39	26.5	28.55
NM_001180235.1	851379	AIR2	40.81	35.09	31.38	30.27	28.02
NM_001181406.3	853194	CAB4	65.85	74.07	75.28	73.82	77.75
NM_001183991.1	855926	CUP9	213.91	100.86	105.57	113.12	112.58
NM_001183653.3	854409	RPL33B	5889.4	6178.61	6933.04	7956.11	6368.83
NM_001183846.1	856075	SVL3	56.68	90.42	65.14	71.88	75.96
NM_001179996.2	850589	SMC2	16.6	15.44	15.79	16.54	16.67
NM_001180912.1	852835	ALG13	78.56	47.63	47.05	50.51	46.88
NM_001182092.1	850902	HMX1	25.73	32.49	18.53	22.19	12.06
NM_001182385.1	854981	YOX1	29.38	14.55	32.1	16.32	23.64
NM_001181776.3	853582	ILM1	215.64	168.91	181.7	199.72	203.98
NM_001179652.1	853776	SRX1	44.05	14.63	12.47	19.85	14.62
NM_001183209.3	855766	PPG1	42.2	40.99	31.48	41.18	34.89
NM_001182281.1	851109	ATP10	15.78	8.53	9.49	9.36	11.86
NM_001183074.1	855485	SIN4	32.85	32.26	31.98	25.97	30.16
NM_001179509.1	854645	YIL161W	73.66	61.01	51.25	65.16	60.54
NM_001179198.1	856465	DYS1	219.68	310.77	292.1	308.53	296.01
NM_001182931.3	855631	YPT53	25.59	14.28	7.5	11.02	10.34
NM_001178931.3	856763	GLN3	35.02	31.53	23.53	20.41	23.31
NM_001182219.1	851041	CHS5	158.25	131.14	116.29	125.31	126.13
NM_001178219.1	851275	PAU7	0	0	1.65	0	0
NM_001180708.3	852009	URH1	27.19	36.99	32.04	40.74	40.52
NM_001178290.1	852230	SEC17	303.58	211.35	212.02	222.9	212.71
NM_001183447.1	854193	CIN5	44.01	16.12	20.65	12.16	17.51
NM_001178623.4	852578	RIF1	7.75	12.4	8.94	11.93	9.46
NM_001179780.1	853665	OXP1	12.87	13.28	11.06	10.77	11.82
NM_001178674.1	850328	BIK1	53.99	52.61	42.95	52.02	50.87
NM_001178749.1	850401	RRP43	81.36	94.59	71.89	89.23	91.71
NM_001179314.3	856589	GND1	687.06	602.17	630.18	548.97	567.22
NM_001181570.1	853304	GLG2	16.09	15.25	12.11	14.2	15.43
NM_001179249.1	856519	SET1	18.95	15.55	17.6	16.89	17.64
NM_001179707.1	853716	SDH3	323.54	256.34	208.24	216.78	247.66
NM_001179042.3	856896	YER152C	98.15	121.65	122.59	109.47	113.38
NM_001184573.1	1466504	YMR230W-A	0.65	1.32	0	0	0
NM_001182360.1	855008	TRM12	39.67	29.95	25.06	29	31.75
NM_001181913.1	850713	SED5	79.33	77.61	57.24	69.73	61.87
NM_001181267.1	853039	TPO2	292.62	143.76	130.86	163.22	112.22
NM_001180090.2	851530	DBP10	34.48	49.81	46.11	56.14	57.96
NM_001183586.1	854338	RPS28A	3914.97	2785.68	3466.28	3442.26	3026.57
NM_001184120.1	856134	EAF3	151.03	120.33	99.78	100.05	106.12
NM_001182151.1	850969	RPS28B	333.04	500.24	694.64	762.33	794.58
NM_001181106.1	852611	DOC1	13.78	9.03	9.04	9.71	7.7
NM_001181472.1	853413	LOH1	8.14	10.36	8.31	12.25	10.14
NM_001183780.1	854542	PDE2	84.78	91.33	50.03	74.99	73.83
NM_001178427.1	852371	RPG1	132.97	159.57	158.87	161.56	156.84
NM_001181433.3	854799	YIL014C-A	19.79	27.29	26.48	27.62	26.92
NM_001183138.1	855416	TOS6	24.09	74.9	55.02	67.08	50.84
NM_001182013.1	850817	YLR126C	72.8	131.46	132.14	132.16	97.95
NM_001182944.1	855618	INP52	11.52	9.43	9.4	8.62	8.53
NM_001178450.1	852398	EXO84	22.66	26.08	20.22	23.32	22.42
NM_001178278.1	852242	MRPL16	142.11	76.59	69.44	75.65	80.78
NM_001184259.1	856291	ORC4	31.71	28.78	22.42	28.93	29.45
NM_001183392.2	853982	RTC1	15.34	11.13	11.34	10.15	11.19
NM_001180493.1	851766	UPS3	29.65	34.38	35.5	34.83	36.79
NM_001181636.1	853227	PRP21	52.97	40.98	29.4	43.21	36.2
NM_001178187.1	851256	ERV46	214.39	223.65	220.9	211.69	206.07
NM_001178891.1	856633	YEL076C	3.59	3.95	2.83	4.29	2.4
NM_001180975.1	852768	CUE3	37.75	28.39	23.73	27.76	27.29
NM_001181325.1	853110	FYV8	25.54	16.91	16.54	19.78	19.84
NM_001184383.1	854048	YOL103W-A	2.48	3.59	5.88	6.73	5.02
NM_001181853.1	850626	IRC19	24.18	21.39	21.63	22.22	22.31
NM_001181484.1	853396	IRC8	19.11	10.94	9.3	11.98	10.06
NM_001180249.1	851338	RBS1	67.77	78.22	66.28	72.32	70.8
NM_001183574.3	854326	ISN1	66.94	54.57	54.51	46.37	50.86
NM_001183795.3	854557	GDH1	352.75	587.75	460.52	518.02	509.93
NM_001179353.1	854814	CFD1	72.84	55.88	51.11	58.68	57.25
NM_001184378.1	851600	YDR034C-C	0	1.28	0	3.91	0.03
NM_001184145.1	856161	TAH18	23.08	23.51	23.82	25.09	25.59
NM_001181033.1	852708	HUR1	57.18	30.24	41.48	34.66	35.12
NM_001179865.1	853950	YKR075C	64.73	73.97	36.26	36.7	29.11
NM_001183152.1	855402	DAL82	53.95	51.85	40.13	41.46	36.36
NM_001179486.3	854668	TPM2	569.6	420.52	366.14	493.62	427.48
NM_001181159.1	852918	POP6	110.15	79.75	51.59	89.21	81.17
NM_001183714.3	854470	UAF30	48.89	30.5	27.52	34.85	35.81
NM_001180106.1	851513	SIT4	112.79	137.52	122.27	112.64	101.59
NM_001181753.1	853558	SFC1	2.58	1.47	2.19	1.8	0.81
NM_001181391.1	853178	BUD32	109.22	104.11	100.17	112.11	122.42
NM_001182335.3	851168	VMA6	494.89	515.19	507.32	555.11	614.5
NM_001182372.1	854994	TRM9	87.1	107.87	91.58	102.86	103.18
NM_001183007.1	855552	PSD1	34.24	38.45	32.2	40.06	39.27
NM_001179030.3	856883	EMP65	23.17	22.5	16.6	20.38	21.04
NM_001178505.3	852454	ICS2	94.97	135.65	96.76	126.64	126.47
NM_001180647.1	851939	FCF1	283.05	290.23	253.29	327.29	266.97
NM_001178808.1	850465	YCR101C	10.31	10.93	9.62	9.56	8.96
NM_001183913.1	856005	INA17	124.66	62.7	62.22	74.67	73.8
NM_001183231.1	855790	ESF2	54.78	86.63	81.15	104.66	95.88
NM_001183968.1	855949	PEP4	627.53	349.29	383.03	306.49	302.6
NM_001179175.1	856441	YHR045W	51.45	33.28	29.93	28.3	31.08
NM_001179628.1	853803	MSN4	54.93	46.5	41.61	35.3	39.04
NM_001178942.1	856777	JHD1	36.34	25.15	20.26	25.36	27.44
NM_001180562.3	851841	CHL4	28.28	18.98	18.46	21.66	18.49
NM_001348876.1	854180	YOR015W	88.42	42.52	39.88	31.17	37.88
NM_001182454.1	854878	RAD10	33.43	28.85	19.87	27.1	24.7
NM_001179766.1	853634	MNN4	22.11	13.41	12.22	11.61	9.83
NM_001178637.4	852592	SNF5	20.72	19.69	18.56	18.31	18.2
NM_001179302.1	856576	ATG7	12.9	10.83	9.29	10.99	11.27
NM_001180120.1	851498	RPS29B	1244.93	748.53	828.59	834	548.57
NM_001180188.1	851428	YDL129W	23.53	26.6	13.37	28.57	24.99
NM_001180960.3	852785	VPS45	59.68	52.61	46.91	55.77	54.56
NM_001178688.1	850314	PDI1	611.18	615.14	618.01	492.73	502.59
NM_001183702.1	854457	YOR283W	128.96	121.1	104.23	125.03	130.84
NM_001184286.1	856319	SKI3	16.53	15.09	14.36	14.06	14.84
NM_001181865.1	850682	RPL8B	5769.48	5183.53	5233.59	5653.36	5854.85
NM_001179000.1	856846	KAP123	36.58	65.34	58.76	73.4	69.39
NM_001182140.1	850955	MCP2	25.4	29.01	24.81	28.04	26.59
NM_001181091.1	852625	OST5	155.29	101.88	103.82	99.91	102.22
NM_001184060.1	855830	RBD2	245.57	236.07	244.68	188.5	198.2
NM_001182685.1	855217	SPT21	9.02	9.84	10.32	11.27	11.01
NM_001183882.1	856037	YPL068C	38.43	44.33	30.08	36.13	44.01
NM_001179379.3	854783	YIL029C	61.19	25.91	30.29	31.32	30.45
NM_001182855.1	855716	PUB1	208.33	280.27	252.56	260.55	274.6
NM_001179946.1	850524	PAU5	601.06	38.65	41.46	10.04	13.39
NM_001348854.1	850801	YLR111W	1.69	1.08	0.62	1.49	0.95
NM_001179163.1	856428	YHR033W	6.18	6	11.42	5.88	6.79
NM_001181458.3	853429	APS3	107.13	112.19	88.45	88.83	95.85
NM_001179615.1	853817	CSE4	45.43	56.29	40.91	67.84	63.45
NM_001178438.4	852387	YBR090C	88.85	41.41	42.16	36.43	24.61
NM_001181334.3	853119	TDA10	57.44	53.58	42.74	51.08	42.85
NM_001180760.3	852063	PPN1	75.5	49.7	46.55	51.23	48.92
NM_001348866.1	855129	YMR103C	35.84	30.57	31.26	20.44	25.46
NM_001182628.1	855157	SAS2	26.43	29.85	25.15	35.27	28.5
NM_001178795.1	850451	FIG2	7.58	5.61	4.77	5.1	4.22
NM_001184519.1	1466511	YSF3	44.51	35.42	26.38	30.78	22.73
NM_001183860.1	856061	ELC1	45.73	51.02	54.5	44.93	40.21
NM_001183045.1	855514	RIO2	57.4	66.9	53.83	74.49	75.29
NM_001181839.1	850641	KNS1	24.51	25.58	15.63	16.92	15.06
NM_001180624.3	851911	OMS1	44.98	26.31	21.41	29.9	38.25
NM_001182535.1	855054	CCS1	583.49	490.57	483.06	527.45	465.06
NM_001182694.1	855226	MRPS17	226.84	107.51	104.65	159.31	158.21
NM_001179637.1	853792	YKL071W	34.01	24.64	23.82	17.97	19.37
NM_001180439.1	851709	YDR131C	22.99	19.68	17.63	19.82	19.9
NM_001181310.3	853093	TIM13	265.18	249.05	266.05	273.53	268.35
NM_001179184.1	856451	YHR054C	13.43	40.26	30.47	44.98	40.84
NM_001178383.1	852323	PDX3	529.78	389.28	394.15	336.83	399.86
NM_001179548.3	854844	YVH1	75.81	102.4	84.53	129.55	113.78
NM_001180373.3	851637	RRG1	24.5	16.44	14.04	17.73	16.63
NM_001348840.1	852930	YGR039W	9.95	7.97	10.91	14.05	13.03
NM_001181514.1	853364	ARP4	83.05	98.37	87.29	94.06	92.79
NM_001182829.1	855364	DIA1	249.01	245.48	118.34	305.37	222.04
NM_001181066.1	852673	MCM6	13.78	11.8	12.96	11.99	13.24
NM_001178920.3	856751	SMB1	122.56	108.39	89.9	102.14	93.85
NM_001184082.1	855860	PLC1	22.16	22.15	14.97	21.59	22.64
NM_001179932.2	850510	MIL1	15.35	16.05	13.31	14.4	14.86
NM_001182841.3	855730	RLP7	186.11	339.7	266.35	399.75	384.04
NM_001182055.1	850865	UPS2	60.91	35.25	39.04	41.36	41.85
NM_001178325.1	852193	BOI1	38.82	32.27	21.75	26.27	28.39
NM_001179500.1	854654	YIL152W	77.46	61.29	48.25	54.88	45.72
NM_001182126.1	850940	LIP2	77.04	47.72	44.22	50.59	48.61
NM_001181766.1	853572	ABM1	3.69	2.51	2.07	2.65	1.78
NM_001178236.1	851296	YAR068W	3.15	10.24	10.71	10.03	7.48
NM_001179054.1	856911	CHD1	20.22	23.25	20.75	20.28	21.07
NM_001181586.1	853288	INO1	7.31	3.28	4.95	3.69	4
NM_001180633.1	851925	YCG1	12.31	7.59	8.79	10.94	9.61
NM_001178845.1	856682	ECM10	10.62	7.66	7.14	6.3	6.63
NM_001180200.1	851415	RPO21	35.97	40.78	42.07	32.16	34.16
NM_001178517.1	852467	SSE2	62.51	133.22	106.37	87.59	106.73
NM_001178700.1	850302	PEX34	141.54	73.6	64.48	91.04	69.67
NM_001180427.1	851697	VBA4	26.8	31.52	30.83	32.82	38.25
NM_001183316.1	854093	PRS5	97.75	118.56	119.17	119.48	138.32
NM_001180386.1	851650	SHU2	45.12	24.24	27.49	29.13	29.72
NM_001181080.1	852657	CLG1	95.47	117.05	91.07	83	85.2
NM_001184197.1	856214	MRPL51	398.08	232.87	264.76	345.84	367.62
NM_001179794.3	853873	ECM9	28.1	25.61	19	27.19	23.54
NM_001182439.1	854895	DUS1	15.6	16.86	14.2	15.63	19.9
NM_001182266.3	851092	FBP1	8.91	6.92	8.18	7.52	6.52
NM_001179094.1	856372	YLF2	35.57	22.96	21.93	25.1	24.84
NM_001182814.1	855350	UBP15	19.27	13.94	12.61	10.41	12.99
NM_001180504.3	851777	CAB5	134.69	107.08	100.19	111.55	105.1
NM_001178266.1	852255	LSM2	316.16	216.53	235.03	337.32	293.16
NM_001183378.1	853996	TRM11	41.1	75.52	53.49	92.78	86.79
NM_001179444.1	854711	BMT5	38.13	67.06	48.47	78.16	68.7
NM_001184004.1	855911	NAB3	68.33	67.5	57.2	58.55	55.35
NM_001184272.1	856305	DPB2	11.97	43.72	29.8	26.42	38.38
NM_001180839.3	852144	CAB1	174.83	192.24	170.12	141.85	134.85
NM_001183422.1	854164	YSP3	20.27	19.84	15.45	17.45	13.19
NM_001180947.3	852798	YGL082W	111.45	100.1	84.53	88.1	86.22
NM_001183058.1	855501	ADE12	366.74	309.36	290.18	309.7	304.53
NM_001181707.1	853508	UTR1	82.56	81.66	73.5	66.11	68.79
NM_001179064.3	856921	GRX4	102.68	36.42	44.17	53.52	61.99
NM_001182917.1	855645	TPM1	2092.21	1519.33	1329.07	1586.04	1677.14
NM_001182067.1	850877	SAM1	335.58	390.88	394.45	517.08	505.04
NM_001184385.3	854312	YOR142W-A	3.35	3.3	6.84	4.9	2.61
NM_001182615.1	855142	MGR3	37.52	31.86	26.57	29.13	28.82
NM_001181797.3	853604	HOM6	250.35	312.84	287.69	313.2	315.64
NM_001179808.1	853888	YKR018C	83.51	70.66	68	62.38	69.56
NM_001180818.1	852122	SMT3	1691.19	2212.11	1858.21	1722.04	1686.1
NM_001178784.1	850438	ERS1	32.56	37.52	44.84	32.55	32.64
NM_001179106.1	856359	YHL026C	40.89	30.93	31.03	22.25	19.19
NM_001178592.3	852546	GPX2	620.88	258.21	307.67	676.12	425.16
NM_001179344.1	856620	YHR213W	1.93	0.99	1.13	1.07	1.19
NM_001180069.1	851551	GRX6	94.16	88.68	75.87	92.47	80.33
NM_001182574.1	855097	RCO1	30.73	29.61	22.03	27.47	25.72
NM_001182301.1	851131	INA1	336.65	211.69	233.97	97.78	160.97
NM_001182720.1	855253	CEF1	27.22	23.04	18.86	21.19	19.66
NM_001181060.3	852680	GCN1	21.75	29.12	25.71	29.66	24.5
NM_001181826.1	850654	MMM1	25.45	24.77	19.96	20.56	19.55
NM_001183823.1	856098	RQC2	46.19	57.79	53.3	52.92	57.34
NM_001183429.1	854174	TIR2	63.23	24.59	19.53	10.26	8.39
NM_001181298.3	853079	PUS6	38.4	27.84	29.95	28.47	29.7
NM_001180888.3	852861	PIB2	48	47.4	44.28	42.64	41.86
NM_001178396.1	852337	RPS11B	3652.99	6693.6	6362.48	6468.91	5967.27
NM_001183610.1	854363	ULS1	16.52	22.81	17.36	17.99	18.02
NM_001179289.1	856563	KEL1	19.55	23	20.37	18.9	20.27
NM_001181502.1	853376	UTP18	33.15	49.05	38.71	48.78	55.22
NM_001179537.1	854832	RPR2	24.19	24.11	17.61	15.68	18.54
NM_001178946.3	856782	HIS1	677	804.78	825.89	755.86	783.84
NM_001184234.1	856255	RRP9	32.66	47.22	36.18	45.46	54.44
NM_001181127.1	852630	PAU11	42.16	2.11	1.28	1.3	0.82
NM_001348863.1	854917	YML122C	12.34	5.34	4.15	5.79	4.18
NM_001180807.3	852110	LCD1	20.25	17.29	14.36	17.73	16.11
NM_001180060.3	851563	RMD1	30.05	24.58	20.91	25.06	25.5
NM_001183092.1	855467	RTC4	16.36	17.91	15.86	18.38	17.99
NM_001178531.1	852481	YPC1	45.92	42.01	46.97	37.76	40.78
NM_001178872.1	856653	SDD1	6.89	6.09	4.86	6.64	5.85
NM_001179469.1	854685	QDR2	84.36	88.1	106.63	74.16	91.27
NM_001181935.1	850737	RPS0B	2732.95	4401.16	4351.59	4546.23	3906.27
NM_001181734.1	853539	CDC11	102.09	117.78	107.36	127.28	130.03
NM_001184024.1	855891	SRP72	99.28	114.94	105.95	110.64	112.86
NM_001179079.3	856939	YER189W	5.32	3.36	1.49	2	3.67
NM_001182195.1	851016	CDA1	0.31	1.17	0.77	1.69	1.7
NM_001178711.1	850289	GEX1	0.14	0.02	0	0	0.03
NM_001183633.3	854389	SPR2	0.28	0.14	0.55	0.07	0.32
NM_001179227.1	856497	YHR097C	126.57	114.65	68.24	77.47	71.62
NM_001180667.3	851962	EAF1	20.37	20.55	22.41	15.63	19.5
NM_001179682.1	853744	PRR1	22.35	22.59	21.61	22.42	24.66
NM_001183365.1	854038	MDY2	326.58	374.62	327.61	352.89	337.19
NM_001178158.2	851220	DEP1	61.39	70.69	58.56	67.48	63.58
NM_001183267.1	854149	HRD1	49.9	39.73	35.53	38.98	34.61
NM_001180867.1	852882	ERP6	121.4	116.85	100.71	97.7	98.89
NM_001182598.1	855123	ATP25	26.97	21.55	21.16	22.9	25.96
NM_001180534.1	851812	ADK1	965.49	1227.35	1257.23	1224.16	1182.94
NM_001182252.3	851077	NMD4	43.83	28.75	35.89	37.13	43.24
NM_001183888.1	856031	YTA6	25.38	22.31	18.33	21.11	23.84
NM_001179129.1	856336	YHL049C	3.99	4.56	6.75	5.81	6.23
NM_001179833.1	853917	SHB17	361.85	464.32	461.62	481.03	469.07
NM_001180745.3	852047	GPI19	18.93	15.36	12.86	15.92	13.38
NM_001183257.1	854159	PFA4	34.8	34.83	32.11	37.67	39.67
NM_001181539.1	853338	IME2	10.1	11.5	10.34	5.15	11.73
NM_001180321.3	851576	PSF1	55.54	47.59	45.94	47.45	45.02
NM_001183681.1	854436	GPN2	46.31	41.64	35.43	45.55	45.91
NM_001179456.1	854698	YIL108W	29.03	33.29	31.9	23.39	26.63
NM_001184009.1	855906	APL5	52.76	46.25	43.56	42.84	46.49
NM_001180011.1	850607	CNN1	38.92	30.52	24.35	31.57	24.65
NM_001181720.3	853525	NTA1	63	44.01	34.5	43.52	42.24
NM_001348849.1	853759	YKL102C	0.25	1.25	1.2	0.99	0
NM_001178474.1	852423	TPS1	617.78	284.32	323.64	195.51	213.91
NM_001178657.1	850349	STP22	70.76	78.83	70.75	58.05	58.83
NM_001180678.3	851976	DXO1	34.65	26.95	27.99	32.71	37.05
NM_001179214.1	856484	STE12	26.21	35.99	30.42	32.31	32.49
NM_001182404.1	854959	PRM6	0.13	0.04	0.21	0.13	0.15
NM_001183172.1	855382	SNO2	20.9	25.74	21.4	22.1	20.21
NM_001179752.1	853649	MTR2	218.53	179.39	179.71	187.26	176.18
NM_001178770.1	850423	YIH1	102.48	153.19	144.44	152.99	144.41
NM_001183945.1	855972	RPL5	4311.72	4674.21	4695.44	4758.98	4877.83
NM_001179009.1	856855	AVT6	46.4	36.69	39.81	31.45	34.38
NM_001183556.3	854305	SIA1	29	19.33	15.24	19.1	16.74
NM_001180548.1	851827	SNU56	24.58	21.8	18.05	22.83	23.07
NM_001178604.1	852559	RIB5	1074.91	548.69	579.46	526.49	537.72
NM_001181599.1	853273	QCR8	158.52	225.33	189.33	204.03	233.42
NM_001346794.1	852208	YBL071C	40.48	55.26	35.65	59.33	46.51
NM_001183190.3	855747	PHO91	48.59	49.26	49.73	40.7	46.62
NM_001182707.1	855240	ROT1	205.05	217.3	182.07	155.17	175.51
NM_001182588.1	855113	VBA1	27.02	28.7	25.7	28.11	26.64
NM_001183617.1	854373	BFR1	252.17	292.34	255.64	275.1	290.86
NM_001178858.3	856668	YEL043W	31.3	30.94	31.24	25.91	26.88
NM_001181000.3	852742	RPL1B	2571.86	3439.01	4029.97	4369.46	4348.73
NM_001181286.1	853061	CHO2	20.47	25.75	15.33	35.68	26.73
NM_001179886.1	853971	ESL2	22.99	19.52	15.18	14.64	15.6
NM_001184102.1	856113	HAL1	25.96	18.64	17.92	16.39	15.72
NM_001183106.1	855453	LYP1	78.76	74.74	70.12	61.87	62.68
NM_001180413.3	851682	TMS1	60.01	32.52	35.04	30.45	35.01
NM_001182032.1	850837	RMP1	77.96	74.81	60.48	66.8	59.58
NM_001180875.1	852874	MPO1	59.06	47.28	50.86	37.05	33.54
NM_001182965.3	855596	FAR11	17.77	18.52	14.57	17.06	16.88
NM_001180215.1	851400	CLB3	31.81	30.36	26.93	28.19	32.23
NM_001348881.1	854521	YOR343C	3.93	4.67	1.28	1.1	1.47
NM_001178408.1	852352	ORC2	30.22	36.43	31.29	34.81	31.31
NM_001181231.3	852994	GTF1	105.99	101.16	96.79	87.55	93.47
NM_001178978.1	856820	AIM10	20.68	14.17	12.54	14.52	16.01
NM_001179591.1	853843	PAN3	78.05	47.97	46.25	51.44	44.52
NM_001181948.1	850750	RPL22A	6656.03	7640.31	9120.72	8425.22	8268.87
NM_001183807.3	854569	YOR387C	8.49	5.19	5.53	3.38	5.63
NM_001180297.2	851361	AIM6	102.27	85.86	78.07	81.99	80.66
NM_001181625.1	853247	SOP4	464.5	529.94	587.48	465.97	508.36
NM_001181976.1	850778	ALT1	193.04	124.4	107.03	82.3	85.96
NM_001182783.1	855319	DSK2	298.45	469.67	408.05	390.8	401.95
NM_001183079.1	855480	ZWF1	264.5	134.36	142.53	110.11	118.66
NM_001184037.1	855878	GRE1	11.09	11.43	8.03	10.45	8.16
NM_001183204.1	855761	BUD17	73.91	86.36	77.5	68.44	72.68
NM_001184133.1	856148	VMA13	420.74	482.45	459.24	398.03	457.35
NM_001181566.1	853308	MRS3	98.7	85.27	69.79	69.26	66.98
NM_001178296.2	852224	PTC3	124.44	128.26	119.43	122.32	129.12
NM_001182349.1	851183	PAU4	75.08	0.71	0.9	1.29	1.44
NM_001182504.1	855020	PLB1	127.99	86.42	63.01	58.17	61.7
NM_001182181.1	851000	GSP1	1731.43	2500.08	2381.25	2314.47	2308.32
NM_001180520.1	851798	TCP1	97.37	99.97	97.44	108.1	122.71
NM_001181142.1	852896	SNU71	36.76	27.03	24.4	26.92	27.64
NM_001180229.1	851385	UGX2	40.69	27.39	18.4	15.48	14.23
NM_001183278.1	854134	YOL024W	1.38	0.87	1.89	1.94	1.2
NM_001180779.1	852082	RPL27B	4084.36	3274.84	3471.44	4398.32	3880.12
NM_001179963.1	850545	MSH4	5.26	4.95	3.73	4.96	4.87
NM_001184395.1	856285	YPR158C-C	12.98	19.35	16.39	37.91	19.39
NM_001179119.1	856346	EFM1	43.72	50.35	41.38	52.53	58.24
NM_001179821.3	853902	SPO14	14.26	13.13	10.24	11.27	11.04
NM_001178353.1	852290	RCR1	230.04	198.91	119.6	264.54	153.69
NM_001182560.1	855084	ARG7	241.16	162.96	157.08	95.86	101.56
NM_001182155.1	850973	SEC22	348.51	278.44	259.12	264.96	261.78
NM_001183334.1	854075	REX4	35.42	54.86	38.32	78.33	73.82
NM_001181191.1	852953	COX18	38.34	42.72	41.18	32.58	34.04
NM_001180400.3	851666	UBC13	299.55	280.16	279.11	253.66	224.59
NM_001180084.1	851536	RTK1	88.11	56.6	50.58	44.34	49.04
NM_001183978.1	855939	MLH3	17.85	17.45	14.88	15.04	14.91
NM_001181411.1	853199	BGL2	962.39	752	739.42	687.74	842.32
NM_001179983.1	850573	YFR018C	85.08	69.55	65.91	61.46	61.49
NM_001181687.2	853486	YJR029W	154.93	219.5	185.39	160.45	149.05
NM_001179426.1	854734	SEC28	401.33	414.07	403.8	437.43	447.41
NM_001178200.1	851241	CNE1	37.75	30.35	31.94	28.45	31.37
NM_001178487.3	852436	YBR139W	91.67	39.09	46.88	29.61	33.31
NM_001183410.1	854008	IMA2	23.16	12.99	13.49	14.03	11.27
NM_001178671.1	850333	AGP1	149.91	70.19	50.5	65.78	43.85
NM_001182651.1	855180	SWP1	284.71	265.49	267.07	263.62	279.64
NM_001183542.1	854290	LEO1	122.34	118.75	97.39	120.51	109.86
NM_001180576.1	851861	MSW1	40.95	33.47	27.2	37.92	35.56
NM_001184160.1	856176	YPR063C	604.58	590.08	557.93	518.1	519.76
NM_001178957.1	856796	RRT13	23.83	15.5	15.98	12.37	9.96
NM_001179971.1	850556	YFR006W	70.8	41.67	36.54	52.46	60.76
NM_001178618.2	852573	BIT2	18.11	15.3	15.37	11.58	14.3
NM_001178365.1	852305	KAP104	46.47	52.3	52.43	48.92	52.99
NM_001180793.3	852096	VPS72	31.04	33.32	26.52	29.88	27.52
NM_001183459.1	854205	GLO4	54.45	48.21	35	43.37	40.63
NM_001184218.2	856239	THI22	13.8	11.39	13.38	8.64	9.97
NM_001180102.1	851518	PRP11	41.41	37.29	31.53	50.76	46.96
NM_001181353.3	853139	AZR1	10.9	13.41	14.67	10.97	11.84
NM_001181671.1	853470	GPI14	57.87	33.96	34.7	38.82	36.66
NM_001179912.1	850489	AGP3	5.92	5.35	3.97	4.95	4.3
NM_001178900.1	856727	NTF2	2091.18	1866.97	2067.09	2030.73	2034.61
NM_001183397.1	854022	RIB4	1275.44	2252.98	2057.4	1803.87	1954.86
NM_001181886.1	850660	YLL066C	10.33	18.09	13.62	0.95	2.01
NM_001179413.1	854747	YRB2	111.13	81.96	73.79	95.71	94.38
NM_001179717.1	853706	NNR2	327.61	171.63	135.39	102.93	118.94
NM_001182101.1	850911	FRE1	140.29	82.75	69.29	140.71	104.51
NM_001182793.1	855330	MRPL33	422.69	255.87	276.95	335.11	291.47
NM_001183528.3	854276	INP53	30.16	29.25	29.03	23.65	24.91
NM_001182950.3	855611	DBP2	162.72	244.11	225.25	309.45	318.65
NM_001183901.1	856018	YDC1	140.18	90.34	100.73	75.04	84.24
NM_001183748.1	854506	PDR10	4.09	4.73	3.98	4.47	4.68
NM_001178561.1	852514	MET8	14.28	21.48	19.33	20.2	19.34
NM_001178814.1	850471	AAD3	21.27	15.68	11.97	13.23	13.46
NM_001178966.2	856807	PTP3	14.37	17.32	14.28	9.55	12.95
NM_001179331.3	856607	RPN10	285.35	314.84	333.34	314.3	291.44
NM_001182771.1	855306	CUE1	243.21	254.01	309.08	278.32	286.23
NM_001182874.1	855695	YNL035C	37.48	53.51	46.99	59.21	56.62
NM_001180653.1	851946	HXT3	680.65	299.34	306.62	258.62	274.86
NM_001181962.1	850764	RPL10	4630.45	5939.1	6432.3	8008.52	7853.03
NM_001183668.3	854423	APC5	24.75	17.33	14.06	21.2	17.96
NM_001181554.1	853322	RPE1	220.73	417.59	408.38	422.24	439.77
NM_001184438.1	856471	NOP10	607.73	591.18	733.63	1067.49	779.06
NM_001181048.1	852692	MND1	4.15	1.73	1.91	1.87	1.21
NM_001184439.1	854944	HUG1	15.37	5.41	7.24	10.08	14.34
NM_001179657.1	853771	YKL091C	164.75	77.16	89.77	68.23	66.59
NM_001183346.1	854061	YPQ1	188.11	177.47	159.6	161.49	192.15
NM_001182168.1	850987	YLR281C	21.07	27.67	20.8	23.55	21.9
NM_001180460.3	851731	ENT5	86.7	89.08	76.07	72.17	81.45
NM_001180922.1	852823	GEP7	18.16	14.87	15.23	16.48	15.62
NM_001179524.1	854818	MPH1	24.57	22.18	20.09	21.4	21.5
NM_001181488.1	853391	YJL055W	592.54	355.97	349.28	318.91	336.8
NM_001184201.1	856219	FHL1	13.85	14.96	15.12	14.83	16.42
NM_001181757.1	853562	YUH1	90.59	83.74	80.03	96.97	89.62
NM_001178619.3	852574	EFM2	24.74	39.86	33.42	43.7	42.3
NM_001178366.1	852306	GAL7	7.25	10.58	5.66	10.96	7.82
NM_001179318.3	856594	IKI1	60.92	55.47	46.83	58.11	54.31
NM_001183147.1	855407	STB1	21.33	30.28	27.33	21.29	24.72
NM_001180703.3	852004	SXM1	36.53	50.08	49.81	47.57	55.46
NM_001182330.3	851163	SIR3	13.68	10.86	12.74	10.1	13.45
NM_001184128.1	856143	NTO1	10.46	14.11	13.37	15.09	16.26
NM_001184624.1	1466481	YOR032W-A	1.69	0.58	1.1	2.83	0.64
NM_001184346.3	854474	MBF1	881.86	1782.81	1973.72	1505.57	1681.58
NM_001184042.1	855873	CET1	46.34	36.85	33.09	34.04	33.33
NM_001183396.2	854023	RRP40	157.56	165.65	141.46	213.62	198.72
NM_001182993.1	855567	CUZ1	221.26	132.04	138.85	112.58	111.3
NM_001181352.1	853138	HSV2	58.54	49.42	43.1	44.5	41.12
NM_001179257.1	856528	YHR127W	40.06	65.31	51.49	64.68	63.14
NM_001180567.3	851846	YAP6	20.99	14.96	9.54	15.58	13.57
NM_001182447.1	854886	UFO1	29.61	26.9	25.75	28.07	30.2
NM_001182667.1	855198	INP2	6.92	5.05	6.44	5.9	5.16
NM_001178832.3	856698	GTT3	98.29	94.14	89.52	98.4	84.55
NM_001179929.1	850506	TUB2	214.45	332.56	291.3	312.57	344.09
NM_001178562.1	852515	SDS24	264.75	133.57	144.11	93.32	92.68
NM_001181520.1	853358	TRL1	8.86	10.25	9.47	10.41	12.67
NM_001183512.1	854260	CMR2	9.05	9.12	7.11	9.17	8.66
NM_001183728.3	854485	SNU66	19.68	21.78	16.23	20.24	21.48
NM_001178813.1	850470	RDS1	7.73	7.13	5.08	5.37	5.74
NM_001182873.1	855697	YNL034W	0.84	1.58	0.93	1.18	0.92
NM_001179580.3	853855	URB1	12.91	17.3	15.28	20.82	17.48
NM_001179502.3	854652	IMP2'	195.29	151.05	145.58	138.63	130.4
NM_001180446.3	851717	RUB1	409.64	307.25	335.69	373.61	362.58
NM_001182231.1	851055	FKS1	71.42	81.07	95.47	76.6	80.96
NM_001182540.1	855060	MCM1	276.44	238.55	164.8	191.21	156.47
NM_001178982.3	856825	MET6	180.78	44.63	36.7	37.14	35.08
NM_001178501.3	852450	RIB7	42.13	41.35	36.32	28.33	35.98
NM_001179202.2	856470	ERG7	53.88	52.31	48.06	44.74	49.97
NM_001181027.1	852714	SUT1	49.62	41.18	25.05	26.17	27.74
NM_001180921.2	852824	SDS23	42.88	70.8	48.51	40.76	55.04
NM_001182087.1	850897	YKE2	327.97	257.65	240.7	312.08	298.04
NM_001181871.1	850675	FRE6	50.64	60.34	50.73	48.3	53.59
NM_001180766.1	852069	HEH2	37.03	29.31	25.16	26.5	27.68
NM_001182809.1	855346	ADE4	160.51	156.49	186.39	224.29	216.86
NM_001181655.1	853233	VTH2	7.46	6.01	7.2	7.19	5.42
NM_001181533.1	853345	LSB6	31.84	29.38	23.99	28.24	25.82
NM_001179785.1	853660	FRE2	10.23	18.02	17.41	13.74	9.76
NM_001183906.1	856013	SSU1	84.52	33.97	28.75	39.48	47.12
NM_001184525.1	5848745	YPR170W-B	1210.19	1100.75	1171.72	1343.66	1293.59
NM_001182860.1	855710	HDA1	25.29	28.05	22.28	23.24	25.15
NM_001179568.1	853868	DID4	184.36	146.84	139.94	158.92	149.88
NM_001181208.1	852970	YGR079W	42.55	87.88	38.21	50.34	52.2
NM_001182215.1	851036	YLR326W	35.49	38.44	36.47	34.34	38.66
NM_001181626.1	853246	YJL193W	29.85	29.21	27.46	22.56	30.66
NM_001183742.3	854500	LDB19	34.76	34.14	30.93	27.3	28.47
NM_001183523.1	854271	PIN2	51.21	36.8	37.78	39.26	41.46
NM_001180639.1	851931	GPI8	26.98	32.4	27.43	27.66	27.65
NM_001182784.1	855320	FCP1	45.08	51.31	57.13	44.95	50.09
NM_001178840.1	856688	YEL025C	20.73	17.22	18.47	14.19	17.51
NM_001178215.2	851271	BUD14	44.84	37.35	34.23	36.55	36.97
NM_001180431.1	851701	INO2	18.49	53.57	11.41	59.09	34.14
NM_001183078.1	855481	NAR1	23.81	34.88	32	32.41	35.82
NM_001178341.1	852173	ECM21	31.43	15.25	14.65	9.6	11.39
NM_001180184.1	851432	HNT1	577.33	613.19	677.24	616.13	587.87
NM_001183842.1	856079	ERG10	282.67	383.27	362.42	318.76	302.86
NM_001178683.1	850319	ATG22	42.13	23.79	25.35	15.55	16.93
NM_001183297.1	854114	NTG2	41.61	33.49	25.31	28.56	25.15
NM_001184213.1	856232	RRG8	11.4	15.58	8.83	24.72	11.64
NM_001183965.1	855952	PRP46	36.92	44	31.64	41.22	36.7
NM_001181845.1	850635	PAU17	104.55	25.1	26.59	14.85	13.43
NM_001180348.1	851610	ENA1	48.62	30.91	24.1	23.08	29.59
NM_001181767.3	853573	CPA2	86.94	45.32	42.78	42.2	44.08
NM_001181426.1	856390	QCR10	156.48	272.14	229.26	220.47	250.17
NM_001181855.1	850624	GRC3	14.44	20.17	17.62	19.67	22.1
NM_001180693.1	851993	EFT2	586.68	802.74	829.71	887.15	912.83
NM_001181917.1	850717	YLR030W	21.12	8.11	10.92	8.82	8.68
NM_001181702.3	853502	VPS55	418.59	192.06	201.47	190.07	209.51
NM_001181110.1	852607	RTF1	88.97	72.23	62.25	72.93	71.14
NM_001182274.1	851101	SWC7	6.91	6.41	7.26	10.14	8.82
NM_001178440.1	852389	PHO3	59	125.7	114.45	125.89	131.19
NM_001184636.1	1466465	YJL133C-A	373.03	306.92	310.46	153.94	152.94
NM_001179427.3	854733	YIL077C	56.23	55.39	45.95	48.4	44.59
NM_001183019.2	855540	PBR1	44.93	44.51	39.66	48.91	51.51
NM_001179704.1	853720	MRPL31	188.46	101.44	105.39	123.71	130.84
NM_001181338.3	853123	TRX2	5421.74	2503.74	2850.09	3510.95	2686.55
NM_001180160.1	851457	DUN1	9.28	18.89	18.98	16.95	18.56
NM_001348895.1	850386	YCR022C	1.79	2.03	1.37	3.41	2.9
NM_001182652.1	855182	IMP1	159.38	162.68	192.88	186.31	192.31
NM_001179917.1	850494	ALR2	7.41	5.81	5.84	4.49	5.77
NM_001178819.1	856714	YEA4	45.68	29.67	27.96	28.16	28.86
NM_001182434.1	854900	HMG1	21.51	22.92	25.7	18.28	16.84
NM_001183578.3	854330	SME1	147.92	138.55	121.3	141.25	152.27
NM_001184248.1	856274	SUE1	3.08	7.23	5.53	6.93	5.44
NM_001178799.1	850455	CDC39	28.85	25.43	25.71	24.92	25.18
NM_001183933.1	855984	DBP1	4.21	5.39	4.5	4.44	4.73
NM_001179514.1	854640	YIL166C	16.68	11.87	10.41	11.57	10.49
NM_001179090.1	856376	ETP1	18.02	14.51	12.84	11.27	12.54
NM_001178576.3	852529	SLX1	39.79	28.54	25.63	28.47	23.72
NM_001178205.1	851236	FLO9	7.76	5.75	6.23	5.77	4.87
NM_001183497.1	854245	BUD21	128.89	178.13	143.93	164.72	179.73
NM_001184647.4	5814844	YGL041W-A	214.1	125.05	128.18	164.5	153.35
NM_001178432.1	852378	MIS1	28.46	58.56	56.22	70.13	72.57
NM_001178329.1	852189	AVT5	31.01	21.99	22.13	21.57	21.65
NM_001180173.1	851444	YDL114W	0.35	0.57	0.15	0.51	0.4
NM_001183236.3	855796	MNT4	31.71	34.6	22.85	28.77	26.1
NM_001181013.1	852729	ARO2	613.89	604.69	567.16	564.23	558.4
NM_001178171.2	851207	DRS2	16.04	14.81	13.85	14.39	14.75
NM_001182073.1	850883	EMG1	112.91	165.93	160.89	193.67	183.24
NM_001183648.1	854404	WTM2	33.61	24.77	25.14	18.07	21.69
NM_001179369.1	854793	FAF1	42.95	78.2	58.5	94.31	87.81
NM_001179803.3	853882	PRY2	188.03	272.26	209.63	188.91	203.12
NM_001182621.1	855149	ADE17	771.76	575.39	647.79	879.92	838.55
NM_001178916.1	856746	GCD11	167.22	189.11	190.38	206.29	220.38
NM_001181793.1	853599	MCM22	41.66	32.53	26.69	43.11	37.47
NM_001179068.3	856925	PDA1	716.41	669.16	612.73	571.37	551.04
NM_001181315.1	853098	TFG1	107.07	89.83	81.17	84.11	83.42
NM_001182403.1	854960	PRP39	24.73	22.64	20.04	22.92	23.72
NM_001178379.1	852319	RPL4A	3275.13	3814.73	3599.91	3884.91	3997.98
NM_001181221.3	852984	DBF2	19.32	12.21	13.85	12.59	12.97
NM_001183775.3	854537	GDS1	71.7	74.54	73.28	64.97	71.49
NM_001183706.1	854461	RRP36	27.37	41.66	34.58	48	50.78
NM_001180490.1	851763	CDC1	65.98	45.31	47.73	43.2	44.31
NM_001183132.1	855422	RIM21	69.4	50.4	50.14	43.4	45.02
NM_001180325.3	851580	KCS1	32.38	33.36	29.91	27.6	29.18
NM_001181326.1	853111	SNG1	21.81	28.22	15.41	22.16	13.47
NM_001179688.1	853737	SRP21	742.75	626.3	568.26	864.43	660.64
NM_001178455.3	852404	IML3	43.65	36.37	29.19	34.35	30.16
NM_001181261.3	853033	PHB1	232.59	193.34	176.28	207.5	223.8
NM_001184069.1	855820	BBP1	15.39	18.01	17.04	17.83	18.81
NM_001180672.3	851968	CDC40	37.53	37.81	34.12	32.16	41.03
NM_001183110.1	855449	SEC2	40.57	29.51	26.13	29.8	29.6
NM_001182589.1	855114	YTA12	38.48	37.25	32.57	33.71	35.68
NM_001183382.1	853992	YGK3	10.25	10.41	8.5	12.74	9.69
NM_001178744.1	850396	SYP1	45.37	39.36	35.85	32.08	31.65
NM_001181450.1	853436	TPH3	189.31	60.75	73.95	40.54	47.24
NM_001179244.1	856514	BZZ1	49.38	48.85	44.79	43.42	42.28
NM_001179869.1	853954	TRZ1	15.29	12.58	16.66	13.48	16.17
NM_001179942.1	850520	EPL1	39.07	34.08	27.38	28.54	28.92
NM_001183312.1	854097	YOL057W	57.77	63.22	61.86	55.95	61.9
NM_001180254.1	851333	SNF3	13.52	10.64	7.98	7.96	7.75
NM_001184320.1	851750	YDR170W-A	57.78	30.3	27.99	26.14	23.17
NM_001181163.1	852922	RPL26B	8773.52	7013.96	8847.38	10179.8	9965.92
NM_001181780.1	853586	IBA57	43.91	24.06	21.16	24.98	23.67
NM_001179492.3	854662	NDC80	30.29	27.1	24.22	25.18	28.82
NM_001178995.3	856841	RTT105	19.23	21.74	13.52	22.43	15.84
NM_001182903.3	855660	AQR1	40.18	55.78	31.59	48.14	55.22
NM_001180339.3	851595	MIX14	119.77	80.18	77.46	108.66	116.06
NM_001181994.1	850797	REX3	109.01	65.88	50.7	62.27	67.88
NM_001180835.4	852139	RBA50	88.54	123.45	89.63	109.15	109.92
NM_001179611.1	853821	PRI2	28.78	41.45	28.8	46.24	38.36
NM_001181930.1	850732	TRX1	4516.82	4846.52	5991.93	5528.35	5126.74
NM_001182527.1	855047	EIS1	72.18	45.76	49.9	31.67	40.9
NM_001181096.1	852621	YGL230C	9.59	9.92	9.07	13.73	12.43
NM_001184680.1	3799971	WIP1	136.86	118.44	116.96	159.37	144.32
NM_001184056.1	855834	IQG1	14.49	10.06	9.05	11.48	9
NM_001184115.1	856129	RLF2	19.73	24.56	20	24.7	23.26
NM_001179440.3	854716	YIL092W	18.82	14.32	14.08	12.12	13.61
NM_001181468.3	853418	KAR2	88.34	247.54	196.19	164.56	219.1
NM_001178723.1	850368	ADY2	6.31	5.14	3.55	5.34	3.97
NM_001182742.1	855275	RNA1	210.28	228.2	239.16	251.41	265.48
NM_001179102.1	856364	SPO11	1.8	2.64	2.09	4.08	2.45
NM_001182200.1	851021	ATG39	11.75	6.35	4.62	4.12	4.44
NM_001178588.3	852542	THI2	2.7	10.66	5.65	5.75	4.9
NM_001178273.1	852247	RIB1	85.58	77.97	63.35	53.27	47.67
NM_001183919.1	855999	SYH1	68.75	84.65	72.19	67.87	71.69
NM_001179552.1	854848	DCG1	10.72	11.16	8.58	14.91	13.15
NM_001181641.1	853222	NUC1	48.5	69.07	50.52	72.98	73.94
NM_001178853.1	856673	UTR4	142.14	120.81	122.43	116.09	118.3
NM_001178227.1	851286	SWH1	43.1	39.8	35.5	24.58	30.49
NM_001179882.3	853967	SRP40	95.56	197.15	172.21	235.47	253.82
NM_001179231.1	856501	BIG1	41.5	25.03	24.05	24.38	23.99
NM_001182317.1	851148	CRN1	118.07	139.34	133.61	124.17	138.14
NM_001179998.3	850593	QCR6	180.15	251.09	219.29	226.41	235.49
NM_001183485.1	854232	MSA1	24.17	21.47	13.95	15.03	13.22
NM_001182845.3	855726	LST8	135.88	348.1	181.15	404.7	297.74
NM_001180251.2	851419	RPL35B	3009.39	2521.77	2953.98	3486.65	3176.08
NM_001180893.3	852856	SCW11	94.82	69.19	104.62	55.8	92.68
NM_001182059.1	850869	DPH5	260.6	335.13	297.6	338.2	324.74
NM_001181385.3	853172	GND2	10.2	10.92	8.67	6.56	5.87
NM_001182389.1	854977	NDC1	42.86	37.95	35.53	36.7	39.48
NM_001180554.3	851833	TRS23	163.28	167.95	132.72	142.03	121.16
NM_001182980.1	855580	MEP2	30.61	9.35	12.45	7.14	8.67
NM_001183096.1	855463	DSL1	28.25	28.13	23.6	28.44	26.5
NM_001181605.1	853267	CPS1	63.14	52.55	42.25	49.48	44.01
NM_001179158.1	856423	DAP2	61.05	44.38	40.6	40.99	41.04
NM_001178261.1	852260	HAP3	126.29	94.91	98.07	100.06	91.45
NM_001181249.1	853017	COG2	55.12	49.08	42.48	51.09	43.82
NM_001179014.3	856861	DSE1	190.28	161.47	205.92	145.82	159.7
NM_001179749.1	853652	LOT5	40.8	76.33	63.71	75.19	76.98
NM_001305015.2	856047	YPL060C-A	4.22	2.91	1.59	2	2.23
NM_001182509.1	855026	SEC59	19.33	15.18	14.13	14.86	13.07
NM_001178469.2	852418	GRS1	264.53	273.76	278.95	320.71	327.32
NM_001180809.1	852112	PLM2	7.33	9.96	21.03	8.3	10.73
NM_001182767.1	855302	TIF11	2316.37	2107.89	1980.14	2850.36	2744.14
NM_001178166.1	851212	CCR4	22.61	25.42	25.3	21.37	23.37
NM_001179407.3	854753	RGI2	2.95	0.81	1.23	1.15	0.89
NM_001179217.1	856487	RTC3	519.96	354.34	383.19	245.46	254.69
NM_001183317.1	854092	APM4	88.49	60.78	61.08	62.67	64.46
NM_001180955.1	852790	LIF1	28.95	23.56	18.72	23.49	21.32
NM_001183615.1	854371	LIP5	57.05	56.07	44.47	60.56	65.33
NM_001181943.1	850745	ERG3	2397.27	1827.69	1818.79	450.57	378.8
NM_001180126.1	851492	COX9	146.01	177.69	150.77	175.45	148.31
NM_001182121.1	850935	TOP3	4.17	5.48	2.96	5.01	4.21
NM_001179598.3	853836	IXR1	92.31	92.5	68.2	83.1	65.27
NM_001181435.1	853456	PRE3	595.31	471.51	466.53	432.7	424.13
NM_001183937.1	855980	RNY1	45.27	26.65	25.8	27.16	26.47
NM_001181173.1	852935	RME1	186.36	145.88	128.38	118.4	118.08
NM_001178523.1	852472	SWD3	39.03	35.29	38.99	37.85	35.67
NM_001180740.3	852042	NPL3	334.41	418.34	314.25	375.54	375.65
NM_001180368.3	851632	MAK21	55.95	83	78.26	90.7	96.5
NM_001181981.1	850783	GIS3	50.6	46.39	31.48	37.8	32.9
NM_001181682.3	853481	MDE1	140.19	149.93	154.54	214.91	200.48
NM_001181372.1	853158	MPC3	52.63	47.38	16.72	12.37	21.34
NM_001179738.1	853682	EBP2	142.33	236.06	192.19	290.72	278.53
NM_001182493.1	854909	ERO1	64.64	165.81	110.95	127.77	147.71
NM_001180016.3	850612	RET2	106.98	162.28	163.07	158.12	169.16
NM_001184073.1	855869	APM1	88.41	77.61	58.9	65.12	59.6
NM_001183249.1	855809	HXT17	4.91	5.97	4.33	3.68	3.3
NM_001178652.2	850353	YCL002C	68.9	67.88	61.57	75.12	74.01
NM_001180607.3	851893	BFR2	52.11	96	67.79	96.48	109.16
NM_001183038.1	855521	NNR1	294.57	177.35	171.95	120.33	131.03
NM_001184179.1	856197	DIB1	240.1	197.34	196.41	186.09	172.49
NM_001179335.3	856611	MNL1	17.53	23.4	22.8	21.57	20.95
NM_001183561.3	854310	LSC1	197.78	145.62	135.85	128.86	138.3
NM_001182633.1	855162	JLP2	32.62	26.78	24.52	38.2	31.4
NM_001182187.1	851006	ECM38	42.07	26.55	25.47	20.08	18.74
NM_001178905.1	856733	HEM14	97.45	62.46	56.52	36.34	41.51
NM_001183480.1	854227	CKA2	123.05	146.82	138.18	140.35	144.28
NM_001183120.1	855439	POP3	34.81	57.49	47.69	53.91	54.96
NM_001179723.2	853699	APE2	65.84	58.59	53.2	47.67	50.34
NM_001181822.1	850658	RTT109	16.67	15.74	14.36	20.58	18.28
NM_001179894.1	853979	YKR104W	18.95	3.17	4.85	2.9	2.41
NM_001182479.1	854922	NAB6	46.04	49.33	45.32	35.65	47.45
NM_001178703.1	850298	KRR1	168.63	268.89	233.27	398.68	372.7
NM_001181666.1	853465	TDH2	7045.21	6889.33	7655.49	7018.13	6448.07
NM_001180409.1	851678	ARX1	56.85	93.6	80.2	109.86	115.62
NM_001182968.3	855593	CPT1	71.01	98.35	92.71	93.9	99.91
NM_001348873.1	854004	YOL160W	5.25	2.47	3.37	2.44	3.63
NM_001184061.1	855829	YPL247C	63.81	63.7	55.95	48.02	47.74
NM_001183883.1	856036	BTS1	55.97	47.21	37.19	45.54	50.31
NM_001183628.1	854384	NPT1	231.25	287.52	252.91	235.43	260.05
NM_001184290.1	856323	HPA2	1.71	2.12	2.05	2.22	1.65
NM_001181235.1	852998	VOA1	722.53	456.93	478.93	503.36	596.27
NM_001348831.1	850525	YFL019C	16.01	3.11	2.81	2.3	1.5
NM_001180620.3	851907	SSF2	47.82	47.75	36.77	54.5	55.82
NM_001179147.1	856410	YSC83	92.33	78.04	78.61	70.49	65.91
NM_001182469.1	854864	PML39	46.04	34.07	28.06	34.31	30.91
NM_001181431.2	856623	YHR214C-B	2.38	221.88	185.63	143.94	129.43
NM_001180798.3	852101	PKH1	33.77	21.54	21.44	15.46	16.18
NM_001181591.1	853282	CIS3	1314.21	2057.29	1775.86	1784.53	1766.45
NM_001180466.3	851737	SAC3	25.3	21.73	19.42	18.05	20.77
NM_001182891.1	855675	COX5A	191.79	319.64	307.24	318.79	324.88
NM_001178545.1	852496	YBR197C	75.5	78.34	67.1	54.64	60.25
NM_001179838.1	853922	NAP1	285.77	347.78	324.64	332.32	369.87
NM_001182249.3	851074	VPS38	38.16	31.24	26.54	28.14	27.15
NM_001182912.3	855650	MLF3	107.91	132.46	97.99	100.35	106.2
NM_001180268.1	851319	NHP2	786	1085.2	1026.91	1325.59	1333.07
NM_001180823.3	852127	SLF1	28.47	20.84	21.46	23.39	25.57
NM_001179274.1	856546	DSE2	275.68	239.91	260.27	176.7	197.98
NM_001180293.1	851365	MFG1	37.09	41.45	23.49	33.06	29.68
NM_001179001.1	856847	SWI4	14.61	10.43	9.56	11.34	9.2
NM_001182522.1	855041	PEX12	34.36	31.56	28.22	34.24	29.36
NM_001183686.1	854441	HRK1	82.95	88.34	64.06	56.68	50.81
NM_001183861.1	856060	SGF11	68.6	73.55	65.95	57.69	60.74
NM_001180942.1	852803	HNM1	23.8	34.15	27.88	36.88	39
NM_001182107.1	850917	CCC1	108.72	47.4	58.85	38.69	41.84
NM_001180596.1	851882	NSE3	88.02	82.17	91.16	90.36	93.52
NM_001183330.1	854079	MDM20	14.7	20.88	18.99	23.41	26.61
NM_001182755.1	855289	RKR1	14.09	11.64	12.78	12.38	13.14
NM_001178402.1	852343	YRO2	529.5	156.15	198.58	128.33	127.53
NM_001179385.1	854776	CKA1	131.66	142.04	127.11	151.62	148.08
NM_001181008.3	852734	MRF1	43.22	24.77	22.03	30.4	30.91
NM_001181065.3	852675	EMP24	759.75	673.8	685.27	713.31	732.83
NM_001184083.1	855859	KAR9	19.37	20.21	17.7	18.13	17.58
NM_001181805.1	853612	HMS2	109.19	92.33	85.49	82.09	77.29
NM_001178349.1	852286	NTH2	41.16	26.65	23.76	21.29	20.48
NM_001181968.1	850770	GAL2	6.89	6.51	5.16	5.92	5.18
NM_001184342.1	855192	YMR158C-A	1.37	0	0	1.36	0
NM_001182235.1	851060	CIS1	77.47	19.49	16.82	71.45	37.43
NM_001180353.1	851615	RPC11	38.05	42.02	36.5	51.67	48.64
NM_001180282.1	851304	FMP45	15.52	7.55	4.95	3.32	2.72
NM_001181187.2	852949	PEF1	56.98	53.42	43.73	47.36	50.36
NM_001179474.1	854680	STH1	23.31	25.58	25.34	26.98	28.85
NM_001178536.3	852486	NTC20	76.43	59.97	54.82	53.42	56.09
NM_001178304.1	852215	PRX1	389.16	238.5	239.7	202.73	219.51
NM_001178970.1	856812	YER079W	194.33	136.21	128.09	96.54	91.95
NM_001179262.1	856533	ECM14	94.99	67.63	64.16	72.19	70.77
NM_001181359.3	853145	BNS1	54.55	28.12	34.31	40.84	33.15
NM_001184258.1	856290	SGV1	41.48	42.22	31.62	36.56	38.3
NM_001181123.1	852635	MNT2	38.78	47.88	43.9	42.79	47.11
NM_001182286.3	851114	SKI2	21.35	24.64	22.19	20.59	23.16
NM_001182878.3	855689	BDP1	67.69	57.81	53.68	51.81	51.83
NM_001183828.1	856093	CIP1	358.66	190.66	203.38	163.52	98.36
NM_001182556.1	855080	FET3	220.69	269.22	213.58	223.92	173.84
NM_001178890.1	856634	YEL075C	1.82	1.6	0.4	1.85	0.94
NM_001183024.2	855535	UBP10	46.52	55.5	52.7	45.15	54.03
NM_001182725.1	855258	TRS130	13.63	10.94	10.48	11.71	11.82
NM_001181485.3	853395	TDH1	4843.04	2417.8	2556.46	1679.71	1766.94
NM_001178780.1	850433	CPR4	217.03	117.11	118.91	86.98	88.75
NM_001182028.1	850832	RRN5	18.92	17.65	19.88	16.91	15.42
NM_001183464.1	854210	TOM6	16.1	13.05	18.32	18.78	13.67
NM_001178646.1	852601	MAL31	26.55	14.28	16.24	9.32	6.72
NM_001182497.1	855013	CDC5	32.39	17.62	17.99	22.51	17.5
NM_001181752.3	853557	RPL43B	1678.97	2015.99	2155.22	2691.5	2190.92
NM_001179027.3	856877	YER137C	31.26	29.74	26.54	35.85	23.28
NM_001181620.1	853252	SWE1	14.6	17.37	19.53	15.02	17.35
NM_001178248.2	852275	HIR1	9.82	9.56	8.23	10.2	9.47
NM_001178153.1	851225	FUN14	179.83	150.56	136.48	137.61	159.8
NM_001180649.3	851942	YDR341C	271.65	262	241.16	263.99	284.94
NM_001184029.1	855886	CBP3	78.39	62.01	56.69	59.41	61.51
NM_001183605.3	854358	YOR186W	3.02	3.5	2.71	3.89	4.02
NM_001180141.1	851477	RPL13A	2561.94	3006.73	3171.39	3516.51	3639.66
NM_001179284.1	856558	SPO16	4.03	10.84	9.04	15.3	10.87
NM_001184481.1	853850	YKL018C-A	124.49	69.15	69.44	68.16	64.74
NM_001348891.1	852508	YBR209W	0	0.23	0.22	0	0.26
NM_001180981.1	852762	CDC20	15.36	10.91	12.24	13.21	12.14
NM_001178943.1	856778	HOM3	171.45	171.41	181.61	104.19	144.45
NM_001182998.1	855562	YGP1	1362.5	313.94	278.7	134.22	166.28
NM_001184229.1	856250	RPS23B	7999.08	6287.85	7258.25	9586.62	8694.28
NM_001183167.1	855387	PEX6	14.61	11.09	12.38	10.3	12.34
NM_001180724.1	852025	SYF1	16.61	13.81	12.78	15.7	15.31
NM_001179851.3	853935	KTR2	38.75	43.91	37.25	32.3	45.05
NM_001181738.1	853543	AIM24	74.21	62.61	58.2	65.34	68.81
NM_001182093.1	850903	ENT2	152.85	98.52	98	82.07	86.85
NM_001179397.3	854764	SYG1	49.09	54.44	47.78	47.38	51.31
NM_001180926.1	852819	DUO1	20.05	28.05	25.29	34.88	33.13
NM_001178414.1	852358	NRG2	416.78	154.32	86.78	94.27	54.02
NM_001184411.4	851128	YLR410W-B	135.46	77.24	80.87	77.44	59.98
NM_001179901.1	850478	YFL066C	4.68	4.91	3.54	3.52	3.95
NM_001181421.3	853209	MAL12	4.3	6.12	4.06	5.72	5.49
NM_001184164.1	856180	ISA2	138.15	91.44	92.62	89.78	93.5
NM_001179653.1	853775	CYT2	82.85	41.95	42.89	46.18	52.88
NM_001183217.3	855776	YNR040W	57.6	41.28	39.69	39.4	44.23
NM_001182421.1	854940	MFT1	58.43	45.41	34.9	53.88	52.56
NM_001180994.2	852748	RSM23	81.81	59.13	50.06	56.8	57.38
NM_001183811.3	854573	HSP33	0.79	0.92	0.39	0.74	1.05
NM_001181203.3	852964	SMD1	141.07	92.15	78.04	102.11	91.1
NM_001183342.1	854065	MPD2	70.85	61.43	64.47	62.61	63.78
NM_001178893.3	856719	NOP16	155.52	180.43	164.79	226.66	210.29
NM_001182647.1	855176	NDE1	63.43	55.01	53.06	71.32	81.44
NM_001183592.1	854344	DCS2	175.32	98.72	94.29	60.81	52.24
NM_001180583.1	851868	BSC2	49.51	57.06	55.92	42.11	45.01
NM_001180530.1	851808	YDR222W	47.84	60.66	48.22	59.31	50.59
NM_001180220.1	851394	DHH1	21.54	29	22.15	26.42	23.56
NM_001183758.1	854516	YOR338W	43.33	49.38	10.11	63.41	31.68
NM_001181281.3	853056	RSR1	51.3	84.19	65.33	88.08	75.66
NM_001179422.3	854738	HOP1	6.6	5.17	4.83	5.52	4.36
NM_001180154.1	851462	PMT1	75.56	84.02	81.86	77.1	77.77
NM_001183815.1	856106	HAT1	53.43	36	33.18	43.42	43.33
NM_001179708.1	853715	MRP8	840.47	518.06	544.98	357.58	360.19
NM_001183195.1	855752	RCF2	239.97	342.71	280.21	278.28	291.51
NM_001178876.1	856648	CIN8	9.65	14.63	11.77	16.61	15.82
NM_001183283.1	854128	YOL029C	44.69	53.21	49.06	44.39	45.34
NM_001181912.1	850712	SNF7	324.89	202.56	180.37	199.02	200.11
NM_001178765.1	850418	YCR051W	183.03	204.31	188.35	215.67	206.63
NM_001181427.1	856395	TIM10	2785.41	1931.63	2130.12	2815.42	2899.38
NM_001183951.1	855967	GIP3	20.89	16.08	16.58	12.84	18.67
NM_001179958.1	850540	SMC1	14.32	17.98	14.97	19.21	16.56
NM_001182639.1	855168	PSO2	16.68	13.47	11.84	12.29	12.53
NM_001180045.1	851295	YAR066W	6.28	2.11	2.11	4.19	1.64
NM_001178960.1	856800	ARG5,6	66.3	20.18	22.17	20.68	23.1
NM_001179827.3	853909	SPC34	42.79	34.52	34.06	41.73	39.34
NM_001180748.1	852050	DOT1	14.57	13.81	12.88	16.56	14.28
NM_001180376.3	851640	DOS2	155.1	98.5	88.38	112.51	114.98
NM_001179745.1	853675	COY1	39.68	40.55	31.18	36.11	35.49
NM_001179453.1	854701	SLM1	47.5	46.1	31.9	35.95	38.83
NM_001181380.3	853166	NOP19	51.46	57.65	51.16	61.39	60.6
NM_001183260.1	854156	TOP1	33.09	40.98	36.17	38	37.4
NM_001183678.3	854433	RPT4	186.91	158.2	151.92	153.62	161.18
NM_001181314.3	853097	TYS1	66.19	71.39	82.52	512.28	562.62
NM_001182898.1	855665	ARP5	50.81	46.01	44.36	48.4	49.7
NM_001180938.3	852806	HSF1	65.58	66.68	58.97	54.86	50.11
NM_001179974.1	850561	GCN20	92.76	96.78	93.14	95.59	106.29
NM_001180429.3	851699	DPB4	86.3	67	63.66	79.6	76.22
NM_001182704.1	855237	VTI1	189.96	134.67	131.59	117.34	114.97
NM_001179021.1	856868	RPS26B	10090.7	7945.23	8669	10045.3	9195.16
NM_001182115.1	850928	ECM22	35.28	26.11	23.06	23.16	26.49
NM_001183048.1	855511	MER1	14.24	19.03	12.51	18.88	12.41
NM_001183904.1	856015	RPS6A	2476.33	3014.12	3187.95	4326.57	4288.57
NM_001178798.1	850454	MSH3	13.19	10.4	10.3	10.26	10.56
NM_001179592.3	853842	GPX1	104.86	49.96	48.37	51.33	37.26
NM_001178548.3	852499	BEM1	49.23	50.49	45.08	45.06	46.76
NM_001180484.3	851757	UBC1	450.04	322.75	307.76	362.06	349.58
NM_001180031.1	856740	SBH2	2131.2	1493.13	1991.68	1876.56	1534
NM_001178969.1	856811	ICP55	34.59	31.14	27.88	27.72	27.34
NM_001181977.1	850779	XDJ1	61.04	43.95	35.28	34.9	35.01
NM_001182907.1	855655	RPL16B	4137.12	5427.51	5626.09	5640.07	5655.22
NM_001180552.1	851831	PEX5	42.43	33.72	27.85	29.62	31.23
NM_001178315.1	852203	SSA3	14.58	10.42	11.56	7.96	10.91
NM_001183471.1	854217	TMC1	587.58	398.99	321.7	350.86	259.4
NM_001178698.1	850304	SPB1	40.21	60.32	47.49	60.34	65.28
NM_001179733.1	853687	MRP49	185.73	110.07	103.36	108.6	104.27
NM_001183381.1	853993	RPL25	10783.5	11405	14588.8	13826.8	12358
NM_001181596.1	853276	YJL163C	26.7	11.51	13.9	9.93	11.21
NM_001178177.1	851201	PRP45	33.95	28.29	20.97	26.3	25.81
NM_001182514.1	855032	PEX9	3.12	2.9	2.97	3.32	3.24
NM_001180117.1	851501	USO1	22.66	17.72	15.15	18.07	17.86
NM_001178855.3	856671	UTR2	237.58	175.58	198.12	179.47	224.97
NM_001181890.1	850689	CMS1	97.4	103.24	90.56	134.1	125.69
NM_001270739.1	1466443	YBR056W-A	9.6	13.86	9.37	19.21	17.21
NM_001180260.1	851327	MGT1	80.84	43.87	39.18	58.42	53.59
NM_001181044.3	852696	TOS3	89.67	69.76	38.88	50.47	43.51
NM_001181190.1	852952	ADE6	69.46	65.82	76.72	81.48	74.36
NM_001181493.3	853386	BNA3	111.88	64.49	60.15	63.84	68.49
NM_001183804.1	854566	FRE5	30.05	21.05	14.69	18.75	15.12
NM_001179390.1	854771	APQ12	442.25	235.94	291.51	310.54	306.06
NM_001182825.1	855362	PRE5	319.48	405.61	376.63	384.32	342.57
NM_001182570.1	855094	ABF2	1295.15	933.88	822.49	984.53	956.07
NM_001179953.1	850534	IES1	57.61	56.96	45.17	50.83	49.27
NM_001182920.3	855642	PMS1	5.37	8.12	7.79	9.57	9.42
NM_001182036.1	850841	YLR149C	34.67	21.96	14.36	12.14	9.83
NM_001178540.1	852491	RIM2	41.52	32.46	27.61	26.99	34.75
NM_001179305.1	856579	ENO2	8478.29	11180.3	12032.4	11612.9	12852.5
NM_001183368.1	854035	PTH4	33.3	24.07	24.46	25.39	24.16
NM_001184283.1	856316	PZF1	26.8	21.48	18.6	19.8	24.09
NM_001178300.1	852219	YEL1	16.49	14.79	12.67	12.73	15.36
NM_001179103.1	856362	NPR3	16.35	15.48	13.71	14.81	15.58
NM_001179718.1	853705	GPM1	22263.2	25378.4	27821.6	22298.3	22758.9
NM_001182102.1	850912	CDC123	33.71	31.48	28.61	31.54	30.57
NM_001182759.1	855294	YMR252C	54.76	24.25	21.14	31.88	34.12
NM_001180831.1	852135	SPS1	1.24	1.48	1.27	2.3	1.71
NM_001179374.3	854788	YIL024C	28.37	14.87	14.05	12.96	11.15
NM_001183598.1	854351	SYC1	65.42	50.11	39.18	60.51	50.94
NM_001183337.1	854071	ATG34	40.57	26.68	22.66	23.26	18.96
NM_001181300.1	853081	MSM1	22.36	16.84	14.91	17.03	18
NM_001184092.1	855851	YPL278C	3.84	2.02	1.73	1.69	2.29
NM_001181507.1	853371	SMC3	3.96	8.36	5.35	10.23	7.62
NM_001179292.1	856566	YAP1801	132.98	88.37	75.19	63.83	67.3
NM_001184170.1	856187	LTP1	309.82	246.22	257.73	290.3	278.64
NM_001181058.1	852682	YGL193C	26.52	17.38	14.16	18.33	14.62
NM_001182625.1	855154	EPO1	29.77	26.52	29.2	21.79	26.47
NM_001182464.1	854869	CAC2	19.38	31.98	24.21	32.27	28.87
NM_001182245.1	851070	ATG33	166.4	119.57	108.45	84.35	94.12
NM_001178948.3	856785	HMF1	901.87	726.61	721.66	605.34	597.03
NM_001183127.1	855427	PCL1	58.31	30.25	70.92	41.32	44.06
NM_001179842.1	853926	MRS4	71.03	66.3	34.29	65.08	52.59
NM_001184307.1	856252	TOM5	208.93	100.39	122.93	126.73	104.53
NM_001179816.1	853896	GCN3	77.89	102.5	104.61	109.92	109.33
NM_001180764.3	852066	NHX1	64.19	42.49	41.13	38.47	36.94
NM_001181136.1	852890	ECT1	135.3	158.21	132.22	140.02	141.21
NM_001184027.1	855888	LEA1	55.77	53.4	39.32	51.42	44.14
NM_001180197.1	851418	ARF2	668.33	556.43	514.23	553.07	511.16
NM_001181728.1	853534	LIA1	172.87	372.2	309.21	392.1	429.55
NM_001180133.1	851485	BRE1	57.77	62.66	52.95	58.92	63.99
NM_001180923.1	852822	RAD6	197.79	233.06	189.9	209.32	199.96
NM_001182488.1	854914	PGA3	222.39	219.05	241.84	260.89	290.66
NM_001179899.1	850476	YFL068W	2.07	11.72	0.8	1.68	2.46
NM_001178708.1	850292	HMLALPHA2	232.78	136.81	135.47	147.82	137.95
NM_001180625.3	851915	HIM1	15.27	12.44	11.77	13.1	10.64
NM_001178786.2	850440	PAT1	51.27	72.68	72.92	58.59	73.98
NM_001183891.1	856028	YPL077C	38.64	38.93	28.66	41.36	31.41
NM_001182844.1	855727	MRP7	126.43	97.02	85.73	113.93	108.88
NM_001183538.3	854286	RIO1	24.73	35.5	25.66	33.82	38.13
NM_001178560.3	852513	NGR1	62.21	47.48	44.55	37.93	35.86
NM_001179153.1	856418	MYO1	12.81	11.71	7.32	13.15	10.22
NM_001178923.3	856754	FIR1	13.89	16.9	13.48	18.07	14.3
NM_001182595.1	855120	SNO1	74.87	21.82	22	12.51	11.2
NM_001180796.1	852099	PAC11	7.82	10.49	11.71	11.57	11.02
NM_001181818.1	853625	MPH3	18.69	13.05	12.62	12.09	11.94
NM_001179127.2	856338	ARN2	372.95	199.43	218.5	176.46	110.08
NM_001182429.1	854932	DAK1	111.14	100.72	94.36	81.31	91.52
NM_001183456.1	854202	CYC2	65	47.61	40.3	43.5	44.7
NM_001180537.3	851815	IVY1	54.64	53.96	44.51	46.66	46.06
NM_001183723.3	854481	BIL1	56.36	57.09	43.95	49.31	31.7
NM_001178612.1	852567	YPT10	101.29	77.4	58.69	69.98	63.52
NM_001178882.1	856643	YEL067C	34.63	22.67	18.26	16.79	11.9
NM_001181903.1	850703	PML1	63.8	88.95	80.37	92.81	80.39
NM_001184553.1	1466529	YHR086W-A	1.85	0	0	0	0
NM_001182161.1	850980	MCM5	25.03	21.77	22.25	22.8	22.68
NM_001183095.1	855464	SIP3	14.81	16.82	14.03	16.8	15.99
NM_001181116.1	852642	RMR1	55.31	29.9	28.1	29.32	27.87
NM_001184142.1	856158	THP3	75.41	72	66.28	63.35	61.85
NM_001182954.3	855607	DMA2	28.54	28.67	26.3	18.85	22.42
NM_001178417.1	852361	TAT1	70.33	95.73	65.94	82.73	84.09
NM_001183792.1	854554	NDD1	33.66	49.05	36.63	39.54	40.34
NM_001181481.1	853399	UBX6	58.17	47.42	34.39	42.13	36.25
NM_001182023.1	850827	TIS11	109.07	333.77	90.81	251.56	204.44
NM_001178774.1	850427	BUD31	16.81	24.2	19.58	18.72	17.55
NM_001183735.1	854493	SFG1	29.32	20.42	15.94	37.46	25.1
NM_001179334.1	856610	RPS4B	2242.63	2739.67	2910.09	3039.15	3298.79
NM_001183835.1	856086	ECM23	0.38	0.39	0.19	0.48	0.21
NM_001183187.3	855744	CSE2	95.6	61.83	42.38	65.58	45.82
NM_001181549.1	853326	NCA3	45.66	32.55	22.57	25.55	19.32
NM_001183664.1	854419	DGA1	67.68	43.59	39.82	40.67	39.18
NM_001181756.2	853561	YJR098C	6.99	7.07	5.65	6.48	7.47
NM_001179269.1	856541	SPS100	3.77	3.71	2.63	3.41	3.36
NM_001180043.1	851229	PAU8	536.97	1.04	2.81	0	0.41
NM_001180416.3	851686	TRS85	20.43	15.21	16.07	14.45	17.05
NM_001182375.1	854991	PSP2	21.14	17.63	17.82	18.11	19.17
NM_001183349.1	854058	HMI1	10.63	6.79	7.5	7.51	9.02
NM_001179662.1	853766	CWP1	84.01	215.07	254.35	104.75	375.87
NM_001181290.3	853065	RTS3	159.47	468.81	78.67	304.96	188.05
NM_001182173.1	850992	CTS1	578.8	560.64	531.86	495.17	479.1
NM_001180210.1	851404	RPC53	66.01	90.86	85.42	80.01	93.78
NM_001183971.1	855946	TGS1	26.21	43.53	33.52	44.95	40.66
NM_001181150.1	852904	YGR021W	99.76	75.47	79.5	75.24	85.45
NM_001179527.1	854821	IST3	183.48	92.19	91.97	129.54	111.23
NM_001183161.1	855393	LEM3	43.14	28.51	27.88	32.62	33.17
NM_001184569.1	1466421	YLR342W-A	2.34	1.6	3.81	1.56	2.66
NM_001182345.3	851180	NBP1	26.65	24.09	22.58	23.01	19.73
NM_001180987.3	852755	NAB2	91.16	133.26	100.9	111.18	104.96
NM_001184130.1	856145	HTS1	200.72	203.71	186.87	202.26	199.48
NM_001183200.1	855757	SNF12	36.71	28.68	25.1	26.02	26.58
NM_001181611.1	853261	ATG27	164.48	145.37	134.98	145.28	152.53
NM_001182149.1	850966	YPT6	204	115.34	105.79	126.32	145.1
NM_001183032.1	855527	YNL194C	24.56	23.48	14.28	15.04	10.01
NM_001181742.3	853547	YJR085C	2237.53	2680.76	3026.48	2969.47	2697.6
NM_001182717.1	855250	MGL2	98.4	71.87	70.73	59.61	66.35
NM_001179855.3	853939	PAM17	281.42	225.79	203.52	200.14	201.87
NM_001179033.3	856886	DDI1	70.48	73.49	57.08	58.09	55.95
NM_001182501.1	855017	TAF4	95.59	94.96	77.91	93.12	87.54
NM_001178869.1	856656	RPL12A	4131.67	4014.17	4301.6	4926.55	4765.11
NM_001180614.1	851900	YDR306C	59.31	49.42	35.94	44.04	43.69
NM_001179648.1	853780	RRP14	128.11	147.67	121.08	191.07	186.91
NM_001178495.1	852444	RTC2	55.35	19.19	13.41	12.81	10.81
NM_001180405.3	851671	MSH6	3.18	9.42	5.98	10.39	8.27
NM_001178642.3	852597	SUL1	14.23	11.27	11.74	8.28	9.78
NM_001183959.1	855958	KES1	213.46	172.1	175.18	147.93	176.82
NM_001179540.1	854835	YAP5	39.65	41.89	21.97	46.82	31.81
NM_001180226.1	851388	FAP7	84.3	69.97	66.56	112.92	98.89
NM_001180732.1	852034	DYN2	309.25	246.89	283.9	349.56	271.58
NM_001180363.1	851625	PST1	186.28	142.58	157.48	84.85	122.33
NM_001181414.1	853202	ZUO1	507.5	725.76	629.11	756.87	846.91
NM_001183444.1	854190	HST3	33.62	14.7	25.71	19.45	20.7
NM_001179964.1	850549	SPB4	31.05	49.85	40.87	46.96	49.9
NM_001183177.1	855377	YRF1-6	17.49	16.21	15.69	10.61	15.89
NM_001179116.1	856349	MUP3	29.79	5.59	3.72	11.67	8.92
NM_001178627.1	852582	PAF1	126.17	130.72	102.87	120.02	114.6
NM_001180081.1	851539	GPD1	673.92	514.06	443.5	277.57	311.29
NM_001178287.1	852233	EDE1	65.41	56.32	53.57	43.86	50.21
NM_001183981.1	855936	REV3	11.1	9.39	8.28	8.03	7.68
NM_001180971.1	852772	MLC1	590.16	440.92	454.95	478.22	494.28
NM_001179466.1	854688	RHO3	172.6	181.31	156.88	197.13	180.74
NM_001179986.1	850577	ATG18	39.71	41.06	33.24	34.42	37.14
NM_001180311.3	851566	RCR2	73.19	70.8	58.89	56.92	55.26
NM_001184297.1	856330	ARR2	8.04	9.02	7.44	10.54	6.5
NM_001181876.1	850670	YLL056C	11.7	11.37	11.37	11.37	9.18
NM_001183583.3	854335	GET4	187.13	184.68	162.48	194.34	193.61
NM_001180671.1	851965	ESC2	23.99	29.67	21.31	27.89	27.36
NM_001182293.1	851121	DUS4	26.4	37.09	30.76	34.41	37.37
NM_001178430.1	852376	UBC4	1089.28	1601.53	1414.04	1343.5	1232.16
NM_001182008.1	850812	YPS3	73.61	84.58	58.66	68.89	63.4
NM_001179279.1	856553	IMP3	48.26	82.05	63.4	95.85	81.93
NM_001184157.1	856173	ARO7	110.98	170.99	136.86	176.28	174.15
NM_001178998.3	856844	GLE2	76.44	76.93	75.9	78.01	78.66
NM_001183787.3	854549	SCP1	165.08	148.57	139.41	131.41	118.59
NM_001180028.3	853863	SFT1	320.76	266.51	330.65	409.32	394.39
NM_001179322.3	856598	CTF8	72.47	61.09	57.89	81.71	69.04
NM_001180098.1	851522	PRM7	151.97	77.97	72.82	39.43	82.52
NM_001178759.1	850412	RRT12	20.5	22.43	25.1	20.74	25.46
NM_001178837.1	856691	GEA2	20.09	20.76	21.01	23.28	21.63
NM_001184059.1	855831	YPL245W	21.69	39.48	34.24	44.93	50.29
NM_001180642.1	851934	SWR1	16.58	12.28	12.24	10.39	11.43
NM_001184308.3	851159	LSM3	204.82	344.6	294.66	306.35	304.95
NM_001184264.1	856296	MET16	149.51	78.6	66.8	65.17	62.25
NM_001178275.1	852245	POL12	8.81	14.34	12.22	14.96	13.54
NM_001184594.1	1466459	YGR146C-A	0	0	0	0	0
NM_001348853.1	850629	RRT7	0.4	0	0	0.41	0
NM_001184112.1	856125	YPR015C	27.84	25.62	28.24	22.07	20.77
NM_001182663.1	855194	ATG16	17.33	10.69	8.8	9.67	9.02
NM_001183301.1	854110	LDS2	23.31	14.88	14.7	9.15	8.8
NM_001179358.3	854809	URM1	274.64	183.35	197.36	344.62	272.64
NM_001181525.1	853353	SRS2	9.73	13.04	11.37	13.81	12.35
NM_001181161.3	852920	GSC2	30.2	20.52	24.35	11.26	16.37
NM_001183223.1	855782	TRM112	275.36	388.17	337.55	403.42	419.79
NM_001182536.1	855055	SUB1	240.92	180.25	151.13	190.95	206.1
NM_001178373.1	852313	OLA1	439.78	607.58	544.67	540.76	624.45
NM_001180307.1	851350	MPH2	0.17	0	0.22	0.27	0
NM_001183354.1	854053	PKH2	34.74	23.72	22.71	18.39	22.12
NM_001183068.1	855491	ELA1	38.02	48.08	39.78	39.21	41.78
NM_001181215.3	852977	PIL1	799.78	545.46	502.66	384.35	463.97
NM_001184000.1	855916	UIP4	97.66	43.99	35.62	35.46	27.54
NM_001182136.1	850951	YEF3	572.53	767.95	785.58	790.57	895.49
NM_001180001.1	850597	CDC26	142.51	92.28	74.49	73.2	73.01
NM_001183658.6	854414	ABP140	67.44	89	79.05	85.38	90.19
NM_001181710.1	853512	RAD7	36.25	29.65	25.71	24.49	29.12
NM_001178508.3	852457	CDC28	61.73	59.58	57.24	50.89	60.43
NM_001178816.1	856717	IRC22	588.55	571.64	499.22	499.74	550.07
NM_001179205.1	856474	PPE1	45.38	31.05	32.89	27.65	27.97
NM_001182805.1	855342	LCB1	122.64	107.7	111.32	93.46	102.46
NM_001183519.1	854267	CRC1	2.82	3.6	2.29	3.06	2.87
NM_001180514.3	851787	EBS1	33.95	46.54	43.31	42.61	47.74
NM_001181649.1	853214	IMA5	3.95	3.52	4.02	2.66	2.94
NM_001180393.1	851658	AFR1	23.46	17.27	13.6	14.64	13.77
NM_001179059.1	856916	RPH1	44.77	38.49	30.65	22.07	31.74
NM_001179625.1	853806	MPE1	46.69	43.35	36.93	40.47	39.07
NM_001179991.3	850583	ULI1	7.08	4.56	4.95	5.51	4.04
NM_001184474.3	853188	EFG1	78.87	109.62	95.7	222.7	168.29
NM_001178938.1	856771	SAP1	18.59	21.46	15.07	14.81	16.3
NM_001182780.1	855316	ZDS1	30.16	32.06	27.67	25.74	27.94
NM_001348892.1	852595	YBR292C	0.7	0.54	0.35	1.59	0.79
NM_001184619.3	1466516	KSH1	103.85	81.57	70.18	71.07	69.85
NM_001180957.1	852788	NUP145	17.3	25.19	24.7	22.75	22.89
NM_001183494.1	854242	UFE1	54.56	38.09	30.82	49.33	42.64
NM_001181563.2	853311	URA2	39.32	123.14	72.79	68.07	55.22
NM_001183082.1	855477	SUI1	2478.4	2059.38	2307.73	2106.02	2062.65
NM_001179479.1	854675	FKH1	19.42	28.65	23.68	37.8	30.39
NM_001179694.1	853730	PMU1	209.05	214.09	190.17	244.78	231.36
NM_001181861.1	850685	SDH2	121.69	103.12	94.28	78.13	99.76
NM_001179193.1	856460	PAN5	133.81	135.39	126.12	151.32	158.68
NM_001184310.1	850509	RPL22B	1252.67	643.67	633.43	834.52	800.26
NM_001180656.1	851949	PAL1	65.39	62.88	54.85	52.15	55.28
NM_001183645.3	854401	ISU2	435.73	326.18	311.65	486.51	304.87
NM_001181697.1	853495	YJR039W	11.79	7.63	7.47	6.51	6.18
NM_001180180.1	851436	YDL121C	350.26	510.48	577.58	750.32	720.12
NM_001178679.1	850323	LSB5	103.81	97.17	87.46	90.63	87.06
NM_001180449.1	851720	PEX7	35.89	31.79	30.05	27.4	27.26
NM_001182078.1	850888	PEX13	26	22.24	17.1	23.47	23.35
NM_001348814.1	851801	YDR215C	1.63	8.47	5.11	3.89	3.83
NM_001183725.1	854482	RRG7	105.17	123.96	100.48	109.46	113.04
NM_001182380.1	854986	APT1	443.94	389.28	422.36	524.24	553.37
NM_001180783.1	852086	JIP4	33.98	43.03	30.82	29.57	35.37
NM_001183922.1	855996	YPL108W	33.05	34.63	32.34	34.12	35.72
NM_001182262.1	851088	VID22	20.73	20.55	18.91	19.79	19.67
NM_001179777.1	853668	SAC1	127.58	103.4	103.7	90.73	95.68
NM_001182790.1	855326	RIT1	19.13	19	16.23	19.99	16.4
NM_001178582.1	852536	ARC40	374.5	278.31	267.63	247.98	254.32
NM_001183400.1	854019	PSF3	90.82	109.7	112.1	137.17	121.75
NM_001178335.1	852181	MRX3	27.95	35.59	32.72	27.18	33.17
NM_001183212.1	855771	ARC35	248.49	209.32	211.33	196.1	201.49
NM_001180860.1	856829	AIM11	151.79	92.08	97.23	90.65	94.11
NM_001182730.1	855263	UBP8	23.42	24.06	20.49	18.53	25.3
NM_001184255.1	856281	CUR1	80.36	295.5	160.19	217.23	269.45
NM_001181342.1	853127	RTA1	34.79	10.76	10.04	12.56	9.58
NM_001181024.1	852717	YGL159W	41.85	40.49	37.28	45.16	45.57
NM_001184125.1	856140	YOP1	1134.92	1022.84	1145.08	881.86	1025.02
NM_001184534.1	1500487	YKL068W-A	166.05	56.21	65.12	96.03	88.87
NM_001181835.1	850645	BPT1	17.2	13.64	13.89	14.66	15.08
NM_001179423.1	854737	SPO22	15.65	9.08	8.55	9.65	8.19
NM_001178159.1	851219	SYN8	64.29	75.18	69.36	75.51	71.29
NM_001182938.1	855623	MIC27	155.33	132.2	122.67	143.87	131.13
NM_001182052.1	850862	PUS5	84.61	45.07	42.29	44.64	38.77
NM_001183439.1	854185	HSP10	1577.48	1340.2	1402.82	1496.12	1528.68
NM_001348837.1	852849	YGL034C	0	0.92	0.18	0.18	0.41
NM_001182438.1	854896	YML079W	265.41	273.32	253.15	235.03	246.76
NM_001178386.1	852326	CHS2	12.55	9.12	7.55	11.42	8.77
NM_001181469.1	853417	TAD2	24.3	30.35	34.08	46.32	38.95
NM_001180240.1	851374	YDL180W	29.54	27.18	24.12	19.91	24.47
NM_001179088.1	856381	YHL008C	34.67	38.37	27.6	26.09	28.94
NM_001182474.1	854928	CTK3	63.87	55.69	42.24	48.56	43.96
NM_001180014.3	850610	YMR31	140.87	97.25	98.76	86.72	78.7
NM_001178802.1	850458	HMRA2	51	31.51	40.29	27.89	28.15
NM_001183566.3	854318	MDM32	33.31	30.48	20.54	26.88	25.53
NM_001182700.1	855231	MRPL24	135.16	85.67	76.63	94.52	99.12
NM_001183630.1	854386	MGM1	16.3	16.9	14.55	15.68	16.47
NM_001180434.1	851704	SWF1	36.4	25.69	27.32	23.18	19.39
NM_001183868.1	856053	LEE1	35.34	9.49	5.77	8.86	7.96
NM_001181924.1	850726	PAU23	35.54	12.2	12.78	10.48	8.18
NM_001178321.1	852197	YBL081W	32.5	39.53	28.91	30.92	35.45
NM_001184013.1	855902	YPL199C	218.21	185.92	178.26	195.82	173.18
NM_001183053.1	855506	IES2	77.91	59.38	52.95	59.69	61.15
NM_001178520.3	852470	SMY2	66.1	59.94	69.15	43.93	61.3
NM_001178188.1	851255	PTA1	37.24	39.02	36.39	28.56	35.32
NM_001181320.1	853104	HIP1	65.03	59.69	52.08	49.77	55.85
NM_001182408.1	854955	AIM32	22.48	15.04	11.46	17.06	18.3
NM_001180169.1	851448	TMA17	480.38	305.44	297.46	196.66	242.83
NM_001182205.1	851027	TAD3	47.02	51.37	47.09	49.99	45.89
NM_001179556.3	854852	LYS1	163.53	97.91	82.55	70.01	76.86
NM_001180381.3	851645	SNF11	108.99	88.7	79.75	78.92	60.06
NM_001180755.3	852058	RPS17B	5180.06	4280.55	5255.92	6540.33	6054.29
NM_001184278.1	856311	SEC23	103.33	124.81	124.64	104.93	117.8
NM_001181498.1	853381	DLS1	191.11	177.46	181.65	157.8	133.22
NM_001182584.1	855109	YMR085W	15.03	12.24	6.12	9.08	6.94
NM_001179797.1	853876	MEH1	87.59	74.52	90.43	75.53	63.23
NM_001183427.1	854170	SLG1	123.98	92.24	84.86	76.68	80.23
NM_001180329.3	851584	FAL1	20.67	26.6	23.42	33.06	32.9
NM_001183115.1	855444	MET2	39.7	25.77	23.36	21.83	18.39
NM_001178850.1	856676	UTR5	1.23	0.57	0.33	0.79	0.25
NM_001179450.1	854704	YIL102C	0.49	0.25	0.72	1.23	0.55
NM_001180112.1	851507	PBP4	147.08	150.01	139.13	129.32	137.44
NM_001179170.1	856436	BCD1	32.25	42.72	32.01	41.82	41.68
NM_001181662.3	853461	APL1	80.58	55.13	56.21	47.57	54.53
NM_001184678.1	3799968	YCL048W-A	0.78	2.38	0.38	1.95	0.87
NM_001184099.1	856108	PDH1	5.37	3.32	2.9	4.59	3.67
NM_001180685.3	851983	ATP17	182.41	175.43	165.28	208.2	200.34
NM_001178462.1	852411	RAD16	29.61	31.16	23.32	20.54	28.68
NM_001183386.1	853988	GAS4	4.52	3.86	4.84	3.98	3.57
NM_001183760.1	854518	RPA43	75.33	155.3	137.74	176.88	172.82
NM_001182064.1	850874	YLR177W	171.36	89.79	90.08	63.99	49.64
NM_001182677.1	855208	HOT1	29.46	24.31	21.15	21.86	21.68
NM_001180556.1	851835	YDR248C	126.84	75.25	70.36	90.36	86.8
NM_001181800.3	853607	YJR142W	160.79	76.08	75.84	73.75	73.09
NM_001178595.3	852549	ENP1	49.06	90.77	72.53	96.03	94.27
NM_001179762.1	853638	YKT6	440.9	339.47	347.66	439.97	439.93
NM_001183935.1	855982	MEI5	0.91	0.39	0.67	1.23	0.68
NM_001180047.1	852279	YBL005W-A	0	0	0.17	0	0
NM_001184244.1	856270	YPR147C	176.42	117.25	113.18	93.66	100.44
NM_001179235.1	856505	YPT35	21.53	24.19	14.92	16.24	15.36
NM_001181330.3	853115	YGR201C	181.02	85.4	86.47	88.07	70.33
NM_001178728.1	850373	CTO1	26.99	21.23	15.96	22.98	20.15
NM_001179877.1	853962	OMA1	51.04	74.4	61.77	71.07	69.11
NM_001184517.3	856928	SLO1	12.81	9.63	9.23	11.5	8.33
NM_001179436.1	854721	AVT7	151.48	93.76	90.37	90.98	90.63
NM_001183373.1	854030	MCH4	116.68	29.73	29.94	17.36	19.48
NM_001348821.1	856701	YEL014C	0.74	0	0.48	0	0.28
NM_001180885.1	852864	GET1	186.3	133.42	132.54	131.82	142.79
NM_001182820.1	855357	NIP1	56.78	73.01	67.27	57.57	73.67
NM_001182925.1	855637	TCB2	30.67	28.02	27.77	30.16	29.9
NM_001182041.1	850847	RNH203	109.7	151.47	148.7	190.11	154.7
NM_001183552.1	854301	EFT1	494.6	570.14	572.92	574.97	602.08
NM_001182607.1	855134	SPG4	35.7	32.79	11.75	10.46	7.93
NM_001178400.1	852341	RFS1	559.05	412.51	419.5	366.8	357.19
NM_001181010.2	852732	TIP20	29.05	24.63	26.21	28.21	28.29
NM_001183772.1	854534	TFB6	73.77	57.56	47.46	51.73	49.45
NM_001183877.1	856042	TIM50	128.78	132.71	115.46	117.35	133
NM_001181788.1	853594	STR2	55.51	35.19	29.67	29.42	30.8
NM_001182312.1	851143	SPP382	8.38	7.75	7.06	8.22	8.77
NM_001178790.1	850445	TUP1	54.24	90.19	82.05	78.65	80.57
NM_001182849.3	855722	YNL010W	579.25	627.18	597.49	701.57	684.28
NM_001179309.3	856583	STB5	10.59	8.49	7.72	10.78	8.97
NM_001181637.1	853226	RCY1	20.76	18.89	17.28	18.4	17.73
NM_001184422.3	851850	YDR261W-A	0	0.25	0	0.51	0
NM_001183692.1	854447	TPO4	96.62	91.25	60.19	79.61	89.05
NM_001181986.1	850788	ICT1	82.12	113.91	89.65	64.6	67.49
NM_001181938.1	850740	FCF2	229.61	232	191.29	305.9	304.65
NM_001180629.3	851920	ASP1	153.88	296.91	270.9	286.94	283.47
NM_001181576.1	853298	TIM17	320.37	244.64	215.73	288.61	281.67
NM_001179180.1	856447	SMF2	35.27	42.81	36.84	32.98	38.38
NM_001179050.4	856906	YER160C	137.35	75.8	76.12	33.34	32.86
NM_001181723.3	853528	ARP3	259.6	180.54	183.87	153.92	169.61
NM_001179678.1	853748	ABF1	15.2	15.34	13.21	17.93	17.21
NM_001178201.2	851240	ECM1	103.95	123.15	112.22	202.61	187.07
NM_001180192.1	851423	SRF1	55.82	39.08	33.38	28.53	31.4
NM_001181071.1	852666	CHC1	24.8	23.85	20.21	18.74	19.45
NM_001183324.1	854085	NUF2	30.43	19.77	17.23	23.83	21.82
NM_001182192.1	851013	ACO1	262.74	66.96	76.18	54.31	70.92
NM_001179811.4	853891	ALY1	32.25	26.83	23.13	21.25	23.25
NM_001182984.3	855576	YNL146W	11.23	5.6	3.67	5.27	4.76
NM_001181131.1	852885	SWC4	51.91	41.7	31.93	37.07	38.5
NM_001181304.1	853086	ERG1	374.23	334.61	315.08	189.95	195.09
NM_001182394.1	854972	CGI121	93.54	91.47	76.89	97.39	94.65
NM_001181511.1	853367	PRY3	98.43	75.47	92.21	64.82	63.34
NM_001183269.1	854145	IRC10	15.24	16.15	6.55	17.15	11.69
NM_001183954.1	855963	MKK2	23.28	20.32	20.15	20.03	17.87
NM_001184225.1	856246	ANT1	52.89	54.38	46.83	56.89	60.56
NM_001178596.3	852550	HIS7	111.6	91	98.32	87.61	93.52
NM_001180048.2	852280	YBL005W-B	167.78	108.81	102.5	74.6	60.54
NM_001184414.1	855434	YNL284C-A	1.59	3.27	6.05	14.42	15.34
NM_001178183.1	851193	CDC19	8712.89	10624.4	10737.6	10207.6	10536.9
NM_001183477.1	854223	ASE1	12.29	8.5	6.96	10.36	7.39
NM_001178727.1	850372	POL4	13.86	12.18	9.66	11.45	10.06
NM_001184018.1	855897	HRR25	224.04	182.56	147.27	128.34	128.95
NM_001179234.1	856504	GRE3	185.06	282.09	272.25	183.95	212.65
NM_001181329.3	853114	ELP2	35.34	54.14	52.46	55.81	60.26
NM_001181674.1	853473	ILV3	295.27	288.2	306.34	192.7	292.38
NM_001179665.1	853762	UTP11	74.6	152.17	126.4	188.98	187.18
NM_001348874.1	854031	YOL118C	42.4	11.54	12.75	13.08	11.36
NM_001180884.3	852865	CKB1	121.64	113.64	107.01	117.53	113.93
NM_001183625.3	854381	NOC2	63.55	121.29	94.71	128.62	135.51
NM_001182690.1	855222	ADD37	156.69	124.32	144.13	130.31	114.54
NM_001180802.3	852105	RSM28	132.03	78.77	66.91	94.62	92.02
NM_001181812.1	853619	YJR154W	8.4	5.35	6.44	4.08	4.22
NM_001179905.1	850482	COS4	1.16	1.55	0.65	1.26	0.66
NM_001178401.1	852342	YBR053C	190.06	84.55	82.25	71.33	73.18
NM_001180991.3	852751	SCS3	45.91	63.76	63.32	67.29	58.74
NM_001182971.3	855589	FYV6	98.42	72.19	57.93	67.44	54.45
NM_001180543.1	851821	PRP42	45.57	38.68	33.43	41.71	40.74
NM_001182424.1	854937	ORC1	15.92	17.02	14.33	19.37	17.53
NM_001184602.3	1466535	YHR214C-E	1.78	1.81	1.24	1.28	1.43
NM_001178789.1	850444	TRX3	321.57	399.87	472.02	474.87	448.13
NM_001183755.3	854513	ALA1	66.14	94.51	92.33	95.05	94.7
NM_001182848.3	855723	IDP3	19.25	12.75	8.42	14.86	11.78
NM_001179603.1	853829	AIM26	3.38	2.11	2.22	1.51	2.11
NM_001180422.3	851693	YDR114C	0.5	0	0.24	1.25	0.56
NM_001180826.1	852130	EUG1	87.45	46.73	43.34	32.06	34.03
NM_001183818.1	856103	LSP1	1199.79	563.27	629.79	422.88	517.82
NM_001182566.1	855090	AVO2	16.35	17.15	13.91	13.81	14.22
NM_001178962.3	856802	TDA2	76.38	81.16	85.42	87.21	89.77
NM_001179381.1	854780	ULP2	16.79	17.38	13.24	13.49	14.92
NM_001180600.3	851886	SRP101	93.18	84.79	74.57	83.21	82.51
NM_001179889.3	853974	BAS1	20.81	31.3	24.23	20.22	27.25
NM_001182752.1	855285	YMR244W	0.81	1.83	1.19	2.44	1.54
NM_001182112.1	850922	YLR225C	133.99	64.29	70.52	54.94	60.38
NM_001183332.1	854076	AVO1	9.94	10.91	8.83	9.6	10
NM_001181132.1	852886	CUL3	20.64	20.13	16.88	19.63	19.39
NM_001179543.3	854839	MRS1	34.68	23.91	30.86	24.63	30.42
NM_001270749.1	854643	YIL163C	10.48	6.02	6.18	4.03	4.92
NM_001181182.3	852944	YGR053C	34.66	19.97	17.43	22.78	18.28
NM_001181251.3	853020	YGR122W	35.99	33.83	21.75	39.53	24.18
NM_001181973.1	850775	SMC4	10.27	10.62	9.97	11.2	11.55
NM_001182241.1	851066	YLR352W	19.56	17.31	12.68	12.62	13.16
NM_001183767.3	854529	PYK2	56.07	36.63	26.19	30.82	27.93
NM_001181952.1	850754	ENV10	321.1	242.48	255.25	274.73	265.44
NM_001179017.1	856864	LCP5	41.5	70.77	42.19	64.43	76.77
NM_001182701.1	855232	RPL36A	2210.65	2000.04	2517.73	2507.51	1997.72
NM_001182506.1	855022	ANY1	46.72	41.95	37.07	36.24	38.36
NM_001178864.1	856662	PAU2	175.89	21.25	24.97	8.29	7.6
NM_001183183.3	855739	VPS27	75.09	64.89	50.04	50.38	53.1
NM_001181440.1	853450	CTK2	34.69	31	25.95	32.48	30.54
NM_001178477.1	852426	OPY1	88.78	76.97	83.87	75.96	70.72
NM_001182178.1	850997	COQ11	175.5	105.71	103.03	100.56	98.71
NM_001184238.1	856263	KAR3	12.42	12.95	9.24	13.02	11.41
NM_001183940.1	855977	NAN1	41.93	73.33	67.32	76.37	84.68
NM_001179555.1	854851	MGA2	76.48	75.32	71.72	50.34	55.29
NM_001180206.1	851409	LDB17	38.54	28.38	31.03	25.53	27.03
NM_001178608.1	852563	RGD1	31.33	32.85	30.84	28.38	31.66
NM_001179099.1	856367	APM2	35.22	23.84	21.61	22.47	22.06
NM_001178253.1	852270	FMT1	3.82	3.76	3.59	3.37	4.11
NM_001180328.3	851583	DAS2	36.9	44.06	35.43	41.34	44.21
NM_001184427.2	851971	YDR365W-B	332.47	376.48	321.26	260.01	184.1
NM_001183136.1	855418	CLA4	18.86	19.43	18.5	14.22	17.13
NM_001183113.1	855446	BOR1	15.21	11.46	10.04	10.88	11.35
NM_001348833.1	850615	YFR054C	1.55	2.15	0.54	2.04	1.34
NM_001182297.3	851125	UTP21	30.74	36.03	34.32	38.65	44.2
NM_001183461.1	854206	CUE5	182.93	183.65	166.89	153.4	164.13
NM_001178306.1	852214	SEF1	9.36	11.73	8.79	8.82	9.65
NM_001184076.1	855866	FUM1	210.21	224.19	208.43	189.42	198.41
NM_001184686.1	3799974	YIL102C-A	21.6	8.38	10.97	8.66	14.1
NM_001183246.3	855806	BSC5	22.16	23.23	22.55	12.6	17.86
NM_001184462.1	850356	YCL001W-B	7.24	2.11	2.36	4.5	3.49
NM_001348838.1	852877	BRP1	1.88	2.27	2.69	1.03	1.15
NM_001179729.1	853693	PIR3	18.5	11.13	14.37	9.83	11.82
NM_001179589.4	853845	YKL023W	110.43	97.16	81.85	75.2	73.81
NM_001180480.3	851753	ARG82	15.23	14.23	15.39	13.7	11.72
NM_001182678.1	855210	DDR48	1331.63	541.83	456.83	287.98	301.03
NM_001179075.3	856934	PUG1	2.78	2.37	1.53	3.98	2.56
NM_001183602.1	854355	FYV12	0.98	1.16	1.44	1.15	1.65
NM_001180077.1	851544	ERP3	43.27	43.31	41.83	47.58	49.73
NM_001180728.1	852030	HKR1	11.82	12.26	13.34	10.63	11.97
NM_001178551.2	852502	COS111	16.33	7.1	4.76	9.59	5.98
NM_001178491.3	852440	SUP45	431.8	464.1	459.92	536.7	597.01
NM_001184151.1	856167	SMK1	18.91	15.6	18.5	12.25	12.98
NM_001183416.1	854001	YOL163W	8.17	6.11	3.77	5.18	4.29
NM_001181038.1	852702	XRN1	58.16	66.82	60.48	58.29	57.71
NM_001181375.1	853161	BRF1	33.34	33.93	30.3	36.41	37.3
NM_001179714.1	853709	SDH1	26.13	28.67	22.21	23.64	25.13
NM_001180931.1	852814	SGF73	45.06	38.52	33.21	30.42	30.19
NM_001181882.1	850664	MHT1	12.87	4.61	4.59	8.22	7.24
NM_001179395.3	854766	PIG2	72.69	51.75	40.25	34.53	29.64
NM_001182098.1	850908	ATG38	42.14	22.1	18.6	22.04	19.4
NM_001181770.3	853576	NNF1	33.09	67.96	58.09	47.36	59.68
NM_001179577.1	853858	CCE1	35.43	25.83	21.86	29.07	26.85
NM_001182644.1	855173	RPL13B	5172.76	5607.85	5953.2	6236.52	5960.31
NM_001178896.3	856722	YND1	31.84	35.97	31.5	29.12	32.22
NM_001182379.1	854987	UNG1	46.41	49.12	42.25	58.86	57.95
NM_001183587.3	854339	GLN4	73.01	115.09	113.13	134.57	134.73
NM_001178357.1	852294	HHF1	2312.31	1918.38	1646.95	3037.71	2030.05
NM_001180265.1	851322	HEM3	170.55	116.02	124.48	106	115.83
NM_001180066.1	851557	RPT2	234.26	236.66	226.17	247.13	241.95
NM_001181196.4	852958	YGR067C	7.45	4.94	3.33	3.94	3.19
NM_001184210.1	856229	PIS1	488.44	524.64	519.99	465.37	501.21
NM_001281536.2	855672	YNL054W-B	65.37	63.5	61.7	42.16	39.29
NM_001180290.1	851368	PTP1	60.36	44.97	46.14	40.33	44.07
NM_001180469.3	851740	NBP2	80.39	56.33	47.78	50.69	49.97
NM_001181959.1	850761	LAM6	34.68	26.41	26.23	21.14	23.18
NM_001178172.1	851206	SAW1	39.24	34.89	31.29	33.4	28.8
NM_001183086.1	855473	RPA49	107.37	192.16	161.84	220.42	245.25
NM_001181107.1	852610	KAP114	20.32	14.59	15.12	16.21	15.68
NM_001179419.1	854741	RPS24B	2281.88	2235.97	2567.03	2822	2756.36
NM_001184045.1	855845	FAS2	60.14	176.59	145.63	143.71	136.05
NM_001184139.1	856155	PUF2	12.39	16.24	10.11	14.89	11.43
NM_001179220.1	856490	YNG2	59.97	44.99	34.61	49.75	41.91
NM_001184301.1	856334	YPR204W	48.76	64.44	54.05	39.61	44.67
NM_001181478.1	853405	YJL045W	3.57	5.92	4.5	5.97	6.31
NM_001180788.1	852091	DIG2	47.94	40.89	32.78	46.51	37.11
NM_001182437.1	854897	CPR3	368.1	549.64	523.34	487.02	511.1
NM_001183286.1	854125	OPI10	108.66	238.07	118.21	180.59	173.98
NM_001179112.1	856353	GUT1	49.54	38.36	41.32	27.38	28.21
NM_001179920.1	850497	RGD2	26.15	25.46	22.56	26.81	27.73
NM_001181530.1	853348	PHS1	222.85	273.47	290.17	260.5	279.66
NM_001183909.1	856010	EEB1	158.97	191.12	158	175.01	338.26
NM_001182881.1	855686	BOP3	69.01	51.43	37.5	48.42	32.89
NM_001183715.1	854471	YOR296W	7.41	7.4	6.38	7.48	6.63
NM_001180454.3	851725	EKI1	27.08	19.53	18.45	19.43	17.61
NM_001180314.3	851569	SOK1	49.53	59.33	36.33	38.66	45
NM_001181601.2	853271	SET2	21.34	22.43	18.18	22.01	22.99
NM_001180278.1	851308	YDL218W	4.24	3.14	3.39	3.33	4.46
NM_001181868.1	850678	YBT1	25.27	22.08	23.99	22.49	24.34
NM_001181907.1	850707	YEH2	56.38	51.99	46.52	50.45	52.26
NM_001179700.2	853724	2020-10-01	8.3	7.52	6.98	8.14	8.46
NM_001182552.1	855076	STV1	33.17	34.88	28.49	32.11	32.53
NM_001182764.1	855299	PET111	10.62	6.8	4.67	6.18	5.81
NM_001180812.1	852115	SPG3	19.02	23.14	25.77	41.89	40.11
NM_001183099.1	855460	ORC5	49.34	36.26	42.28	28.1	36.58
NM_001181120.1	852638	FZF1	36.36	33.65	27.08	35.53	31.33
NM_001182283.1	851111	COX8	411.13	550.25	484.29	492.14	484.3
NM_001180661.1	851955	TRR1	746.72	613.68	608.26	651.53	620.07
NM_001181690.1	853489	CPR7	71.39	70.86	57.57	82.29	74.42
NM_001178973.1	856815	UTP7	50.36	90.88	79.98	91.17	96.42
NM_001178663.1	850344	DCC1	26.23	20.98	18.28	21.64	19.54
NM_001183896.1	856023	MOT1	10.11	12	12.3	12.31	11.5
NM_001179150.1	856413	YHR020W	118.81	142.65	144.15	149.24	154.48
NM_001178565.1	852518	ATG12	74.58	60.39	50.98	73.09	67.36
NM_001182226.1	851051	VRP1	62.65	49.26	51.25	35.52	35.89
NM_001181747.1	853552	GRR1	21.38	20.74	17.57	18.52	19.14
NM_001179859.3	853943	MET1	20.97	15.42	14.59	13.92	13.85
NM_001183533.1	854281	YOR114W	7.46	8.83	7.95	8.47	8.43
NM_001182341.3	851174	RIF2	16.94	13.94	12.94	14.82	12.97
NM_001179209.1	856478	IRE1	17.04	16.02	14.25	11.39	14.56
NM_001183509.1	854257	PTC5	57.28	53.72	48.08	47.76	52.29
NM_001178649.3	852603	PAU24	350.71	24.42	25.69	4.51	3.28
NM_001180978.3	852765	SLD3	20.5	20.57	17.73	17.67	20.05
NM_001180138.1	851480	MRK1	33.59	35.14	29.22	27.03	22.22
NM_001270751.1	854757	YIL054W	1.37	0.23	0	0.46	0.26
NM_001182959.3	855602	TOM70	129.62	117	101.64	113.87	131.03
NM_001184032.1	855883	SAR1	641.95	663.98	685.53	588.35	526.62
NM_001181545.2	853332	MDV1	28.81	23.29	21.92	24.05	28.42
NM_001183831.1	856090	IRC15	34.32	23.84	17.05	19.81	22.06
NM_001181362.3	853148	PHO81	29.71	25.74	16.03	24.91	25.51
NM_001180610.1	851896	GPI11	97.59	69.17	63.27	90.92	102.53
NM_001182083.1	850893	PWP1	65.54	102.73	90.57	114.74	122.79
NM_001180918.1	852828	PRM8	129.88	101.06	78.41	80.07	74.88
NM_001178421.4	852365	RDH54	25.36	37.74	32.43	35.39	38.8
NM_001182630.1	855159	POM152	17.75	15.98	17.13	17.12	18.01
[truncated: 3,839 more rows]
