# Supplementary material for: Inferring Gene Regulatory Network Architecture Underlying Complex Traits: An Integrative Analysis of Mutant Lifespan and Gene Expression Profiles Identifies Master Regulators and Key Functional Modules for Yeast Aging
Source: Aging Cell. 2026 Apr 25;25(5):e70511. doi: 10.1111/acel.70511 (PMC13109641; doi:10.1111/acel.70511)
Supplement: Supplementary file 10 — Table S9: Yeast strains & Plasmid & Primers used for this work. [file ACEL-25-e70511-s007.xlsx]

## Sheet: Primer
Primer	Sequence
ko-SSA4-F	AAATAACAAAAACAAGAAAAAAAATAAACAAAACAATAATCGACATGGAGGCCCAGAAT
ko-SSA4-R	AGAAATTCGATGCTGCTACTTCATCGCATCTTTGTATTTATCAGTATAGCGACCAGCAT
ko-CHS3-F	TGTTTAGACTATCCGCAGGAAAGAAATTAGAATGACCGGCTTGAATGGAGGACATGGAGGCCCAGAAT
ko-CHS3-R	TACTGTCTATGCAACGAAGGAGTCACTTTCCTCCTTCCGATTGAGAATATCAGTATAGCGACCAGCAT
ko-HSP26-F	CTTTGACAACATCAACAACGAAGTTGATGCCTTTAACAGATTGCTGGGTGGACATGGAGGCCCAGAAT
ko-HSP26-R	TCACTTTAGTTACCCCACGATTCTTGAGAAGAAACCTCAATCTTCTTGACCAGTATAGCGACCAGCAT
ko-MSB3-F	TGTAATTAGCATGCAGAACGATCAACAGAGGTTCTCCCTGCAAAATAGGAGACATGGAGGCCCAGAAT
ko-MSB3-R	CTTCCTCATCTGCTTCACTTTCTCCTTGATGCTATTATTCCAATGAACTCCAGTATAGCGACCAGCAT
ko-NIT3-F	GGGCGTGAAGATCGCCAGTATGAGTGCTTCGAAGATTCTTTCACAAAAAAGACATGGAGGCCCAGAAT
ko-NIT3-R	CTCTAATGCGCATTTACATCGGAGTACACGTCAAATCTTCTTTGTTTGGTCAGTATAGCGACCAGCAT
ko-SUL1-F	GAATATGTCACGTAAGAGCTCGACTGAATATGTGCATAATCAGGAGGATGGACATGGAGGCCCAGAAT
ko-SUL1-R	CGGGTATATCGATATGAAAAAACGGTAAATTTGTCCCAGTTGCAGCACATCAGTATAGCGACCAGCAT
ko-SUL2-F	GCAGGGAATTATCTAAGATATGTCCAGGGAAGGTTATCCAAACTTTGAAGGACATGGAGGCCCAGAAT
ko-SUL2-R	GGGATATCGATATGGAAGAAAGGTAGATTTGTTCCTGAAGCGGTATAAACCAGTATAGCGACCAGCAT
kd-TOP2-F	ATGATGAAGAGGAAAACCAAGGATCAGATGTTTCGTTCAATGAAGAGGATGACATGGAGGCCCAGAAT
kd-TOP2-R	GATATAAACATATAAAAAGAATGGCGCTTTCTCTGGATAAATATTATTCACAGTATAGCGACCAGCAT
kd-TYS1-F	GCGCTACTAAGACCAACGAGATTGCCACGAAACTAGAGGAAACCAAATTGGACATGGAGGCCCAGAAT
kd-TYS1-R	TTTCTTATTTATTATATTATGAATCGTGAAAACGGATTAAGCTATGCTTACAGTATAGCGACCAGCAT
kd-ERG25-F	AAGAAAGAATGAAGAAGAGAGCTGAAAACAATGCTCAAAAGAAGACTAACGACATGGAGGCCCAGAAT
kd-ERG25-R	TTTTTTGTTGTTTTTCTTTTTTTTTTTTTTGAAGTATGTTTCTTCTCTTACAGTATAGCGACCAGCAT
ko-MET3-F	CATGCCTGCTCCTCACGGTGGTATTCTACAAGACTTGATTGCTAGAGATGGACATGGAGGCCCAGAAT
ko-MET3-R	GGTCGATCATGAATTTTGCCCTACTTTTGAGATGGGAGCATTTTATGACGCAGTATAGCGACCAGCAT
ko-ATG8-F	ATGAAGTCTACATTTAAGTCTGAATATCCATTTGAAAAAAGGACATGGAGGCCCAGAAT
ko-ATG8-R	CTACCTGCCAAATGTATTTTCTCCTGAGTAAGTGACATACACAGTATAGCGACCAGCAT
ko-VPS21-F	CAAGATCGTCGACTTATCTAAGCTATAAAAAAATATCCCTTTTATCACACGACATGGAGGCCCAGAAT
ko-VPS21-R	TTCATCTTTCCCGTTTTGAAGATCTATTTATCTCAATTTGCCCAGACTTTCAGTATAGCGACCAGCAT
ko-YPT6-F	TTGAAGCTGTTGATTCTGAACAGTAAAAGATAAACAAAGAAGAGATTAACGACATGGAGGCCCAGAAT
ko-YPT6-R	ACGCACACAAAGAGTTCTCCTTATGCCCTATAGAACTGAAATATTAGGTGCAGTATAGCGACCAGCAT
q-SUL1-F-1	TGAGGTTTTACCAGCCCCAG
q-SUL1-R-1	TGCCTTGAGCAGTTCACGTA
q-SUL1-F-2	TTGCTTTGTGGGATTGTCGC
q-SUL1-R-2	GCCGGAATTTGACCCCAGAT
q-NIT3-F-1	AGGTTTCCGGAACTCGCAAT
q-NIT3-R-1	TGTCAACTGCCCTGCTTCTT
q-NIT3-F-2	TGGCCAATCTTCAAAGGGCT
q-NIT3-R-2	TGAACTGACGTCGAAGGCTC
q-CHS3-F-1	TCCTATGTGGCAGTGGCATC
q-CHS3-R-1	CCTCTGTTACCGGGTTTGGC
q-CHS3-F-2	CCCGAAAGAAGCCGACTGAA
q-CHS3-R-2	TCTCACTGAGCCTTTGGAGC
q-MSB3-F-1	CGTTCGCCGTAAGCACAAAT
q-MSB3-R-1	TGCCACCATGCATTTCCTCT
q-MSB3-F-2	GCTAGGAGGGGCATTTACGG
q-MSB3-R-2	GGCCCAAACAACTTGGTTCC
q-HSP26-F-1	AAGAGGCTACGCACCAAGAC
q-HSP26-R-1	ACCAGATGGGAACAGGGACA
q-HSP26-F-2	GCTGGCGCTCTTTATGATCC
q-HSP26-R-2	GACACCAGGAACCACGACTT
q-TOP2-F-1	TTGCACCATACGTGAGCGAA
q-TOP2-R-1	CCGCTGCATCTTTACCACCA
q-TOP2-F-2	TGAACGACGAGGAGCTTGAG
q-TOP2-R-2	GTCCAAGTTCTGGCTGGCAA
q-TYS1-F-1	GCTGACGCTATCAACGAGCTA
q-TYS1-R-1	GGTCTTAGTAGCGCCTGGG
q-TYS1-F-2	GCCACGGTTGACCCTAATGA
q-TYS1-R-2	ACCACAATGAGGTCTTCCAGT
q-ERG25-F-1	GGGCTCACCGTCTATTCCAC
q-ERG25-R-1	TGGCATACCAACGGTACCAAA
q-ERG25-F-2	CCGTTTTCAACAACGCTACCC
q-ERG25-R-2	CCGGTGGCCAAAACATCATT
q-SSA4-F-1	GACGCTGCGAAGAATCAAGC
q-SSA4-R-1	GCACTACCGGTTTACCTCCC
q-SSA4-F-2	GCCATCTTAACGGGTGACCA
q-SSA4-R-2	AGGTTGGTTGTCAGCGTAGG
q-ACT1-F-1	CGTTTCCATCCAAGCCGTTT
q-ACT1-R-1	ACCGGCCAAATCGATTCTCAA
q-ACT1-F-2	GTGATGGTGTTACTCACGTC
q-ACT1-R-2	GTAGTCAGTCAAATCTCTACCGGC
q-ATG8-F	AGTTCCTGCTGACCTTACCG
q-ATG8-R	ACCCGTCCTTATCCTTGTGTT
q-GLG1-F	CAGTTCAAACCGCGACCAAG
q-GLG1-R	CATCGAGGTGGCTTTCTTCT
q-GLG2-F	ATCGGATGGCCTGACATGTT
q-GLG2-R	TAGGTGAAGGGGAGGCGTAT
q-GSY2-F	CTCTAGCGCGTTTGAACTAC
qGSY2-R	TCCGTCGTCAGTCCATTGTG
q-TFS1-F	GTACTCATCAAGTGCACCTG
q-TFS1-R	TTGTGATCTGTCTTAGAGGG
q-USV1-F	AAACAGCATCGGGAATCGGT
q-USV1-R	GGGGCGCTTTTTCGTTTTCT
q-TPS1-F	CCGTACCCATCTTCCTGAGC
q-TPS1-R	GGTTTGCCTCGTTGTATGCC
q-TPS2-F	CGCAGCTGCCCTACAAAATC
q-TPS2-R	TATTTCGCCGGTCCAACCAA
q-TPS3-F	AGGCTGATGTCACCAACTCG
q-TPS3-R	CCGTTAATTTGCGCCTCCTG
q-TSL1-F	GGAAATGGATGACGCGAAGC
q-TSL1-R	CGACCATGGAAGACGGCTAA
q-ATH1-F	TCTCGAGCGATAGGGGTCTT
q-ATH1-R	GGCAATAGGGCAGGTTCCAT
q-NTH1-F	AGGCTTGATCCCGAAACAGG
q-NTH1-R	CGTCTAAGGTAACGCCGTGT
q-NTH2-F	AACCGATATGGCTCTGCTCG
q-NTH2-R	CTAGGGCTCGACATCCACAC
q-DCS1-F	GCCGCTCCACTCCAGTTTTA
q-DCS1-R	TCAACTTGGCGGTAGGGTTC
q-DCS2-F	GATGGGAAGGATGCCGTGTT
q-DCS2-R	CTACGGCCACTTTGAGAGGG
q-TPK1-F	TAAGGACACTGGGTACGGGT
q-TPK1-R	ATCAATCGCTCGTCGTTGGT
q-TPK2-F	CGTCTCAGTTGCCCCAGAAA
q-TPK2-R	AGCGCACCAAATGAACCCTA
q-PGM2-F	GCCAGCATGGTCTTCTGTCT
q-PGM2-R	AGCAGGACCCCCATTGGATA
q-UGP1-F	GTCTCCCAACCCGGATGAAG
q-UGP1-R	ACAGATTTAGGGCCAACGCA
q-VPS21-F	TTGGTACTGTTGGGTGAGGC
q-VPS21-R	GCCCAGCAGTGTCCCATATT
q-YPT6-F	CGATGATCATTACCAAGCCACG
q-YPT6-R	TCCTGACCTGCTGTATCCCA
D-ATG8-F	TCTCGCAAGAGAGCTGGT
D-SUL1-F	CTGGGGTCAAATTCCGGCTCTCATGGGATACAACTC
D-SUL1-R	TCTTGGTCAGGGACAACCTTGTAGTCGTTAATTCTA
D-NIT3-F	GCTTCAATTCTCCGTACTCCACTGATCAGTTT
D-NIT3-R	TTCAGCATAAATAATCTCTTCTCCCTCGCCAGCT
D-CHS3-F	CCGTCGGTTGTATTGCCTCTGATGTCGTTTTG
D-CHS3-R	TGGCATAAAATCCAGTGGTGGTTGTTGAACGAT
D-MSB3-F	AGATCAAGAAACAAAACCCTAATGAAAAAC
D-MSB3-R	AATAGAAAATGTGATTCCTCGTAAAACAGA
D-HSP26-F	TTGATTTCTTTGACAACATCAACAACG
D-HSP26-R	TTCTTGAGAAGAAACCTCAATCTTCTTGAC
D-SSA4-F	GAATATAAAGGCGAGACAAAGACATTTACT
D-SSA4-R	CATAATTCTTCAAATCTTGCCCTTGTAATG
D-YPT6-F	GGGTGTTGGAAAAACATCGC
D-YPT6-R	GCCTGCCTTTGTGGACGTTT
D-SSA4-F	CAGAGGCCTATCTCTTCTTTCTCCACAACTTTCG
D-SSA4-R	CCCGGTTGAGGCACTTAATTAAACTCTGGCTTAT
D-VPS21-F	GGTACTGTTGGGTGAGGCAGC
D-VPS21-R	CCCCACCTTCTTGCAGCATA
D-LEU2-Sir2-F	TAGCCGTCCTGACACCAT
D-LEU2-Sir2-R	TGAACACGCTCTTGCGAG
LEU2-Sir2-F	CACATCGACTGTTCTATTGGCAAATGAACCACGGGCATTGAAGCTACATCTAGCACTCC
LEU2-Sir2-R	TGTGTGGTGCCCTCCTCCTTGTCAATATTAATGTTAAAGTGTTAGAGGGTTTTGGGATG

## Sheet: Strain
Strain	Genotype
BY4742 msb3Δ	MATalpha his3Δ1 leu2Δ0 met15Δ0 ura3Δ0 msb3Δ::KanMX
BY4742 msb4Δ	MATalpha his3Δ1 leu2Δ0 met15Δ0 ura3Δ0 msb4Δ::KanMX
BY4741 vps21Δ	MATa his3Δ1 leu2Δ0 met15Δ0 ura3Δ0 vps21Δ::KanMX
BY4741 ypt6Δ	MATa his3Δ1 leu2Δ0 met15Δ0 ura3Δ0 ypt6Δ::KanMX
BY4741 msb3Δvps21Δ	MATa his3Δ1 leu2Δ0 met15Δ0 ura3Δ0 msb3Δ::KanMX vps21Δ::his
BY4741 msb3Δypt6Δ	MATa his3Δ1 leu2Δ0 met15Δ0 ura3Δ0 msb3Δ::KanMX ypt6Δ::his
BY4741 msb3Δmsb4Δ	MATa his3Δ1 leu2Δ0 met15Δ0 ura3Δ0 msb3Δ::KanMX msb4Δ::his
BY4741 tys1-DamP	MATa his3Δ1 leu2Δ0 met15Δ0 ura3Δ0 tys1-DamP::KanMX
BY4742 tys1-DamP	MATalpha his3Δ1 leu2Δ0 met15Δ0 ura3Δ0 tys1-DamP::KanMX
BY4741 top2-DamP	MATa his3Δ1 leu2Δ0 met15Δ0 ura3Δ0 top2-DamP::KanMX
BY4742 top2-DamP	MATalpha his3Δ1 leu2Δ0 met15Δ0 ura3Δ0top2-DamP::KanMX
BY4741 erg25-DamP	MATa his3Δ1 leu2Δ0 met15Δ0 ura3Δ0 erg25-DamP::KanMX
BY4741 sir2-ov	MATa his3Δ1 leu2Δ0 met15Δ0 ura3Δ0 sir2-ov::his
BY4742 sir2-ov	MATalpha his3Δ1 leu2Δ0 met15Δ0 ura3Δ0 sir2-ov::his
BY4741 rho5-ov	MATa his3Δ1 leu2Δ0 met15Δ0 ura3Δ0 rho5-ov::his
BY4742 rho5-ov	MATalpha his3Δ1 leu2Δ0 met15Δ0 ura3Δ0 rho5-ov::his
BY4742 sul1Δ	MATalpha his3Δ1 leu2Δ0 met15Δ0 ura3Δ0 sul1Δ::KanMX
BY4742 hsp26Δ	MATalpha his3Δ1 leu2Δ0 met15Δ0 ura3Δ0 hsp26Δ::KanMX
BY4742 ssa4Δ	MATalpha his3Δ1 leu2Δ0 met15Δ0 ura3Δ0 ssa4Δ::KanMX
BY4742 nit3Δ	MATalpha his3Δ1 leu2Δ0 met15Δ0 ura3Δ0 nit3Δ::KanMX
BY4742 chs3Δ	MATalpha his3Δ1 leu2Δ0 met15Δ0 ura3Δ0 chs3Δ::KanMX
